# Supplementary material for: The nuclear interactome of DYRK1A reveals a functional role in DNA damage repair
Source: Sci Rep. 2019 Apr 25;9:6539. doi: 10.1038/s41598-019-42990-5 (PMC6483993; doi:10.1038/s41598-019-42990-5)
Supplement: Supplementary file 2 — Supplemental Table 1 [file 41598_2019_42990_MOESM2_ESM.xlsx]

## Sheet: AntibodyRegistry-Antibodies
e_uid	ab_name	ab_target	vendor	catalog_num	clonality	clone_id	id	v_uuid
2102510	Dyrk1A (H-143) antibody	DYRK1A	Santa Cruz Biotechnology	sc-28899	polyclonal antibody	H-143	AB_2093797	089f9d9c-c6ca-5049-a787-5cc1b1e2d0d2
1283693	DYRK1A Antibody	DYRK1A	Bethyl	A303-801A	polyclonal antibody		AB_11218182	402f5fd0-ea92-5470-9b52-1da4a0326e34
1449330	Rabbit Anti-DYRK1A Polyclonal Antibody, Unconjugated	DYRK1A	Abcam	ab69811	polyclonal antibody		AB_1209558	d922c985-d5b1-56f3-80c0-4dd8dfffa856
2058183	DYRK1A monoclonal antibody (M01), clone 7D10	Human DYRK1A	Abnova Corporation	H00001859-M01	monoclonal antibody	Clone 7D10	AB_534844	126be434-b4dd-5ac1-a6da-e99249e2c48d
