# Supplementary material for: The nuclear interactome of DYRK1A reveals a functional role in DNA damage repair
Source: Sci Rep. 2019 Apr 25;9:6539. doi: 10.1038/s41598-019-42990-5 (PMC6483993; doi:10.1038/s41598-019-42990-5)
Supplement: Supplementary file 3 — Supplemental Table 2 [file 41598_2019_42990_MOESM3_ESM.xlsx]

## Sheet: DYRK1A HCIs 
Guard et al. Interactomes			Literature Interactomes
Deep Nuclear Interactome HCIs			CMGC Landscape Uniques	ASD Mike Snyder Uniques
AARSD1	previously described interactions		ABCD3	POM121
ABCF2	DCAF7		CCDC8	NUP214
AFF1	FAM53C		CCNA2	RNF169
AKR1A1	TROAP		CREBBP	NUP98
ALDH9A1	GLCCI1		DCAF7	DCHS1
ANAPC1	FAM117B		DYNLL1	TRMT61B
ANAPC16	TRMT61B		DYNLL2	SEC16A
ANAPC2	RNF169		DYRK1A	LZTS2
ANAPC4	TSC1		EP300	LZTS3
ANAPC5			FAM117A	GLCCI1
ANKHD1			FAM117B	NUP107
AP3B1			FAM53C
BCAP31			FNTA
BDP1			FNTB
BICD2			GLCCI1
BRE			KIAA0232
BUB1B			LZTS2
C1orf226			PPP1R3F
CAMKK2			PRKAR1A
CAMSAP1			RB1
CAMSAP2			RBL1
CAPN2			RBL2
CAT			RNF169
CCDC124			SIPA1L1
CCDC97			TROAP
CDC23
CDC27
CFL2
CNBP
CTTNBP2NL
DCAF7
DCPS
DDHD2
DNAJC7
DPYSL2
DYRK1A
EAF1
ELP2
EPS15
ERC1
ERCC5
EXOSC1
FAM117B
ABRAXAS1 (FAM175A)
FAM53C
FHL2
FN1
FZR1
GBF1
GLCCI1
HAUS2
HUWE1
KMT2D
KRI1
LIG1
LNPEP
LRBA
LRRC47
MED18
MLLT3
NF1
NOS1AP
NOTCH2
NSUN2
NTMT1
NUP35
PARN
PCYT1A
PEX19
PHB2
PHF6
PLBD2
PPM1G
PPP1R2
PPP4R2
PPP6R1
PSMD5
RAD18
RALGAPA1
RFX7
RNF169
RRM1
RRM2
SCRIB
SLC38A10
SPATA5
SRPK1
SUPT20H
SUPT7L
TANC1
TGM2
TIMELESS
TOMM34
TONSL
TRIM56
TRIP12
TRMT61B
TROAP
TSC1
TSC2
TTK
VPS29
WDR47
WDR62
WDR70
XPO7

## Sheet: DYRK1A Coverage
Experiment	Total # of Proteins	% DYRK1A Sequence Coverage
AbCam_NE_1	2961	49.2
AbCam_NE_2	3005	44.6
AbCam_NE_3	2843	47.2
AbCam_NE_4	2894	31.2
AbCam_NE_5	2784	34.5
AbNova_NE_2	3257	38.5
AbNova_NE_3	3330	27.5
AbNova_NE1	2896	30
Bethyl_NE_1	2542	32.8
Bethyl_NE_2	2783	37.7
Bethyl_NE_3	3006	33.3
BO_NE_1	2913	3.8
BO_NE_2	2956	0
BO_NE_3	2845	3.6
Chrom_BO_Subcell_1	3350	15.9
Chrom_BO_Subcell_2	3781	11.1
Chrom_BO_Subcell_3	3633	8.1
Chrom_D1A_Subcell_1	3578	45.5
Chrom_D1A_Subcell_2	3381	46.7
Chrom_D1A_Subcell_3	3152	51.3
Cyt_BO_Subcell_1	1876	1.2
Cyt_BO_Subcell_2	1721	1.2
Cyt_BO_Subcell_3	1246	0
Cyt_D1A_Subcell_1	2033	43.4
Cyt_D1A_Subcell_2	2058	46.7
Cyt_D1A_Subcell_3	2059	46.8
Nuc_BO_Subcell_1	3991	10.9
Nuc_BO_Subcell_2	3931	6.8
Nuc_BO_Subcell_3	4096	8.5
Nuc_D1A_Subcell_1	3726	54.9
Nuc_D1A_Subcell_2	3361	56.1
Nuc_D1A_Subcell_3	4068	44.7
RNF169_NE_1	2149	17.4
RNF169_NE_2	1980	21.2
SC_NE_1	2895	40.7
SC_NE_2	3134	40.8
SC_NE_3	2837	33.3

## Sheet: Abcam CRAPome Output
FC_A: fold change over internal control; DYRK1A_SP: SAINT Probability; iREF: literature reported interactions from iREF database; Columns F-K contain unique + razor spectral counts per protein
PROTID	GENE	DYRK1A_FC_A	DYRK1A_SP	DYRK1A_iREF	IP_AbCam_NE_3_RZUP	IP_AbCam_NE_2_RZUP	IP_AbCam_NE_1_RZUP	IP_BO_NE_3_RZUP	IP_BO_NE_2_RZUP	IP_BO_NE_1_RZUP
RN169_HUMAN	RNF169	19.23	1	0	41	38	40	1	1	1
CAMP1_HUMAN	CAMSAP1	18.99	1	0	45	44	49	1	1	2
F117B_HUMAN	FAM117B	17.04	1	0	18	15	18	0	0	0
DYR1A_HUMAN	DYRK1A	13.16	1	1	26	26	29	1	0	2
RAD18_HUMAN	RAD18	10.78	1	0	12	10	9	0	0	0
TROAP_HUMAN	TROAP	9.78	1	1	15	14	20	1	0	1
LRBA_HUMAN	LRBA	9.27	1	0	23	26	27	2	0	3
GLCI1_HUMAN	GLCCI1	8.53	1	0	11	11	11	1	0	0
AASD1_HUMAN	AARSD1;PTGES3L-...	8.32	1	0	16	17	17	1	0	2
WDR47_HUMAN	WDR47	8.24	1	0	7	8	8	0	0	0
BICD2_HUMAN	BICD2	6.75	1	0	15	18	21	2	2	1
CAPON_HUMAN	NOS1AP	6.67	1	0	6	6	6	0	0	0
BDP1_HUMAN	BDP1	6.37	1	0	14	14	16	0	2	2
KMT2D_HUMAN	KMT2D	6.14	1	0	34	39	41	4	5	6
TTK_HUMAN	TTK	5.36	1	0	20	22	23	2	3	4
TRIPC_HUMAN	TRIP12	5.3	1	0	13	18	22	2	3	2
HUWE1_HUMAN	HUWE1	4.65	1	0	120	110	127	20	22	28
CATA_HUMAN	CAT	4.49	1	0	31	27	34	7	6	4
APC4_HUMAN	ANAPC4	4.4	1	0	16	15	22	2	3	4
RIR2_HUMAN	RRM2	4.35	1	0	18	16	18	2	4	3
TR61B_HUMAN	TRMT61B	4.33	1	0	17	15	20	3	3	3
NSUN2_HUMAN	NSUN2	3.85	1	0	39	39	41	4	11	12
APC1_HUMAN	ANAPC1	3.66	1	0	42	32	47	11	10	8
SCRIB_HUMAN	SCRIB	3.64	1	0	33	31	37	12	7	5
PHF6_HUMAN	PHF6	5.09	0.99	0	9	11	9	0	2	1
RFX7_HUMAN	RFX7	4.36	0.99	0	15	21	26	4	2	5
DCAF7_HUMAN	DCAF7	3.86	0.99	1	14	14	14	4	1	3
TIM_HUMAN	TIMELESS	4.27	0.98	0	4	5	6	0	0	1
CDC27_HUMAN	CDC27	3.15	0.98	0	20	19	21	4	7	5
APC16_HUMAN	ANAPC16	5.08	0.97	0	3	5	5	0	0	0
EAF1_HUMAN	EAF1	5.08	0.97	0	5	3	5	0	0	0
TSC1_HUMAN	TSC1	4.78	0.97	0	5	3	4	0	0	0
ERCC5_HUMAN	ERCC5	3.89	0.96	0	11	10	13	2	2	2
CDC23_HUMAN	CDC23	3.12	0.92	0	23	19	24	5	8	5
SPAT5_HUMAN	SPATA5	4.47	0.89	0	7	9	14	1	2	1
S38AA_HUMAN	SLC38A10	5.07	0.88	0	2	5	6	0	0	0
TONSL_HUMAN	TONSL	4.75	0.87	0	2	4	6	0	0	0
ABRX1_HUMAN	ABRX1_HUMAN	4.44	0.87	0	2	4	5	0	0	0
JERKY_HUMAN	JERKY_HUMAN	4.14	0.87	0	2	4	4	0	0	0
KKCC2_HUMAN	CAMKK2	3.59	0.87	0	4	3	5	0	1	0
APC5_HUMAN	ANAPC5	3.39	0.87	0	19	15	24	5	5	4
CA226_HUMAN	C1orf226	3.82	0.85	0	3	2	4	0	0	0
ANC2_HUMAN	ANAPC2	3.37	0.85	0	10	12	14	1	4	3
PCY1A_HUMAN	PCYT1A	3.34	0.85	0	4	3	4	1	0	0
AFF1_HUMAN	AFF1	5.25	0.83	0	14	12	15	0	4	1
TSC2_HUMAN	TSC2	4.11	0.79	0	5	9	9	1	1	1
BABA2_HUMAN	BABA2_HUMAN	3.1	0.75	0	4	3	3	0	0	1
AF9_HUMAN	MLLT3	3.19	0.73	0	2	2	3	0	0	0
APC7_HUMAN	ANAPC7	2.7	0.72	0	20	18	19	7	5	6
AKP13_HUMAN	AKAP13	3.21	0.7	0	8	10	13	2	2	3
BABA1_HUMAN	BABAM1	3.12	0.7	0	4	2	4	0	1	0
MRM1_HUMAN	MRM1	3.1	0.65	0	5	1	4	1	0	0
TIPIN_HUMAN	TIPIN	2.89	0.64	0	2	2	2	0	0	0
MTA70_HUMAN	METTL3	4.11	0.62	0	12	14	14	0	5	2
CC137_HUMAN	CCDC137	3.19	0.61	0	1	3	3	0	0	0
APC10_HUMAN	ANAPC10	2.88	0.59	0	3	2	4	0	1	0
ELL2_HUMAN	ELL2	4.37	0.54	0	12	13	13	1	5	0
FA53C_HUMAN	FAM53C	2.89	0.52	0	3	1	2	0	0	0
ENL_HUMAN	MLLT1	2.88	0.52	0	2	1	3	0	0	0
MMS22_HUMAN	MMS22L	2.88	0.52	0	2	1	3	0	0	0
P4HTM_HUMAN	P4HTM	2.65	0.49	0	3	2	3	0	1	0
BRCA1_HUMAN	BRCA1	2.76	0.46	0	6	9	8	2	3	1
TPM1_HUMAN	TPM1	3.36	0.45	0	7	2	2	1	0	0
CDC16_HUMAN	CDC16	2.74	0.45	0	22	19	20	5	4	10
RGPA1_HUMAN	RALGAPA1	2.53	0.45	0	1	6	6	1	1	1
TS101_HUMAN	TSG101	2.64	0.43	0	2	4	2	1	0	0
OPA1_HUMAN	OPA1	2.57	0.43	0	1	2	2	0	0	0
TF3C5_HUMAN	GTF3C5	2.57	0.43	0	2	1	2	0	0	0
FZR1_HUMAN	FZR1_HUMAN	2.57	0.43	0	1	2	2	0	0	0
BEGIN_HUMAN	BEGAIN	2.57	0.43	0	1	2	2	0	0	0
APC13_HUMAN	ANAPC13	2.57	0.43	0	1	2	2	0	0	0
FOPNL_HUMAN	FOPNL	2.57	0.43	0	1	2	2	0	0	0
PHB2_HUMAN	PHB2	2.57	0.43	0	1	2	2	0	0	0
AFF4_HUMAN	AFF4	2.48	0.43	0	18	21	21	6	7	8
FHL2_HUMAN	FHL2	2.28	0.43	0	2	2	0	0	0	0
FBX3_HUMAN	FBXO3	2.28	0.43	0	2	2	0	0	0	0
ERCC3_HUMAN	ERCC3	2.65	0.42	0	1	4	6	1	0	1
GSHR_HUMAN	GSR	2.59	0.42	0	7	4	5	0	2	2
CNOT7_HUMAN	CNOT7	2.41	0.38	0	4	2	1	1	0	0
MICA3_HUMAN	MICAL3	2.22	0.36	0	4	9	0	2	2	0
CTRO_HUMAN	CIT	3.34	0.35	0	14	5	6	4	1	0
VIR_HUMAN	KIAA1429	2.51	0.34	0	3	2	8	1	0	2
EHMT2_HUMAN	EHMT2	2.56	0.33	0	7	9	8	3	1	3
LPIN2_HUMAN	LPIN2	2.54	0.33	0	0	1	4	0	0	0
RBM40_HUMAN	RNPC3	2.42	0.33	0	2	3	2	0	1	0
RSBN1_HUMAN	RSBN1	2.4	0.33	0	2	3	2	1	0	0
RGPA2_HUMAN	RALGAPA2	2.39	0.33	0	2	2	3	1	0	0
CT2NL_HUMAN	CTTNBP2NL	3.07	0.32	0	3	4	6	0	2	0
MYO1G_HUMAN	MYO1G	3.06	0.32	0	6	4	3	2	0	0
DAF_HUMAN	CD55	1.71	0.32	0	4	0	0	1	0	0
UBR4_HUMAN	UBR4	2.62	0.31	0	6	6	7	2	2	1
AMRA1_HUMAN	AMBRA1	2.28	0.31	0	1	3	0	0	0	0
MAFK_HUMAN	MAFK	2.24	0.31	0	0	1	3	0	0	0
NEST_HUMAN	NES	2.24	0.31	0	1	0	3	0	0	0
LDLR_HUMAN	LDLR	1.96	0.31	0	3	0	0	0	0	0
ZDH13_HUMAN	ZDHHC13	1.96	0.31	0	0	3	0	0	0	0
ARP3B_HUMAN	ACTR3B	1.96	0.31	0	3	0	0	0	0	0
F172A_HUMAN	FAM172A	3.08	0.3	0	4	4	5	0	2	0
CUX1_HUMAN	CUX1	2.87	0.3	0	10	9	8	3	4	0
ZC3HD_HUMAN	ZC3H13	2.49	0.29	0	2	5	3	0	1	1
ABL1_HUMAN	ABL1	2.7	0.28	0	1	6	4	0	2	0
MPP8_HUMAN	MPHOSPH8	2.19	0.27	0	2	3	1	0	1	0
SYLM_HUMAN	LARS2	2.17	0.27	0	1	2	3	0	1	0
ZN644_HUMAN	ZNF644	1.91	0.27	0	0	2	3	1	0	0
KDM6A_HUMAN	KDM6A	2.49	0.26	0	5	6	7	2	1	2
SRBS2_HUMAN	SORBS2	2.42	0.26	0	5	5	2	1	2	0
FBX38_HUMAN	FBXO38	2.37	0.26	0	3	3	6	0	1	2
MPRIP_HUMAN	MPRIP	3.05	0.24	0	12	12	5	6	1	0
BACH1_HUMAN	BACH1	2.38	0.24	0	4	7	6	3	1	1
UIMC1_HUMAN	UIMC1	2.37	0.23	0	9	12	11	3	4	4
MY18A_HUMAN	MYO18A	2.19	0.23	0	13	3	4	5	1	1
DNJB1_HUMAN	DNAJB1	1.75	0.23	0	1	5	0	0	1	1
PPHLN_HUMAN	PPHLN1	2.49	0.22	0	4	3	3	0	1	1
LUC7L_HUMAN	LUC7L	1.95	0.22	0	3	1	1	0	1	0
MUC18_HUMAN	MCAM	1.93	0.22	0	3	1	1	1	0	0
DCTN1_HUMAN	DCTN1	1.93	0.22	0	1	3	1	0	0	1
BUB1B_HUMAN	BUB1B	1.91	0.22	0	1	1	3	0	0	1
K0232_HUMAN	KIAA0232	1.69	0.22	0	0	3	1	1	0	0
NEK9_HUMAN	NEK9	1.48	0.22	0	0	3	0	0	1	0
BAP31_HUMAN	BCAP31	1.47	0.22	0	3	0	0	1	0	0
SRFB1_HUMAN	SRFBP1	1.43	0.22	0	0	0	3	0	0	1
EXOS1_HUMAN	EXOSC1	2.26	0.21	0	1	2	1	0	0	0
T2H2L_HUMAN	GTF2H2C;GTF2H2D	2.26	0.21	0	2	1	1	0	0	0
AP2S1_HUMAN	AP2S1	2.26	0.21	0	1	2	1	0	0	0
PARP2_HUMAN	PARP2	2.26	0.21	0	2	1	1	0	0	0
VPS72_HUMAN	VPS72	2.26	0.21	0	2	1	1	0	0	0
EMAL3_HUMAN	EML3	2.26	0.21	0	1	2	1	0	0	0
RICTR_HUMAN	RICTOR	2.26	0.21	0	1	2	1	0	0	0
TBX3_HUMAN	TBX3	2.26	0.21	0	1	2	1	0	0	0
SKA1_HUMAN	SKA1	1.96	0.21	0	2	1	0	0	0	0
SOAT1_HUMAN	SOAT1	1.96	0.21	0	1	2	0	0	0	0
S27A2_HUMAN	SLC27A2	1.96	0.21	0	2	1	0	0	0	0
EBP_HUMAN	EBP	1.96	0.21	0	1	2	0	0	0	0
PEAK1_HUMAN	PEAK1	1.96	0.21	0	2	1	0	0	0	0
SBP2L_HUMAN	SECISBP2L	1.95	0.21	0	2	0	1	0	0	0
CNOT8_HUMAN	CNOT8	1.95	0.21	0	2	0	1	0	0	0
NHEJ1_HUMAN	NHEJ1	1.94	0.21	0	0	2	1	0	0	0
IQGA3_HUMAN	IQGAP3	1.94	0.21	0	0	2	1	0	0	0
QRIC1_HUMAN	QRICH1	1.94	0.21	0	0	2	1	0	0	0
EXOS4_HUMAN	EXOSC4	1.94	0.21	0	0	2	1	0	0	0
NSUN5_HUMAN	NSUN5	1.94	0.21	0	0	2	1	0	0	0
MTBP_HUMAN	MTBP	1.94	0.21	0	0	2	1	0	0	0
E41L2_HUMAN	EPB41L2	1.94	0.21	0	0	2	1	0	0	0
ELP3_HUMAN	ELP3	1.94	0.21	0	0	2	1	0	0	0
RPC2_HUMAN	POLR3B	1.93	0.21	0	0	1	2	0	0	0
FBX5_HUMAN	FBXO5	1.93	0.21	0	1	0	2	0	0	0
NXF1_HUMAN	NXF1	1.93	0.21	0	1	0	2	0	0	0
FACE1_HUMAN	ZMPSTE24	1.64	0.21	0	2	0	0	0	0	0
VSIG8_HUMAN	C1orf204;VSIG8	1.64	0.21	0	0	2	0	0	0	0
KR103_HUMAN	KRTAP10-3	1.64	0.21	0	0	2	0	0	0	0
KAP0_HUMAN	PRKAR1A	1.64	0.21	0	0	2	0	0	0	0
RHOA_HUMAN	RHOA	1.64	0.21	0	2	0	0	0	0	0
MIC19_HUMAN	MIC19_HUMAN	1.64	0.21	0	2	0	0	0	0	0
ZKSC3_HUMAN	ZKSCAN3	1.64	0.21	0	0	2	0	0	0	0
AL3A2_HUMAN	ALDH3A2	1.64	0.21	0	0	2	0	0	0	0
AGAP1_HUMAN	AGAP1	1.64	0.21	0	0	2	0	0	0	0
S38A2_HUMAN	SLC38A2	1.64	0.21	0	2	0	0	0	0	0
MAP1S_HUMAN	MAP1S	1.64	0.21	0	2	0	0	0	0	0
PUM3_HUMAN	PUM3_HUMAN	1.61	0.21	0	0	0	2	0	0	0
BRD3_HUMAN	BRD3	1.61	0.21	0	0	0	2	0	0	0
BAP1_HUMAN	BAP1	1.61	0.21	0	0	0	2	0	0	0
SPA5L_HUMAN	SPATA5L1	2.46	0.2	0	3	2	5	0	0	2
TF2H1_HUMAN	GTF2H1	2.38	0.2	0	3	4	5	1	1	1
ZFHX3_HUMAN	ZFHX3	1.91	0.19	0	1	5	5	2	2	0
GET4_HUMAN	GET4	2.37	0.17	0	4	4	4	1	0	2
EXOS7_HUMAN	EXOSC7	2.19	0.17	0	6	3	4	1	2	1
SRCAP_HUMAN	SRCAP	2.17	0.17	0	3	4	6	1	1	2
CCNT2_HUMAN	CCNT2	2.16	0.17	0	2	2	2	1	0	0
ESYT2_HUMAN	ESYT2	2.09	0.15	0	5	2	3	0	2	1
MINT_HUMAN	SPEN	1.99	0.15	0	7	14	16	4	7	5
COBL_HUMAN	COBL	1.93	0.15	0	7	3	1	3	1	0
DREB_HUMAN	DBN1	2.27	0.13	0	10	10	8	4	4	2
UBL4A_HUMAN	UBL4A	2.23	0.13	0	3	4	4	2	1	0
AP2M1_HUMAN	AP2M1	1.76	0.13	0	5	1	2	1	1	1
CELF1_HUMAN	CELF1	1.6	0.13	0	5	1	1	1	0	2
DDX50_HUMAN	DDX50	2.13	0.12	0	2	4	2	0	2	0
NEB1_HUMAN	PPP1R9A	2.08	0.12	0	6	3	1	3	0	0
PI4KA_HUMAN	PI4KA	1.55	0.12	0	0	4	1	0	1	1
CXAR_HUMAN	CXADR	1.36	0.12	0	4	0	0	1	0	1
STRN_HUMAN	STRN	2.11	0.11	0	2	3	3	1	1	0
ERCC1_HUMAN	ERCC1	1.94	0.11	0	1	2	2	0	1	0
THOC1_HUMAN	THOC1	1.94	0.11	0	2	1	2	0	1	0
TF2H3_HUMAN	GTF2H3	1.94	0.11	0	1	2	2	0	1	0
ADDG_HUMAN	ADD3	1.94	0.11	0	1	2	2	0	1	0
DPOG1_HUMAN	POLG	1.93	0.11	0	2	2	1	1	0	0
GCP6_HUMAN	TUBGCP6	1.92	0.11	0	1	2	2	0	0	1
HM13_HUMAN	HM13	1.92	0.11	0	1	2	2	1	0	0
BARD1_HUMAN	BARD1	1.7	0.11	1	2	2	0	0	0	1
APC_HUMAN	APC	1.7	0.11	0	0	2	2	0	1	0
HIP1_HUMAN	HIP1	1.7	0.11	0	2	2	0	1	0	0
ZFP91_HUMAN	ZFP91	1.68	0.11	0	0	2	2	0	0	1
EP15R_HUMAN	EPS15L1	2.2	0.1	0	9	5	11	6	1	2
DOCK7_HUMAN	DOCK7	2.23	0.09	0	16	13	15	7	5	5
NEB2_HUMAN	PPP1R9B	2.08	0.09	0	4	3	3	2	1	0
ARIP4_HUMAN	RAD54L2	1.92	0.09	0	1	3	3	0	1	1
TMOD1_HUMAN	TMOD1	1.78	0.09	0	6	2	2	3	0	1
ZCHC9_HUMAN	ZCCHC9	1.93	0.08	0	2	2	3	0	2	0
LZTS2_HUMAN	LZTS2	1.92	0.08	1	4	2	3	1	1	1
WAC2A_HUMAN	WAC2A_HUMAN	1.92	0.08	0	2	3	4	1	2	0
EIF3K_HUMAN	EIF3K	1.92	0.08	0	4	2	3	1	1	1
AT1B1_HUMAN	ATP1B1	1.92	0.08	0	4	3	2	3	0	0
RM45_HUMAN	MRPL45	1.91	0.08	0	3	2	4	1	1	1
PPP6_HUMAN	PPP6C	1.79	0.08	0	3	6	3	3	1	1
FANCI_HUMAN	FANCI	1.42	0.08	0	0	3	6	1	1	3
MISP_HUMAN	MISP	2.2	0.07	0	12	9	6	7	2	1
RO52_HUMAN	TRIM21	2.14	0.07	0	12	16	14	7	6	4
CDK7_HUMAN	CDK7	1.76	0.07	0	1	4	3	0	2	1
DGC14_HUMAN	DGCR14	1.6	0.07	0	0	4	3	1	1	1
ZN148_HUMAN	ZNF148	2.02	0.06	0	5	4	5	3	1	1
IGHG1_HUMAN	IGHG1	1.92	0.06	0	3	3	3	2	1	0
CYTSA_HUMAN	SPECC1L	1.92	0.06	0	3	5	3	3	1	0
PAXI1_HUMAN	PAXIP1	1.9	0.06	0	6	3	8	4	3	0
KNOP1_HUMAN	KNOP1	1.74	0.06	0	2	3	1	2	0	0
AT2B4_HUMAN	ATP2B4	1.73	0.06	0	2	3	1	1	0	1
EH1L1_HUMAN	EHBP1L1	1.71	0.06	0	1	2	1	0	1	0
BIRC6_HUMAN	BIRC6	1.71	0.06	0	1	2	1	0	1	0
SP130_HUMAN	SAP130	1.71	0.06	0	1	2	1	0	1	0
CDC20_HUMAN	CDC20	1.71	0.06	0	2	1	1	0	1	0
NUP50_HUMAN	NUP50	1.71	0.06	0	2	1	1	0	1	0
SRGP2_HUMAN	SRGP2_HUMAN	1.71	0.06	0	1	2	1	0	1	0
HERC1_HUMAN	HERC1	1.7	0.06	0	1	1	2	0	1	0
LRC59_HUMAN	LRRC59	1.7	0.06	0	2	1	1	1	0	0
ZNT1_HUMAN	SLC30A1	1.7	0.06	0	2	1	1	1	0	0
TXNIP_HUMAN	TXNIP	1.69	0.06	0	1	2	1	1	0	0
BRCC3_HUMAN	BRCC3	1.69	0.06	0	1	2	1	1	0	0
WDR91_HUMAN	WDR91	1.68	0.06	0	1	1	2	1	0	0
ARFG2_HUMAN	ARFGAP2	1.61	0.06	0	2	4	1	0	1	2
CSPG4_HUMAN	CSPG4	1.55	0.06	0	2	3	0	2	0	0
PQBP1_HUMAN	PQBP1	1.55	0.06	0	0	3	2	0	2	0
ERR1_HUMAN	ESRRA	1.47	0.06	0	0	2	1	0	1	0
SIL1_HUMAN	SIL1	1.47	0.06	0	1	2	0	1	0	0
ATP5L_HUMAN	ATP5L	1.47	0.06	0	1	2	0	1	0	0
TRI56_HUMAN	TRIM56	1.47	0.06	0	0	2	1	0	1	0
IPP2_HUMAN	PPP1R2	1.47	0.06	0	0	2	1	0	1	0
SP20H_HUMAN	SUPT20H	1.47	0.06	0	2	1	0	1	0	0
CLP1_HUMAN	CLP1	1.47	0.06	0	1	2	0	1	0	0
GTR3_HUMAN	SLC2A3	1.46	0.06	0	2	1	0	0	0	1
ABCE1_HUMAN	ABCE1	1.46	0.06	0	2	1	0	0	0	1
PLXB2_HUMAN	PLXNB2	1.46	0.06	0	2	0	1	1	0	0
VAMP8_HUMAN	VAMP8	1.46	0.06	0	2	0	1	1	0	0
VCIP1_HUMAN	VCPIP1	1.46	0.06	0	0	2	1	1	0	0
AKAP9_HUMAN	AKAP9	1.46	0.06	0	0	2	1	1	0	0
WDR74_HUMAN	WDR74	1.46	0.06	0	0	1	2	0	1	0
SIX4_HUMAN	SIX4	1.45	0.06	0	2	0	1	0	0	1
RAP1A_HUMAN	RAP1A	1.29	0.06	0	4	0	1	2	0	1
LTV1_HUMAN	LTV1	1.24	0.06	0	2	0	0	0	1	0
YTDC1_HUMAN	YTHDC1	1.23	0.06	0	2	0	0	0	0	1
VAMP3_HUMAN	VAMP3	1.23	0.06	0	2	0	0	1	0	0
PFD6_HUMAN	PFDN6	1.23	0.06	0	0	2	0	0	1	0
NNTM_HUMAN	NNT	1.23	0.06	0	2	0	0	0	0	1
UBQL1_HUMAN	UBQLN1	1.23	0.06	0	0	2	0	0	1	0
ZBT40_HUMAN	ZBTB40	1.23	0.06	0	0	2	0	1	0	0
S10A3_HUMAN	S100A3	1.22	0.06	0	0	2	0	0	0	1
DIM1_HUMAN	DIMT1	1.22	0.06	0	0	0	2	0	1	0
ZN281_HUMAN	ZNF281	1.22	0.06	0	0	2	0	0	0	1
MA7D3_HUMAN	MAP7D3	1.22	0.06	0	0	2	0	0	0	1
ARP5_HUMAN	ACTR5	1.22	0.06	0	0	0	2	0	1	0
AKA11_HUMAN	AKAP11	1.22	0.06	0	0	0	2	0	1	0
CETN3_HUMAN	CETN3	1.21	0.06	0	0	0	2	1	0	0
ERAP1_HUMAN	ERAP1	1.2	0.06	0	0	0	2	0	0	1
APC15_HUMAN	ANAPC15	1.74	0.05	0	2	2	2	0	1	1
ITCH_HUMAN	ITCH	1.74	0.05	0	2	2	2	1	1	0
DNJA2_HUMAN	DNAJA2	1.64	0.05	0	4	4	1	2	0	2
CAZA2_HUMAN	CAPZA2	1.6	0.05	0	4	1	2	3	0	0
SEPT8_HUMAN	2018-09-08	1.55	0.05	0	15	7	6	8	4	4
GBB2_HUMAN	GNB2	1.54	0.05	0	3	1	1	1	0	1
RLGPB_HUMAN	RALGAPB	1.54	0.05	0	1	3	1	1	0	1
BORG4_HUMAN	CDC42EP4	1.44	0.05	0	9	3	3	4	3	2
MDC1_HUMAN	MDC1	1.36	0.05	0	0	3	1	0	1	1
ELMO2_HUMAN	ELMO2	1.36	0.05	0	0	3	1	0	1	1
AAR2_HUMAN	AAR2	1.34	0.05	0	1	0	3	0	1	1
PAIP1_HUMAN	PAIP1	1.18	0.05	0	0	3	0	0	1	1
TAXB1_HUMAN	TAX1BP1	1.18	0.05	0	3	0	0	0	1	1
SUGP2_HUMAN	SUGP2	1.9	0.04	0	5	5	7	2	2	3
TASOR_HUMAN	TASOR_HUMAN	1.9	0.04	0	4	6	5	2	1	3
AT2B1_HUMAN	ATP2B1	1.83	0.04	0	10	6	4	6	1	2
GBF1_HUMAN	GBF1	1.79	0.04	0	4	3	3	2	2	0
COX41_HUMAN	COX4I1	1.75	0.04	0	2	3	3	2	0	1
TOM70_HUMAN	TOMM70A	1.55	0.04	0	3	1	1	2	0	0
RMI1_HUMAN	RMI1	1.53	0.04	0	1	2	2	0	0	2
WBP11_HUMAN	WBP11	1.51	0.04	0	2	10	4	0	4	5
FOLR1_HUMAN	FOLR1	1.45	0.04	0	7	3	2	3	3	1
CARL1_HUMAN	CARL1_HUMAN	1.44	0.04	0	1	7	4	3	3	1
ATX7_HUMAN	ATXN7	1.38	0.04	0	1	3	0	0	2	0
KANL3_HUMAN	KANSL3	1.35	0.04	0	0	1	3	0	2	0
SNP23_HUMAN	SNAP23	1.29	0.04	0	4	1	0	3	0	0
RFXAP_HUMAN	RFXAP	1.91	0.03	0	6	5	6	2	3	2
L1CAM_HUMAN	L1CAM	1.73	0.03	0	7	6	2	6	1	0
VAC14_HUMAN	VAC14	1.69	0.03	0	3	4	6	2	2	2
NOP16_HUMAN	NOP16	1.65	0.03	0	2	4	3	2	2	0
ADDA_HUMAN	ADD1	1.64	0.03	0	3	2	4	2	1	1
SI1L1_HUMAN	SIPA1L1	1.64	0.03	0	3	2	4	1	2	1
MYO6_HUMAN	MYO6	1.61	0.03	0	3	2	2	2	1	0
PHF14_HUMAN	PHF14	1.6	0.03	0	2	3	2	1	1	1
ZN598_HUMAN	ZNF598	1.6	0.03	0	2	2	3	0	2	1
ARHGC_HUMAN	ARHGEF12	1.6	0.03	0	2	3	2	1	1	1
MRP_HUMAN	MARCKSL1	1.55	0.03	0	2	2	1	1	1	0
MIC60_HUMAN	MIC60_HUMAN	1.55	0.03	0	2	2	1	1	1	0
CX056_HUMAN	CXorf56	1.55	0.03	0	2	2	1	1	1	0
ZZZ3_HUMAN	ZZZ3	1.54	0.03	0	1	2	2	1	0	1
CNO11_HUMAN	CNOT11	1.54	0.03	0	2	2	1	1	0	1
SQSTM_HUMAN	SQSTM1	1.52	0.03	0	3	4	1	2	1	1
RSF1_HUMAN	RSF1	1.51	0.03	0	4	2	2	1	1	2
PHC3_HUMAN	PHC3	1.39	0.03	0	2	4	1	2	2	0
EMSY_HUMAN	C11orf30	1.39	0.03	0	1	6	3	3	3	0
ZMYM4_HUMAN	ZMYM4	1.37	0.03	0	2	2	0	1	1	0
CCNH_HUMAN	CCNH	1.35	0.03	0	0	2	2	0	1	1
IPO4_HUMAN	IPO4	1.34	0.03	0	2	0	2	1	0	1
CDYL1_HUMAN	CDYL	1.31	0.03	0	1	2	5	1	3	1
ICAM1_HUMAN	ICAM1	1.29	0.03	0	2	3	0	3	0	0
LUZP1_HUMAN	LUZP1	2.48	0.02	0	18	18	16	14	3	1
RAI14_HUMAN	RAI14	2.09	0.02	0	11	11	8	8	2	2
MYH10_HUMAN	MYH10	2.08	0.02	0	13	12	7	10	2	1
WAPL_HUMAN	WAPAL	1.94	0.02	0	12	13	17	3	8	8
CYTSB_HUMAN	SPECC1	1.9	0.02	0	10	13	6	8	1	4
MOT4_HUMAN	SLC16A3	1.8	0.02	0	5	4	5	4	1	1
OTUD4_HUMAN	OTUD4	1.74	0.02	0	5	6	8	3	3	3
ZO2_HUMAN	TJP2	1.71	0.02	0	11	6	5	7	3	1
PPR18_HUMAN	PPP1R18	1.67	0.02	0	4	4	3	4	0	1
IST1_HUMAN	IST1	1.56	0.02	0	4	4	2	2	1	2
ZN143_HUMAN	ZNF143	1.56	0.02	0	4	4	2	1	2	2
BEND3_HUMAN	BEND3	1.55	0.02	0	4	2	4	3	1	1
VDAC1_HUMAN	VDAC1	1.53	0.02	0	7	4	2	4	0	3
HTF4_HUMAN	TCF12	1.52	0.02	0	2	3	3	0	3	1
ZC11A_HUMAN	ZC3H11A	1.5	0.02	0	4	10	5	2	4	5
NADAP_HUMAN	SLC4A1AP	1.46	0.02	0	3	2	1	0	2	1
NOL9_HUMAN	NOL9	1.46	0.02	0	3	2	1	1	2	0
FXR1_HUMAN	FXR1	1.45	0.02	0	1	3	2	1	2	0
EMAL4_HUMAN	EML4	1.45	0.02	0	1	3	2	1	2	0
RL35A_HUMAN	RPL35A	1.45	0.02	0	3	2	1	1	1	1
TAF5L_HUMAN	TAF5L	1.44	0.02	0	2	2	2	1	0	2
CYB5B_HUMAN	CYB5B	1.44	0.02	0	2	3	1	1	0	2
MED20_HUMAN	MED20	1.44	0.02	0	2	3	1	2	0	1
DENR_HUMAN	DENR	1.44	0.02	0	1	3	2	0	1	2
PLCG1_HUMAN	PLCG1	1.44	0.02	0	2	2	2	1	1	1
F120B_HUMAN	FAM120B	1.37	0.02	0	1	2	1	0	2	0
RBM42_HUMAN	RBM42	1.37	0.02	0	2	1	4	0	3	1
LAMC1_HUMAN	LAMC1	1.36	0.02	0	2	1	1	0	1	1
RAB1B_HUMAN	RAB1B	1.36	0.02	0	1	2	1	0	1	1
STX6_HUMAN	STX6	1.36	0.02	0	1	2	1	0	1	1
GNL3L_HUMAN	GNL3L	1.36	0.02	0	1	2	1	1	1	0
EPS15_HUMAN	EPS15	1.36	0.02	0	2	1	1	1	1	0
C2CD5_HUMAN	C2CD5	1.36	0.02	0	2	1	1	0	1	1
ZN629_HUMAN	ZNF629	1.36	0.02	0	2	1	1	0	1	1
CDT1_HUMAN	CDT1	1.35	0.02	0	1	1	2	0	1	1
RREB1_HUMAN	RREB1	1.35	0.02	0	1	2	1	0	0	2
TBB3_HUMAN	TBB3_HUMAN	1.35	0.02	0	1	1	2	2	0	0
AHSA1_HUMAN	AHSA1	1.35	0.02	0	1	1	2	0	1	1
MGME1_HUMAN	MGME1	1.35	0.02	0	1	1	2	0	1	1
S30BP_HUMAN	SAP30BP	1.35	0.02	0	1	1	2	1	1	0
SQOR_HUMAN	SQOR_HUMAN	1.35	0.02	0	1	2	1	1	0	1
GALT2_HUMAN	GALNT2	1.35	0.02	0	1	2	1	1	0	1
WDR59_HUMAN	WDR59	1.34	0.02	0	1	1	2	1	0	1
CPSF4_HUMAN	CPSF4	1.34	0.02	0	1	1	2	0	0	2
MYBB_HUMAN	MYBL2	1.3	0.02	0	1	3	1	1	2	0
PACN2_HUMAN	PACSIN2	1.29	0.02	0	0	3	2	1	2	0
SRP09_HUMAN	SRP9	1.29	0.02	0	1	3	1	1	1	1
PRSR1_HUMAN	PROSER1	1.29	0.02	0	3	1	1	0	1	2
ARP8_HUMAN	ACTR8	1.28	0.02	0	1	3	1	1	0	2
GLSK_HUMAN	GLS	1.28	0.02	0	0	3	2	0	1	2
CERU_HUMAN	CP	1.28	0.02	0	1	1	3	0	2	1
UBP36_HUMAN	USP36	1.18	0.02	0	2	1	0	1	1	0
41_HUMAN	EPB41	1.18	0.02	0	2	1	0	1	1	0
RMD5A_HUMAN	RMND5A	1.17	0.02	0	0	2	1	0	1	1
NP1L1_HUMAN	NAP1L1	1.17	0.02	0	0	2	1	1	1	0
URFB1_HUMAN	UHRF1BP1	1.17	0.02	0	0	2	1	1	1	0
ACOD_HUMAN	SCD	1.17	0.02	0	1	2	0	2	0	0
KLC2_HUMAN	KLC2	1.17	0.02	0	0	2	1	0	1	1
2A5D_HUMAN	PPP2R5D	1.17	0.02	0	0	2	1	0	1	1
AURKA_HUMAN	AURKA	1.17	0.02	0	1	0	2	0	2	0
DDX59_HUMAN	DDX59	1.16	0.02	0	0	2	1	0	0	2
ORC3_HUMAN	ORC3	1.16	0.02	0	0	1	2	0	1	1
SYNC_HUMAN	NARS	1.16	0.02	0	0	2	1	1	0	1
LSM11_HUMAN	LSM11	1.16	0.02	0	0	1	2	0	1	1
PWP1_HUMAN	PWP1	1.16	0.02	0	1	0	2	0	1	1
GLCM_HUMAN	GBA	1.16	0.02	0	0	2	1	2	0	0
FKBP3_HUMAN	FKBP3	1.15	0.02	0	0	1	2	0	0	2
SYTM_HUMAN	TARS2	1.15	0.02	0	1	3	0	0	3	0
PWP2_HUMAN	PWP2	1.14	0.02	0	0	3	1	1	2	0
MED4_HUMAN	MED4	1.13	0.02	0	3	0	1	0	1	2
DHTK1_HUMAN	DHTKD1	0.99	0.02	0	2	0	0	0	2	0
NFAC3_HUMAN	NFATC3	0.99	0.02	0	3	0	0	1	2	0
HPS6_HUMAN	HPS6	0.99	0.02	0	0	2	0	1	1	0
K0907_HUMAN	KIAA0907	0.98	0.02	0	0	0	2	0	2	0
CK5P3_HUMAN	CDK5RAP3	0.98	0.02	0	2	0	0	1	0	1
MK01_HUMAN	MAPK1	0.98	0.02	0	0	2	0	0	1	1
KIF2A_HUMAN	KIF2A	0.98	0.02	0	0	2	0	1	0	1
HINT2_HUMAN	HINT2	0.97	0.02	0	0	0	2	0	1	1
CCD94_HUMAN	CCDC94	0.97	0.02	0	0	0	2	0	1	1
CNPY3_HUMAN	CNPY3	0.97	0.02	0	0	0	2	1	1	0
SYWM_HUMAN	WARS2	0.96	0.02	0	0	0	3	0	1	2
NACC1_HUMAN	NACC1	2.03	0.01	0	13	13	14	8	4	5
CD44_HUMAN	CD44	1.83	0.01	0	7	8	5	6	2	1
NELFE_HUMAN	NELFE	1.72	0.01	0	7	4	6	2	1	5
RUFY1_HUMAN	RUFY1	1.65	0.01	0	5	6	5	2	3	3
PCF11_HUMAN	PCF11	1.62	0.01	0	4	7	8	1	7	2
PRC1_HUMAN	PRC1	1.62	0.01	0	7	5	9	2	4	5
ANR28_HUMAN	ANKRD28	1.59	0.01	0	4	5	3	2	1	3
IMA5_HUMAN	KPNA1	1.56	0.01	0	3	6	6	3	3	2
KCTD3_HUMAN	KCTD3	1.55	0.01	0	3	4	3	3	1	1
GNAS2_HUMAN	GNAS	1.55	0.01	0	4	3	3	3	0	2
NELFD_HUMAN	NELFCD	1.55	0.01	1	4	3	3	1	1	3
DAG1_HUMAN	DAG1	1.5	0.01	0	3	3	2	2	0	2
TADA1_HUMAN	TADA1	1.49	0.01	0	3	4	4	2	2	2
SPAG5_HUMAN	SPAG5	1.49	0.01	0	5	7	2	4	4	0
MED27_HUMAN	MED27	1.47	0.01	0	3	6	5	3	2	3
RS23_HUMAN	RPS23	1.44	0.01	0	6	3	3	2	3	2
RBMS1_HUMAN	RBMS1	1.44	0.01	0	3	2	4	2	2	1
LRRF2_HUMAN	LRRFIP2	1.44	0.01	0	4	3	2	3	1	1
GEMI8_HUMAN	GEMIN8	1.43	0.01	0	3	3	3	3	1	1
CD97_HUMAN	CD97	1.39	0.01	0	7	2	4	5	1	2
ANR17_HUMAN	ANKRD17	1.38	0.01	0	4	4	2	3	1	2
ATR_HUMAN	ATR	1.37	0.01	0	1	3	3	2	1	1
CLAP2_HUMAN	CLASP2	1.37	0.01	0	1	3	3	1	2	1
RAC1_HUMAN	RAC1	1.37	0.01	0	3	2	2	2	1	1
IMA4_HUMAN	KPNA3	1.37	0.01	0	3	2	2	2	1	1
MRCKB_HUMAN	CDC42BPB	1.33	0.01	0	4	3	1	2	2	1
PRC2B_HUMAN	PRRC2B	1.33	0.01	0	3	4	1	1	2	2
ZCH18_HUMAN	ZC3H18	1.33	0.01	0	1	4	6	1	3	3
RAI3_HUMAN	GPRC5A	1.32	0.01	0	4	2	2	3	1	1
PODXL_HUMAN	PODXL	1.32	0.01	0	4	2	2	3	1	1
SPG21_HUMAN	SPG21	1.32	0.01	0	2	4	2	2	2	1
KPBB_HUMAN	PHKB	1.31	0.01	0	1	3	4	2	2	1
SAP30_HUMAN	SAP30	1.29	0.01	0	2	2	1	1	1	1
GTR1_HUMAN	SLC2A1	1.29	0.01	0	2	2	1	2	0	1
GIT1_HUMAN	GIT1	1.29	0.01	0	2	2	1	1	1	1
PGRC1_HUMAN	PGRMC1	1.29	0.01	0	2	2	1	2	1	0
CO4A6_HUMAN	COL4A6	1.29	0.01	0	2	2	1	2	0	1
ELOB_HUMAN	TCEB2	1.29	0.01	0	2	1	2	2	1	0
VAPB_HUMAN	VAPB	1.29	0.01	0	2	2	1	2	0	1
FOS_HUMAN	FOS	1.28	0.01	0	1	2	2	1	1	1
LANC2_HUMAN	LANCL2	1.28	0.01	0	1	2	2	1	1	1
MCAF1_HUMAN	ATF7IP	1.28	0.01	0	1	2	2	1	1	1
MTCL1_HUMAN	MTCL1_HUMAN	1.28	0.01	0	1	2	2	1	1	1
PR38B_HUMAN	PRPF38B	1.28	0.01	0	2	1	2	1	1	1
MAT1_HUMAN	MNAT1	1.28	0.01	0	4	1	4	1	3	2
SCFD1_HUMAN	SCFD1	1.28	0.01	0	1	2	2	1	1	1
SC22B_HUMAN	SC22B_HUMAN	1.28	0.01	0	1	2	2	1	1	1
DGCR8_HUMAN	DGCR8	1.28	0.01	0	1	2	2	1	1	1
CG050_HUMAN	C7orf50	1.28	0.01	0	2	1	2	1	1	1
PTPRF_HUMAN	PTPRF	1.27	0.01	0	5	2	2	3	0	3
PRP17_HUMAN	CDC40	1.25	0.01	0	1	3	2	0	3	1
ATF7_HUMAN	ATF7	1.24	0.01	0	1	3	2	2	1	1
RPA43_HUMAN	TWISTNB	1.24	0.01	0	1	2	3	1	2	1
ASCC2_HUMAN	ASCC2	1.24	0.01	0	3	2	1	1	1	2
PK3C3_HUMAN	PIK3C3	1.24	0.01	0	1	2	3	1	2	1
SP1_HUMAN	SP1	1.24	0.01	0	2	1	3	1	2	1
PGAM5_HUMAN	PGAM5	1.24	0.01	0	1	3	2	1	2	1
RM43_HUMAN	MRPL43	1.24	0.01	0	3	2	1	2	1	1
LMO4_HUMAN	LMO4	1.24	0.01	0	3	1	2	2	1	1
RAB5C_HUMAN	RAB5C	1.24	0.01	0	3	2	1	2	1	1
MCP_HUMAN	CD46	1.24	0.01	0	1	3	2	2	1	1
CAF1B_HUMAN	CHAF1B	1.23	0.01	0	1	2	3	0	2	2
STXB3_HUMAN	STXBP3	1.22	0.01	0	4	3	0	2	2	1
VAPA_HUMAN	VAPA	1.21	0.01	0	4	2	1	3	2	0
CENPF_HUMAN	CENPF	1.14	0.01	0	2	2	0	2	1	0
EED_HUMAN	EED	1.13	0.01	0	1	1	2	2	1	0
RPB11_HUMAN	POLR2J	1.13	0.01	0	1	2	1	2	1	0
DCAF1_HUMAN	DCAF1_HUMAN	1.13	0.01	0	0	2	2	0	2	1
ASXL2_HUMAN	ASXL2	1.13	0.01	0	1	2	1	1	1	1
STRN4_HUMAN	STRN4	1.13	0.01	0	1	2	1	1	1	1
LAT1_HUMAN	SLC7A5	1.13	0.01	0	1	1	2	2	1	0
UBC12_HUMAN	UBE2M	1.13	0.01	0	1	2	1	0	1	2
CHCH2_HUMAN	CHCHD2	1.13	0.01	0	2	1	1	1	1	1
VPS11_HUMAN	VPS11_HUMAN	1.13	0.01	0	2	1	1	1	1	1
PAR12_HUMAN	PARP12	1.13	0.01	0	1	1	2	0	2	1
EYA3_HUMAN	EYA3	1.13	0.01	0	2	1	1	1	1	1
GCP5_HUMAN	TUBGCP5	1.13	0.01	0	1	1	2	1	2	0
POP7_HUMAN	POP7	1.13	0.01	0	2	1	1	1	1	1
TRAF7_HUMAN	TRAF7	1.13	0.01	0	1	1	2	0	2	1
HAUS3_HUMAN	HAUS3	1.13	0.01	0	1	1	2	1	1	1
RM32_HUMAN	MRPL32	1.13	0.01	0	2	1	1	2	1	0
SYNPO_HUMAN	SYNPO	1.13	0.01	0	1	2	1	1	1	1
UQCC2_HUMAN	UQCC2_HUMAN	1.13	0.01	0	2	1	1	1	1	1
PP6R1_HUMAN	PPP6R1	1.13	0.01	0	1	2	1	2	1	0
TMED9_HUMAN	TMED9	1.13	0.01	0	2	1	1	1	1	1
RFA2_HUMAN	RPA2	1.13	0.01	0	1	1	2	1	1	1
ZC3HF_HUMAN	ZC3H15	1.13	0.01	0	1	1	2	1	1	1
OGA_HUMAN	OGA_HUMAN	1.13	0.01	0	1	2	1	0	1	2
NOP2_HUMAN	NOP2	1.13	0.01	0	2	1	1	2	1	0
RT21_HUMAN	MRPS21	1.13	0.01	0	1	1	2	1	2	0
CTTB2_HUMAN	CTTNBP2	1.13	0.01	0	1	1	2	1	1	1
IN80E_HUMAN	INO80E	1.13	0.01	0	1	2	1	1	1	1
VP37B_HUMAN	VPS37B	1.13	0.01	0	1	2	1	1	1	1
SNR48_HUMAN	SNRNP48	1.13	0.01	0	1	2	1	1	1	1
MD2L1_HUMAN	MAD2L1	1.13	0.01	0	2	1	1	1	1	1
STAU1_HUMAN	STAU1	1.13	0.01	0	1	1	2	1	2	0
PUS7_HUMAN	PUS7	1.13	0.01	0	1	2	1	1	1	1
PAPOG_HUMAN	PAPOLG	1.13	0.01	0	1	2	1	1	1	1
DOCK1_HUMAN	DOCK1	1.13	0.01	0	1	1	2	1	1	1
TOP3A_HUMAN	TOP3A	1.13	0.01	0	1	2	1	1	1	1
KITH_HUMAN	TK1	1.13	0.01	0	1	1	2	1	1	1
MED31_HUMAN	MED31	1.13	0.01	0	1	2	1	2	1	0
RPAB5_HUMAN	POLR2L	1.13	0.01	0	1	1	2	1	1	1
MAP2_HUMAN	METAP2	1.12	0.01	0	1	1	2	0	1	2
NUP37_HUMAN	NUP37	1.12	0.01	0	1	2	1	0	0	3
SYDE1_HUMAN	SYDE1	1.12	0.01	0	1	1	2	0	1	2
STK26_HUMAN	STK26_HUMAN	1.12	0.01	0	2	3	0	1	2	1
NSL1_HUMAN	NSL1	1.11	0.01	0	1	3	1	1	2	1
CLIP1_HUMAN	CLIP1	1.11	0.01	0	1	3	1	2	1	1
FA50A_HUMAN	FAM50A	1.1	0.01	0	1	1	3	0	3	1
DNLI3_HUMAN	LIG3	1.1	0.01	1	0	2	3	0	3	1
B2MG_HUMAN	B2M	1.1	0.01	0	1	1	3	2	2	0
RPC4_HUMAN	POLR3D	1.1	0.01	0	1	1	3	1	2	1
AT2A2_HUMAN	ATP2A2	1.09	0.01	0	4	2	0	3	0	2
PPIL3_HUMAN	PPIL3	0.98	0.01	0	0	2	1	0	3	0
WDR70_HUMAN	WDR70	0.98	0.01	0	2	1	0	0	1	2
RBP10_HUMAN	RANBP10	0.98	0.01	0	2	1	0	2	1	0
EXOS5_HUMAN	EXOSC5	0.98	0.01	0	2	0	1	0	2	1
NSRP1_HUMAN	NSRP1	0.98	0.01	0	2	0	1	0	2	1
PTMA_HUMAN	PTMA	0.98	0.01	0	0	2	1	0	2	1
BLMH_HUMAN	BLMH	0.98	0.01	0	1	2	0	0	1	2
PPIH_HUMAN	PPIH	0.98	0.01	0	0	2	1	1	2	0
RBGPR_HUMAN	RAB3GAP2	0.98	0.01	0	1	3	0	1	2	1
TFE2_HUMAN	TCF3	0.98	0.01	0	1	2	0	1	1	1
SIN1_HUMAN	MAPKAP1	0.97	0.01	0	2	0	1	1	1	1
CTR2_HUMAN	SLC7A2	0.97	0.01	0	3	0	1	3	1	0
SCMC1_HUMAN	SLC25A24	0.97	0.01	0	3	0	1	2	1	1
PMF1_HUMAN	PMF1	0.97	0.01	0	0	4	1	1	3	1
AP3M1_HUMAN	AP3M1	0.97	0.01	0	2	0	1	1	1	1
MRP1_HUMAN	ABCC1	0.97	0.01	0	2	0	1	2	1	0
P3C2A_HUMAN	PIK3C2A	0.97	0.01	0	2	0	1	1	1	1
ANKH1_HUMAN	ANKHD1	0.97	0.01	0	0	3	1	0	2	2
PP2AB_HUMAN	PPP2CB	0.97	0.01	0	4	1	0	4	0	1
HAUS5_HUMAN	HAUS5	0.97	0.01	0	0	2	1	0	1	2
CHIP_HUMAN	STUB1	0.97	0.01	0	1	0	2	0	2	1
CD9_HUMAN	CD9	0.97	0.01	0	2	0	1	2	0	1
NSF_HUMAN	NSF	0.97	0.01	0	2	0	1	2	1	0
PPIL4_HUMAN	PPIL4	0.97	0.01	0	2	0	1	1	1	1
MED19_HUMAN	MED19	0.96	0.01	0	1	0	3	1	2	1
GRSF1_HUMAN	GRSF1	0.96	0.01	0	1	0	2	0	1	2
DP13A_HUMAN	APPL1	0.95	0.01	0	0	1	3	2	0	2
MKL2_HUMAN	MKL2	0.82	0.01	0	0	2	0	1	1	1
EFGM_HUMAN	GFM1	0.82	0.01	0	0	0	3	0	1	3
METH_HUMAN	MTR	0.82	0.01	0	0	2	0	0	2	1
DECR_HUMAN	DECR1	0.82	0.01	0	0	2	0	1	2	0
HPS3_HUMAN	HPS3	0.82	0.01	0	2	0	0	1	1	1
CDK13_HUMAN	CDK13	0.82	0.01	0	0	2	0	1	1	1
PPIL2_HUMAN	PPIL2	0.82	0.01	0	0	2	0	0	2	1
FINC_HUMAN	FN1	0.82	0.01	0	0	2	0	2	1	0
RPN2_HUMAN	RPN2	0.82	0.01	0	2	0	0	3	0	0
KDIS_HUMAN	KIDINS220	0.82	0.01	0	0	2	0	1	1	1
E2AK2_HUMAN	EIF2AK2	0.82	0.01	0	0	2	0	0	1	2
NOP14_HUMAN	NOP14	0.81	0.01	0	0	0	2	0	2	1
SFSWA_HUMAN	SFSWAP	0.81	0.01	0	0	0	2	1	1	1
SYHM_HUMAN	HARS2	0.81	0.01	0	0	0	2	0	3	0
JIP4_HUMAN	SPAG9	0.8	0.01	0	0	0	2	2	0	1
MAFF_HUMAN	MAFF	1.94	0	0	1	1	1	0	0	0
TECR_HUMAN	TECR	1.94	0	0	1	1	1	0	0	0
KHDR3_HUMAN	KHDRBS3	1.94	0	0	1	1	1	0	0	0
TF2H4_HUMAN	GTF2H4	1.94	0	0	1	1	1	0	0	0
CCDB1_HUMAN	CCNDBP1	1.94	0	0	1	1	1	0	0	0
ANRA2_HUMAN	ANKRA2	1.94	0	0	1	1	1	0	0	0
MORC3_HUMAN	MORC3	1.94	0	0	1	1	1	0	0	0
OSB10_HUMAN	OSBPL10	1.94	0	0	1	1	1	0	0	0
TUT4_HUMAN	ZCCHC11	1.94	0	0	1	1	1	0	0	0
SVIL_HUMAN	SVIL	1.94	0	0	31	27	23	22	11	5
PPIL1_HUMAN	PPIL1	1.94	0	0	1	1	1	0	0	0
PHRF1_HUMAN	PHRF1	1.94	0	0	1	1	1	0	0	0
LYN_HUMAN	LYN	1.94	0	0	1	1	1	0	0	0
PAGE1_HUMAN	PAGE1	1.94	0	0	1	1	1	0	0	0
THADA_HUMAN	THADA	1.94	0	0	1	1	1	0	0	0
CNO6L_HUMAN	CNOT6L	1.94	0	0	1	1	1	0	0	0
SLMAP_HUMAN	SLMAP	1.94	0	0	1	1	1	0	0	0
KI18B_HUMAN	KIF18B	1.94	0	0	1	1	1	0	0	0
B3A2_HUMAN	SLC4A2	1.94	0	0	1	1	1	0	0	0
BICD1_HUMAN	BICD1	1.94	0	0	1	1	1	0	0	0
CSPG2_HUMAN	VCAN	1.94	0	0	1	1	1	0	0	0
PAGR1_HUMAN	PAGR1	1.94	0	0	1	1	1	0	0	0
BCLF1_HUMAN	BCLAF1	1.86	0	0	17	18	17	4	10	11
EHMT1_HUMAN	EHMT1	1.81	0	0	11	16	14	8	6	6
MYO1B_HUMAN	MYO1B	1.81	0	0	17	13	13	13	4	4
FLOT1_HUMAN	FLOT1	1.74	0	0	15	12	14	11	7	3
KIF14_HUMAN	KIF14	1.71	0	0	25	12	18	14	6	9
FL2D_HUMAN	WTAP	1.69	0	0	7	10	10	4	9	1
LIMA1_HUMAN	LIMA1	1.67	0	0	18	16	14	14	7	5
SHKB1_HUMAN	SHKBP1	1.67	0	0	6	6	6	3	3	3
LIMC1_HUMAN	LIMCH1	1.67	0	0	34	25	19	19	12	12
UBR5_HUMAN	UBR5	1.66	0	0	24	33	31	16	18	15
BAG6_HUMAN	BAG6	1.66	0	0	16	19	18	9	11	9
EI2BB_HUMAN	EIF2B2	1.64	0	0	1	1	0	0	0	0
TIM9_HUMAN	TIMM9	1.64	0	0	1	1	0	0	0	0
LTOR1_HUMAN	LAMTOR1	1.64	0	0	1	1	0	0	0	0
ITPR1_HUMAN	ITPR1	1.64	0	0	1	1	0	0	0	0
S35F6_HUMAN	SLC35F6	1.64	0	0	1	1	0	0	0	0
IN80C_HUMAN	INO80C	1.64	0	0	1	1	0	0	0	0
RAP1B_HUMAN	RAP1B	1.64	0	0	1	1	0	0	0	0
NPTN_HUMAN	NPTN	1.64	0	0	1	1	0	0	0	0
SURF6_HUMAN	SURF6	1.64	0	0	1	1	0	0	0	0
GOGA7_HUMAN	GOLGA7	1.64	0	0	1	1	0	0	0	0
HAUS2_HUMAN	HAUS2	1.64	0	0	1	1	0	0	0	0
PHLB2_HUMAN	PHLDB2	1.64	0	0	1	1	0	0	0	0
CISD1_HUMAN	CISD1	1.64	0	0	1	1	0	0	0	0
FA83D_HUMAN	FAM83D	1.64	0	0	1	1	0	0	0	0
COX5B_HUMAN	COX5B	1.64	0	0	1	1	0	0	0	0
TACO1_HUMAN	TACO1	1.64	0	0	1	1	0	0	0	0
GPM6B_HUMAN	GPM6B	1.64	0	0	1	1	0	0	0	0
HELZ_HUMAN	HELZ	1.64	0	0	1	1	0	0	0	0
ARHGB_HUMAN	ARHGEF11	1.64	0	0	1	1	0	0	0	0
RN126_HUMAN	RNF126	1.64	0	0	1	1	0	0	0	0
TFPT_HUMAN	TFPT	1.64	0	0	1	1	0	0	0	0
F207A_HUMAN	FAM207A	1.64	0	0	1	1	0	0	0	0
WDR55_HUMAN	WDR55	1.64	0	0	1	1	0	0	0	0
JUN_HUMAN	JUN	1.64	0	0	1	1	0	0	0	0
LIN37_HUMAN	LIN37_HUMAN	1.63	0	0	1	0	1	0	0	0
RBG10_HUMAN	RABGAP1L	1.63	0	0	1	0	1	0	0	0
DPOG2_HUMAN	POLG2	1.63	0	0	1	0	1	0	0	0
CA109_HUMAN	C1orf109	1.63	0	0	1	0	1	0	0	0
RBCC1_HUMAN	RB1CC1	1.63	0	0	1	0	1	0	0	0
ATRAP_HUMAN	AGTRAP	1.63	0	0	1	0	1	0	0	0
ZGPAT_HUMAN	ZGPAT	1.63	0	0	1	0	1	0	0	0
FA83G_HUMAN	FAM83G	1.63	0	0	1	0	1	0	0	0
CU059_HUMAN	C21orf59	1.63	0	0	1	0	1	0	0	0
SSRA_HUMAN	SSR1	1.63	0	0	1	0	1	0	0	0
ZNF74_HUMAN	ZNF74	1.63	0	0	1	0	1	0	0	0
SYNRG_HUMAN	SYNRG	1.63	0	0	1	0	1	0	0	0
CN37_HUMAN	CNP	1.63	0	0	1	0	1	0	0	0
EPN1_HUMAN	EPN1	1.63	0	0	1	0	1	0	0	0
ZBTB9_HUMAN	ZBTB9	1.63	0	0	1	0	1	0	0	0
AT1B3_HUMAN	ATP1B3	1.63	0	0	7	7	7	7	2	2
SFXN3_HUMAN	SFXN3	1.62	0	0	0	1	1	0	0	0
UBA3_HUMAN	UBA3	1.62	0	0	0	1	1	0	0	0
HIRA_HUMAN	HIRA	1.62	0	0	9	9	8	5	5	4
ERGI3_HUMAN	ERGIC3	1.62	0	0	0	1	1	0	0	0
AP3D1_HUMAN	AP3D1	1.62	0	0	0	1	1	0	0	0
ZFPL1_HUMAN	ZFPL1	1.62	0	0	0	1	1	0	0	0
DPOE1_HUMAN	POLE	1.62	0	0	0	1	1	0	0	0
CTCF_HUMAN	CTCF	1.62	0	0	0	1	1	0	0	0
KCD15_HUMAN	KCTD15	1.62	0	0	0	1	1	0	0	0
QCR1_HUMAN	UQCRC1	1.62	0	0	0	1	1	0	0	0
CINP_HUMAN	CINP	1.62	0	0	0	1	1	0	0	0
SPT6H_HUMAN	SUPT6H	1.62	0	0	0	1	1	0	0	0
GLOD4_HUMAN	GLOD4	1.62	0	0	0	1	1	0	0	0
ERCC2_HUMAN	ERCC2	1.62	0	0	0	1	1	0	0	0
FXR2_HUMAN	FXR2	1.62	0	0	0	1	1	0	0	0
PO210_HUMAN	NUP210	1.62	0	0	0	1	1	0	0	0
KIF1B_HUMAN	KIF1B	1.62	0	0	0	1	1	0	0	0
TGIF1_HUMAN	TGIF1	1.62	0	0	0	1	1	0	0	0
PIPNB_HUMAN	PITPNB	1.62	0	0	0	1	1	0	0	0
TRAF2_HUMAN	TRAF2	1.62	0	0	0	1	1	0	0	0
GRM2B_HUMAN	GRM2B_HUMAN	1.62	0	0	0	1	1	0	0	0
AAKG1_HUMAN	PRKAG1	1.62	0	0	0	1	1	0	0	0
CPT1A_HUMAN	CPT1A	1.62	0	0	0	1	1	0	0	0
WDR62_HUMAN	WDR62	1.62	0	0	0	1	1	0	0	0
KMT2A_HUMAN	KMT2A	1.62	0	0	0	1	1	0	0	0
FLOT2_HUMAN	FLOT2	1.61	0	0	13	13	10	9	7	4
MDN1_HUMAN	MDN1	1.6	0	0	11	18	10	10	6	6
NCOA6_HUMAN	NCOA6	1.59	0	0	5	6	6	2	3	4
HDGR2_HUMAN	HDGR2_HUMAN	1.59	0	0	7	8	7	2	6	4
ASH2L_HUMAN	ASH2L	1.58	0	0	9	8	10	5	5	5
EIF3A_HUMAN	EIF3A	1.54	0	0	15	16	20	7	9	14
EXOS6_HUMAN	EXOSC6	1.54	0	0	5	7	6	3	3	4
UBP28_HUMAN	USP28	1.52	0	0	7	11	11	5	8	4
UBP7_HUMAN	USP7	1.52	0	0	26	25	26	13	19	15
BPTF_HUMAN	BPTF	1.52	0	0	8	9	9	6	2	7
GNAI2_HUMAN	GNAI2	1.5	0	0	6	5	5	5	1	3
UBN2_HUMAN	UBN2	1.5	0	0	7	7	5	4	5	2
MYO1C_HUMAN	MYO1C	1.49	0	0	20	18	14	14	11	7
WIZ_HUMAN	WIZ	1.48	0	0	17	15	23	8	12	14
MET14_HUMAN	METTL14	1.47	0	0	1	1	1	0	1	0
UHRF2_HUMAN	UHRF2	1.47	0	0	1	1	1	0	1	0
AKA12_HUMAN	AKAP12	1.47	0	0	11	19	15	7	12	9
UBP42_HUMAN	USP42	1.47	0	0	1	1	1	0	1	0
ARF6_HUMAN	ARF6	1.47	0	0	1	1	1	0	1	0
LAS1L_HUMAN	LAS1L	1.47	0	0	6	4	4	3	2	3
RT14_HUMAN	MRPS14	1.47	0	0	1	1	1	0	1	0
RASN_HUMAN	NRAS	1.47	0	0	1	1	1	0	1	0
TFB2M_HUMAN	TFB2M	1.47	0	0	1	1	1	0	1	0
MCM2_HUMAN	MCM2	1.47	0	0	4	4	6	1	3	4
FA46A_HUMAN	FAM46A	1.47	0	0	1	1	1	0	1	0
GT2D1_HUMAN	GTF2IRD1	1.46	0	0	1	1	1	1	0	0
DOCK6_HUMAN	DOCK6	1.46	0	0	1	1	1	1	0	0
PLP2_HUMAN	PLP2	1.46	0	0	1	1	1	1	0	0
K1522_HUMAN	KIAA1522	1.46	0	0	1	1	1	1	0	0
STOM_HUMAN	STOM	1.46	0	0	9	7	7	9	4	1
FOXK1_HUMAN	FOXK1	1.46	0	0	4	8	8	5	4	3
DDX42_HUMAN	DDX42	1.46	0	0	8	8	7	1	6	7
TBB2A_HUMAN	TUBB2A	1.46	0	0	1	1	1	1	0	0
RFIP1_HUMAN	RAB11FIP1	1.46	0	0	1	1	1	1	0	0
MAP1A_HUMAN	MAP1A	1.45	0	0	1	1	1	0	0	1
EPC2_HUMAN	EPC2	1.45	0	0	1	1	1	0	0	1
SWP70_HUMAN	SWAP70	1.45	0	0	1	1	1	0	0	1
KIF23_HUMAN	KIF23	1.45	0	0	13	8	8	5	7	6
AQR_HUMAN	AQR	1.45	0	0	13	16	14	7	10	10
PCM1_HUMAN	PCM1	1.45	0	0	1	1	1	0	0	1
MED25_HUMAN	MED25	1.45	0	0	1	1	1	0	0	1
DPOD2_HUMAN	POLD2	1.45	0	0	1	1	1	0	0	1
RPP40_HUMAN	RPP40	1.45	0	0	1	1	1	0	0	1
KS6A1_HUMAN	RPS6KA1	1.45	0	0	1	1	1	0	0	1
LC7L2_HUMAN	C7orf55-LUC7L2	1.45	0	0	1	1	1	0	0	1
HDAC3_HUMAN	HDAC3	1.44	0	0	5	6	4	5	3	1
RU2B_HUMAN	SNRPB2	1.44	0	0	3	4	5	2	4	1
TSR1_HUMAN	TSR1	1.44	0	0	6	4	5	1	5	3
RUSD3_HUMAN	RPUSD3	1.44	0	0	4	4	4	3	3	1
FLII_HUMAN	FLII	1.44	0	0	6	5	4	5	4	0
GNAI3_HUMAN	GNAI3	1.43	0	0	5	3	4	5	1	1
AHNK2_HUMAN	AHNAK2	1.43	0	0	9	13	8	6	7	6
MED17_HUMAN	MED17	1.43	0	0	7	6	5	5	4	2
SLU7_HUMAN	SLU7	1.43	0	0	5	7	6	3	4	4
UACA_HUMAN	UACA	1.41	0	0	9	10	9	9	7	2
ITB1_HUMAN	ITGB1	1.4	0	0	14	8	9	12	5	3
RBM26_HUMAN	RBM26	1.4	0	0	8	7	7	1	6	7
RS21_HUMAN	RPS21	1.4	0	0	5	6	5	4	4	2
STAU2_HUMAN	STAU2	1.39	0	0	7	4	8	3	4	5
SYF1_HUMAN	XAB2	1.39	0	0	14	16	17	9	11	11
RM03_HUMAN	MRPL3	1.39	0	0	4	5	4	2	2	4
SPF30_HUMAN	SMNDC1	1.38	0	0	3	4	6	3	3	2
MEP50_HUMAN	WDR77	1.38	0	0	4	3	3	3	1	2
ESYT1_HUMAN	ESYT1	1.38	0	0	4	3	3	3	1	2
TPM3_HUMAN	TPM3	1.37	0	0	14	10	6	10	5	5
LMO7_HUMAN	LMO7	1.37	0	0	52	46	50	45	29	27
NOG1_HUMAN	GTPBP4	1.37	0	0	6	5	6	5	5	1
MIO_HUMAN	MIOS	1.36	0	0	4	7	6	4	4	3
JHD2C_HUMAN	JMJD1C	1.36	0	0	5	7	5	4	4	3
INT8_HUMAN	INTS8	1.35	0	0	5	5	4	4	2	3
1A68_HUMAN	HLA-A	1.35	0	0	11	6	7	8	4	4
DCTN2_HUMAN	DCTN2	1.35	0	0	7	8	6	6	5	3
AP2B1_HUMAN	AP2B1	1.35	0	0	23	15	16	20	8	9
PHF3_HUMAN	PHF3	1.34	0	0	8	11	9	3	9	7
GCP3_HUMAN	TUBGCP3	1.34	0	0	9	10	12	9	8	4
RSBNL_HUMAN	RSBN1L	1.34	0	0	5	7	6	3	6	3
SEPT7_HUMAN	2018-09-07	1.34	0	0	21	13	14	14	10	9
ZBTB1_HUMAN	ZBTB1	1.33	0	0	4	3	4	3	1	3
BBX_HUMAN	BBX	1.33	0	0	4	3	4	3	1	3
CD2AP_HUMAN	CD2AP	1.33	0	0	9	9	7	5	6	6
TUT7_HUMAN	ZCCHC6	1.32	0	0	0	1	0	0	0	0
TOR1B_HUMAN	TOR1B	1.32	0	0	0	1	0	0	0	0
MAP7_HUMAN	MAP7	1.32	0	0	0	1	0	0	0	0
VPS39_HUMAN	VPS39	1.32	0	0	0	1	0	0	0	0
PANK4_HUMAN	PANK4	1.32	0	0	0	1	0	0	0	0
NOL8_HUMAN	NOL8	1.32	0	0	1	0	0	0	0	0
DFFA_HUMAN	DFFA	1.32	0	0	0	1	0	0	0	0
F208B_HUMAN	FAM208B	1.32	0	0	0	1	0	0	0	0
CEBPD_HUMAN	CEBPD	1.32	0	0	0	1	0	0	0	0
ATF2_HUMAN	ATF2	1.32	0	0	0	1	0	0	0	0
CLAP1_HUMAN	CLASP1	1.32	0	0	1	0	0	0	0	0
MSPD2_HUMAN	MOSPD2	1.32	0	0	1	0	0	0	0	0
TGO1_HUMAN	TGO1_HUMAN	1.32	0	0	0	1	0	0	0	0
KRA32_HUMAN	KRTAP3-2	1.32	0	0	0	1	0	0	0	0
VP33A_HUMAN	VPS33A	1.32	0	0	0	1	0	0	0	0
RHG21_HUMAN	ARHGAP21	1.32	0	0	0	1	0	0	0	0
RAB9A_HUMAN	RAB9A	1.32	0	0	0	1	0	0	0	0
KIF3A_HUMAN	KIF3A	1.32	0	0	0	1	0	0	0	0
XP32_HUMAN	C1orf68	1.32	0	0	1	0	0	0	0	0
YLAT2_HUMAN	SLC7A6	1.32	0	0	0	1	0	0	0	0
SAE1_HUMAN	SAE1	1.32	0	0	1	0	0	0	0	0
FLCN_HUMAN	FLCN	1.32	0	0	0	1	0	0	0	0
AN30A_HUMAN	ANKRD30A	1.32	0	0	0	1	0	0	0	0
SDCG3_HUMAN	SDCCAG3	1.32	0	0	1	0	0	0	0	0
VA0D1_HUMAN	ATP6V0D1	1.32	0	0	0	1	0	0	0	0
RPIA_HUMAN	RPIA	1.32	0	0	0	1	0	0	0	0
CRIPT_HUMAN	CRIPT	1.32	0	0	0	1	0	0	0	0
SMAD3_HUMAN	SMAD3	1.32	0	1	0	1	0	0	0	0
LSG1_HUMAN	LSG1	1.32	0	0	1	0	0	0	0	0
TR112_HUMAN	TRMT112	1.32	0	0	0	1	0	0	0	0
TM165_HUMAN	TMEM165	1.32	0	0	0	1	0	0	0	0
CTSL2_HUMAN	CTDSPL2	1.32	0	0	0	1	0	0	0	0
GRB10_HUMAN	GRB10	1.32	0	0	1	0	0	0	0	0
NDUS2_HUMAN	NDUFS2	1.32	0	0	0	1	0	0	0	0
STML2_HUMAN	STOML2	1.32	0	0	1	0	0	0	0	0
KPRA_HUMAN	PRPSAP1	1.32	0	0	1	0	0	0	0	0
CDCA3_HUMAN	CDCA3	1.32	0	0	0	1	0	0	0	0
SCRB2_HUMAN	SCARB2	1.32	0	0	0	1	0	0	0	0
WASH6_HUMAN	WASH6_HUMAN	1.32	0	0	0	1	0	0	0	0
IR3IP_HUMAN	IER3IP1	1.32	0	0	1	0	0	0	0	0
RING2_HUMAN	RNF2	1.32	0	0	0	1	0	0	0	0
KRA33_HUMAN	KRTAP3-3	1.32	0	0	0	1	0	0	0	0
S35E1_HUMAN	SLC35E1	1.32	0	0	0	1	0	0	0	0
KIF22_HUMAN	KIF22	1.32	0	0	1	0	0	0	0	0
BRD9_HUMAN	BRD9	1.32	0	0	3	2	3	1	2	2
ADAS_HUMAN	AGPS	1.32	0	0	0	1	0	0	0	0
RB15B_HUMAN	RBM15B	1.32	0	0	1	0	0	0	0	0
THUM3_HUMAN	THUMPD3	1.32	0	0	1	0	0	0	0	0
T11L1_HUMAN	TCP11L1	1.32	0	0	1	0	0	0	0	0
KRI1_HUMAN	KRI1	1.32	0	0	1	0	0	0	0	0
ZNHI1_HUMAN	ZNHIT1	1.32	0	0	0	1	0	0	0	0
CYTC_HUMAN	CST3	1.32	0	0	0	1	0	0	0	0
SC61G_HUMAN	SEC61G	1.32	0	0	1	0	0	0	0	0
PPIG_HUMAN	PPIG	1.32	0	0	0	1	0	0	0	0
NSUN4_HUMAN	NSUN4	1.32	0	0	0	1	0	0	0	0
RTEL1_HUMAN	RTEL1	1.32	0	0	0	1	0	0	0	0
RAB5B_HUMAN	RAB5B	1.32	0	0	0	1	0	0	0	0
RPC3_HUMAN	POLR3C	1.32	0	0	0	1	0	0	0	0
LMA2L_HUMAN	LMAN2L	1.32	0	0	1	0	0	0	0	0
TM9S3_HUMAN	TM9SF3	1.32	0	0	0	1	0	0	0	0
OSBP1_HUMAN	OSBP	1.32	0	0	1	0	0	0	0	0
TELO2_HUMAN	TELO2	1.32	0	0	1	0	0	0	0	0
MGST3_HUMAN	MGST3	1.32	0	0	1	0	0	0	0	0
AFAD_HUMAN	MLLT4	1.32	0	0	1	0	0	0	0	0
MET17_HUMAN	METTL17	1.32	0	0	0	1	0	0	0	0
PIHD1_HUMAN	PIH1D1	1.32	0	0	0	1	0	0	0	0
FBX28_HUMAN	FBXO28	1.32	0	0	0	1	0	0	0	0
NTM1A_HUMAN	NTMT1	1.32	0	0	0	1	0	0	0	0
TF3C6_HUMAN	GTF3C6	1.32	0	0	1	0	0	0	0	0
SDCB1_HUMAN	SDCBP	1.32	0	0	0	1	0	0	0	0
PSB8_HUMAN	PSMB8	1.32	0	0	0	1	0	0	0	0
TPC2B_HUMAN	TRAPPC2P1	1.32	0	0	1	0	0	0	0	0
ANR10_HUMAN	ANKRD10	1.32	0	0	0	1	0	0	0	0
CEP85_HUMAN	CEP85	1.32	0	0	0	1	0	0	0	0
ANCHR_HUMAN	ANCHR_HUMAN	1.32	0	0	1	0	0	0	0	0
PHOS_HUMAN	PDC	1.32	0	0	1	0	0	0	0	0
APOA4_HUMAN	APOA4	1.32	0	0	1	0	0	0	0	0
BAZ1A_HUMAN	BAZ1A	1.32	0	0	0	1	0	0	0	0
ELL_HUMAN	ELL	1.32	0	0	1	0	0	0	0	0
MPZL1_HUMAN	MPZL1	1.32	0	0	1	0	0	0	0	0
PVR_HUMAN	PVR	1.32	0	0	1	0	0	0	0	0
EZH2_HUMAN	EZH2	1.32	0	0	0	1	0	0	0	0
PO4F3_HUMAN	POU4F3	1.32	0	0	0	1	0	0	0	0
CNGB1_HUMAN	CNGB1	1.32	0	0	1	0	0	0	0	0
PTN1_HUMAN	PTPN1	1.32	0	0	0	1	0	0	0	0
GP108_HUMAN	GPR108	1.32	0	0	1	0	0	0	0	0
CRTC3_HUMAN	CRTC3	1.32	0	0	1	0	0	0	0	0
MSLN_HUMAN	MSLN	1.32	0	0	0	1	0	0	0	0
SCRB1_HUMAN	SCARB1	1.32	0	0	0	1	0	0	0	0
ECE1_HUMAN	ECE1	1.32	0	0	1	0	0	0	0	0
TOIP2_HUMAN	TOR1AIP2	1.32	0	0	1	0	0	0	0	0
ARAP1_HUMAN	ARAP1	1.32	0	0	0	1	0	0	0	0
TGM2_HUMAN	TGM2	1.32	0	0	0	1	0	0	0	0
CPNE8_HUMAN	CPNE8	1.32	0	0	1	0	0	0	0	0
C2D1A_HUMAN	CC2D1A	1.32	0	0	0	1	0	0	0	0
XRP2_HUMAN	RP2	1.32	0	0	0	1	0	0	0	0
COQ3_HUMAN	COQ3	1.32	0	0	1	0	0	0	0	0
NMNA1_HUMAN	NMNAT1	1.32	0	0	0	1	0	0	0	0
SMOC1_HUMAN	SMOC1	1.32	0	0	1	0	0	0	0	0
NDUS1_HUMAN	NDUFS1	1.32	0	0	0	1	0	0	0	0
TBCD4_HUMAN	TBC1D4	1.32	0	0	0	1	0	0	0	0
NCBP3_HUMAN	NCBP3_HUMAN	1.32	0	0	1	0	0	0	0	0
S38A5_HUMAN	SLC38A5	1.32	0	0	1	0	0	0	0	0
USF2_HUMAN	USF2	1.32	0	0	1	0	0	0	0	0
ARL2_HUMAN	ARL2	1.32	0	0	0	1	0	0	0	0
TTC27_HUMAN	TTC27	1.32	0	0	0	1	0	0	0	0
PIAS1_HUMAN	PIAS1	1.32	0	0	0	1	0	0	0	0
SLPI_HUMAN	SLPI	1.32	0	0	1	0	0	0	0	0
YIF1A_HUMAN	YIF1A	1.32	0	0	0	1	0	0	0	0
UBR1_HUMAN	UBR1	1.32	0	0	1	0	0	0	0	0
ATP7A_HUMAN	ATP7A	1.32	0	0	1	0	0	0	0	0
LYPA1_HUMAN	LYPLA1	1.32	0	0	0	1	0	0	0	0
MI4GD_HUMAN	MIF4GD	1.32	0	0	1	0	0	0	0	0
DAPK3_HUMAN	DAPK3	1.32	0	0	0	1	0	0	0	0
PCGF1_HUMAN	PCGF1	1.32	0	0	0	1	0	0	0	0
SIAS_HUMAN	NANS	1.32	0	0	0	1	0	0	0	0
UH1BL_HUMAN	UHRF1BP1L	1.32	0	0	1	0	0	0	0	0
MICU1_HUMAN	MICU1	1.32	0	0	1	0	0	0	0	0
MPP10_HUMAN	MPHOSPH10	1.32	0	0	1	0	0	0	0	0
FOXO3_HUMAN	FOXO3	1.32	0	0	0	1	0	0	0	0
NOTC2_HUMAN	NOTCH2	1.32	0	0	1	0	0	0	0	0
SRPRA_HUMAN	SRPRA_HUMAN	1.32	0	0	1	0	0	0	0	0
UT14A_HUMAN	UTP14A	1.32	0	0	0	1	0	0	0	0
SIPA1_HUMAN	SIPA1	1.32	0	0	1	0	0	0	0	0
TEP1_HUMAN	TEP1	1.32	0	0	2	3	3	2	2	1
CAF1A_HUMAN	CHAF1A	1.32	0	0	0	1	0	0	0	0
HSP7E_HUMAN	HSPA14	1.32	0	0	0	1	0	0	0	0
MBD4_HUMAN	MBD4	1.32	0	0	1	0	0	0	0	0
CNNM3_HUMAN	CNNM3	1.32	0	0	0	1	0	0	0	0
ANR11_HUMAN	ANKRD11	1.32	0	0	0	1	0	0	0	0
UBL5_HUMAN	UBL5	1.32	0	0	1	0	0	0	0	0
PTN23_HUMAN	PTPN23	1.32	0	0	0	1	0	0	0	0
RM34_HUMAN	MRPL34	1.32	0	0	1	0	0	0	0	0
IFM2_HUMAN	IFITM2	1.32	0	0	1	0	0	0	0	0
TRI27_HUMAN	TRIM27	1.32	0	0	7	8	7	7	5	3
HYEP_HUMAN	EPHX1	1.32	0	0	1	0	0	0	0	0
TBCD7_HUMAN	TBC1D7	1.32	0	0	0	1	0	0	0	0
OFUT1_HUMAN	POFUT1	1.32	0	0	0	1	0	0	0	0
PRD10_HUMAN	PRDM10	1.32	0	0	0	1	0	0	0	0
MAMC2_HUMAN	MAMDC2	1.32	0	0	1	0	0	0	0	0
KANK2_HUMAN	KANK2	1.32	0	0	1	0	0	0	0	0
YYAP1_HUMAN	YY1AP1	1.32	0	0	0	1	0	0	0	0
RLP24_HUMAN	RSL24D1	1.32	0	0	1	0	0	0	0	0
KR10B_HUMAN	KRTAP10-11	1.32	0	0	0	1	0	0	0	0
UN13D_HUMAN	UNC13D	1.32	0	0	0	1	0	0	0	0
FKB11_HUMAN	FKBP11	1.32	0	0	0	1	0	0	0	0
NSDHL_HUMAN	NSDHL	1.32	0	0	0	1	0	0	0	0
COPRS_HUMAN	COPRS	1.32	0	0	0	1	0	0	0	0
PGRC2_HUMAN	PGRMC2	1.32	0	0	1	0	0	0	0	0
UTP18_HUMAN	UTP18	1.32	0	0	1	0	0	0	0	0
CHD1_HUMAN	CHD1	1.32	0	0	1	0	0	0	0	0
XPP3_HUMAN	XPNPEP3	1.32	0	0	0	1	0	0	0	0
S6A15_HUMAN	SLC6A15	1.32	0	0	0	1	0	0	0	0
EMAL2_HUMAN	EML2	1.32	0	0	0	1	0	0	0	0
C1QT6_HUMAN	C1QTNF6	1.32	0	0	0	1	0	0	0	0
SETD3_HUMAN	SETD3	1.32	0	0	1	0	0	0	0	0
GTSE1_HUMAN	GTSE1	1.32	0	0	1	0	0	0	0	0
KV315_HUMAN	KV315_HUMAN	1.32	0	0	0	1	0	0	0	0
KDM2A_HUMAN	KDM2A	1.32	0	0	1	0	0	0	0	0
IKIP_HUMAN	IKBIP	1.32	0	0	1	0	0	0	0	0
SCAM4_HUMAN	SCAMP4	1.32	0	0	0	1	0	0	0	0
PPAL_HUMAN	ACP2	1.32	0	0	0	1	0	0	0	0
MLEC_HUMAN	MLEC	1.32	0	0	1	0	0	0	0	0
ARHGH_HUMAN	ARHGEF17	1.32	0	0	1	0	0	0	0	0
LAMP2_HUMAN	LAMP2	1.32	0	0	1	0	0	0	0	0
SAMH1_HUMAN	SAMHD1	1.31	0	0	0	0	1	0	0	0
RENR_HUMAN	ATP6AP2	1.31	0	0	0	0	1	0	0	0
DNLI4_HUMAN	LIG4	1.31	0	0	0	0	1	0	0	0
CL043_HUMAN	C12orf43	1.31	0	0	0	0	1	0	0	0
UBQL2_HUMAN	UBQLN2	1.31	0	0	0	0	1	0	0	0
LRC41_HUMAN	LRRC41	1.31	0	0	0	0	1	0	0	0
HDGR3_HUMAN	HDGR3_HUMAN	1.31	0	0	0	0	1	0	0	0
PLCH1_HUMAN	PLCH1	1.31	0	0	0	0	1	0	0	0
PGBM_HUMAN	HSPG2	1.31	0	0	0	0	1	0	0	0
DAB2_HUMAN	DAB2	1.31	0	0	6	3	3	4	2	2
TTC19_HUMAN	TTC19	1.31	0	0	0	0	1	0	0	0
CP072_HUMAN	C16orf72	1.31	0	0	0	0	1	0	0	0
NAA25_HUMAN	NAA25	1.31	0	0	0	0	1	0	0	0
MARK3_HUMAN	MARK3	1.31	0	0	0	0	1	0	0	0
FRIL_HUMAN	FTL	1.31	0	0	0	0	1	0	0	0
NENF_HUMAN	NENF	1.31	0	0	0	0	1	0	0	0
KTNA1_HUMAN	KATNA1	1.31	0	0	0	0	1	0	0	0
IREB2_HUMAN	IREB2	1.31	0	0	0	0	1	0	0	0
KS6A4_HUMAN	RPS6KA4	1.31	0	0	0	0	1	0	0	0
CD166_HUMAN	ALCAM	1.31	0	0	0	0	1	0	0	0
ZN319_HUMAN	ZNF319	1.31	0	0	0	0	1	0	0	0
TXN4A_HUMAN	TXNL4A	1.31	0	0	0	0	1	0	0	0
SCAFB_HUMAN	SCAF11	1.31	0	0	7	7	5	5	4	4
CEP97_HUMAN	CEP97	1.31	0	0	0	0	1	0	0	0
MBOA7_HUMAN	MBOAT7	1.31	0	0	0	0	1	0	0	0
2A5E_HUMAN	PPP2R5E	1.31	0	0	0	0	1	0	0	0
TERF1_HUMAN	TERF1	1.31	0	0	0	0	1	0	0	0
VATG1_HUMAN	ATP6V1G1	1.31	0	0	0	0	1	0	0	0
PARP9_HUMAN	PARP9	1.31	0	0	0	0	1	0	0	0
LIN54_HUMAN	LIN54	1.31	0	0	2	3	3	2	1	2
PKNX1_HUMAN	PKNOX1	1.31	0	0	0	0	1	0	0	0
CACL1_HUMAN	CACUL1	1.31	0	0	0	0	1	0	0	0
SNX1_HUMAN	SNX1	1.31	0	0	0	0	1	0	0	0
ELF2_HUMAN	ELF2	1.31	0	0	0	0	1	0	0	0
LYRM4_HUMAN	LYRM4	1.31	0	0	0	0	1	0	0	0
AAKB1_HUMAN	PRKAB1	1.31	0	0	0	0	1	0	0	0
MCL1_HUMAN	MCL1	1.31	0	0	0	0	1	0	0	0
BUD13_HUMAN	BUD13	1.31	0	0	0	0	1	0	0	0
AKAP1_HUMAN	AKAP1	1.31	0	0	0	0	1	0	0	0
CP097_HUMAN	C16orf97	1.31	0	0	0	0	1	0	0	0
BL1S6_HUMAN	BLOC1S6	1.31	0	0	0	0	1	0	0	0
FADS1_HUMAN	FADS1	1.31	0	0	0	0	1	0	0	0
MTSSL_HUMAN	MTSS1L	1.31	0	0	0	0	1	0	0	0
ZN691_HUMAN	ZNF691	1.31	0	0	0	0	1	0	0	0
DHX35_HUMAN	DHX35	1.31	0	0	0	0	1	0	0	0
PP2AA_HUMAN	PPP2CA	1.31	0	0	0	0	1	0	0	0
RNH1_HUMAN	RNASEH1	1.31	0	0	0	0	1	0	0	0
EXOC7_HUMAN	EXOC7	1.31	0	0	0	0	1	0	0	0
ITA1_HUMAN	ITGA1	1.31	0	0	5	4	3	5	2	1
DNJB6_HUMAN	DNAJB6	1.31	0	0	0	0	1	0	0	0
RNF31_HUMAN	RNF31	1.31	0	0	0	0	1	0	0	0
RHEB_HUMAN	RHEB	1.31	0	0	0	0	1	0	0	0
ITM2B_HUMAN	ITM2B	1.31	0	0	0	0	1	0	0	0
CSRP1_HUMAN	CSRP1	1.31	0	0	2	3	3	1	1	3
ATAD5_HUMAN	ATAD5	1.31	0	0	0	0	1	0	0	0
SCAM3_HUMAN	SCAMP3	1.31	0	0	0	0	1	0	0	0
GALT7_HUMAN	GALNT7	1.31	0	0	0	0	1	0	0	0
RL1D1_HUMAN	RSL1D1	1.31	0	0	7	6	6	5	5	3
BAHD1_HUMAN	BAHD1	1.31	0	0	0	0	1	0	0	0
GLYC_HUMAN	SHMT1	1.31	0	0	0	0	1	0	0	0
PCGF2_HUMAN	PCGF2	1.31	0	0	0	0	1	0	0	0
FANCA_HUMAN	FANCA	1.31	0	0	5	5	2	1	4	3
VPS41_HUMAN	VPS41	1.31	0	0	0	0	1	0	0	0
RRP8_HUMAN	RRP8	1.31	0	0	0	0	1	0	0	0
SRP19_HUMAN	SRP19	1.31	0	0	0	0	1	0	0	0
PR38A_HUMAN	PRPF38A	1.31	0	0	0	0	1	0	0	0
SYMC_HUMAN	MARS	1.3	0	0	10	14	10	8	7	9
SEPT6_HUMAN	2018-09-06	1.3	0	0	13	7	7	7	5	7
ITA2_HUMAN	ITGA2	1.3	0	0	16	10	8	15	5	4
MED14_HUMAN	MED14	1.3	0	0	6	10	7	4	6	6
DDX23_HUMAN	DDX23	1.3	0	0	8	12	10	6	7	8
SET1A_HUMAN	SETD1A	1.3	0	0	7	8	8	6	5	5
ZC3H1_HUMAN	ZFC3H1	1.3	0	0	4	6	6	3	7	1
NELFA_HUMAN	NELFA	1.3	0	0	9	8	6	6	5	5
NU153_HUMAN	NUP153	1.29	0	0	4	3	2	1	3	2
PAXB1_HUMAN	PAXBP1	1.29	0	0	5	6	5	3	4	4
SPTN2_HUMAN	SPTBN2	1.29	0	0	8	12	11	11	7	4
FBRL_HUMAN	FBL	1.28	0	0	3	3	3	1	3	2
PPIE_HUMAN	PPIE	1.28	0	0	4	2	3	2	2	2
RFC3_HUMAN	RFC3	1.28	0	0	5	9	10	5	6	6
ZO1_HUMAN	TJP1	1.27	0	0	28	25	16	22	15	14
RS15A_HUMAN	RPS15A	1.27	0	0	6	2	5	3	4	2
ODPB_HUMAN	PDHB	1.27	0	0	2	3	4	1	2	3
FANCG_HUMAN	FANCG	1.27	0	0	4	5	4	4	2	3
PRR12_HUMAN	PRR12	1.27	0	0	4	4	5	3	4	2
NAT10_HUMAN	NAT10	1.27	0	0	7	6	12	4	10	4
RBM25_HUMAN	RBM25	1.27	0	0	6	8	7	3	6	6
RL13A_HUMAN	RPL13A	1.27	0	0	9	5	7	7	4	4
BLM_HUMAN	BLM	1.26	0	0	8	9	12	4	8	9
DCA11_HUMAN	DCAF11	1.26	0	0	4	7	10	5	6	4
TCOF_HUMAN	TCOF1	1.26	0	0	26	32	31	18	28	20
ARP3_HUMAN	ACTR3	1.26	0	0	10	6	2	6	4	3
NCOR1_HUMAN	NCOR1	1.26	0	0	61	63	65	51	49	41
GELS_HUMAN	GSN	1.26	0	0	11	8	7	10	6	3
RL17_HUMAN	RPL17-C18orf32;...	1.25	0	0	7	5	6	5	4	4
CIZ1_HUMAN	CIZ1	1.25	0	0	3	4	3	2	3	2
CE170_HUMAN	CEP170	1.25	0	0	15	15	17	10	13	12
AAAT_HUMAN	SLC1A5	1.25	0	0	5	5	4	4	2	4
TAF5_HUMAN	TAF5	1.25	0	0	2	5	3	2	3	2
RS27_HUMAN	RPS27	1.25	0	0	3	4	3	2	3	2
CABIN_HUMAN	CABIN1	1.25	0	0	7	11	8	8	6	5
DJB11_HUMAN	DNAJB11	1.25	0	0	5	5	4	3	4	3
EDC4_HUMAN	EDC4	1.25	0	0	5	6	7	3	5	5
ANLN_HUMAN	ANLN	1.25	0	0	28	12	11	14	10	14
TMOD3_HUMAN	TMOD3	1.25	0	0	15	14	14	14	10	8
RTF1_HUMAN	RTF1	1.24	0	0	2	2	2	0	2	2
ACTS_HUMAN	ACTA1	1.24	0	0	2	2	2	1	2	1
LYOX_HUMAN	LOX	1.24	0	0	2	2	2	1	2	1
NUP43_HUMAN	NUP43	1.24	0	0	1	1	0	0	1	0
ATRX_HUMAN	ATRX	1.24	0	0	4	10	5	5	5	4
DMAP1_HUMAN	DMAP1	1.24	0	0	6	7	6	2	7	5
FIBP_HUMAN	FIBP	1.24	0	0	1	1	0	0	1	0
NSE3_HUMAN	NSE3_HUMAN	1.24	0	0	1	1	0	0	1	0
NCBP2_HUMAN	NCBP2	1.24	0	0	2	4	4	2	2	3
ZMYM3_HUMAN	ZMYM3	1.24	0	0	5	1	4	2	3	2
2A5G_HUMAN	PPP2R5C	1.24	0	0	1	1	0	0	1	0
ATM_HUMAN	ATM	1.24	0	0	5	3	6	3	3	4
TANC2_HUMAN	TANC2	1.24	0	0	2	2	2	1	1	2
NFX1_HUMAN	NFX1	1.24	0	0	1	1	0	0	1	0
FIP1_HUMAN	FIP1L1	1.24	0	0	7	8	8	4	6	7
PHB_HUMAN	PHB	1.24	0	0	3	4	3	5	1	1
RL11_HUMAN	RPL11	1.24	0	0	4	3	3	3	2	2
NHS_HUMAN	NHS	1.24	0	0	2	2	2	2	1	1
EIF3H_HUMAN	EIF3H	1.24	0	0	4	3	3	2	2	3
TIM13_HUMAN	TIMM13	1.24	0	0	1	1	0	0	1	0
NELFB_HUMAN	NELFB	1.23	0	0	6	7	10	4	6	7
CCAR2_HUMAN	CCAR2_HUMAN	1.23	0	0	22	19	21	16	15	16
BASI_HUMAN	BSG	1.23	0	0	7	7	5	6	4	4
ATPO_HUMAN	ATP5O	1.23	0	0	1	1	0	1	0	0
SAS10_HUMAN	UTP3	1.23	0	0	1	0	1	0	1	0
ZC3H8_HUMAN	ZC3H8	1.23	0	0	1	0	1	0	1	0
VDAC3_HUMAN	VDAC3	1.23	0	0	1	1	0	1	0	0
COT2_HUMAN	NR2F2	1.23	0	0	1	1	0	1	0	0
NEP1_HUMAN	NEP1_HUMAN	1.23	0	0	1	1	0	1	0	0
F111B_HUMAN	FAM111B	1.23	0	0	1	1	0	1	0	0
GNA11_HUMAN	GNA11	1.23	0	0	1	1	0	1	0	0
MBD2_HUMAN	MBD2	1.23	0	0	7	5	7	3	5	6
STABP_HUMAN	STAMBP	1.23	0	0	1	1	0	1	0	0
VATC1_HUMAN	ATP6V1C1	1.23	0	0	1	0	1	0	1	0
MIF_HUMAN	MIF	1.23	0	0	1	1	0	1	0	0
CD81_HUMAN	CD81	1.23	0	0	1	1	0	1	0	0
RM53_HUMAN	MRPL53	1.23	0	0	1	1	0	1	0	0
PP1A_HUMAN	PPP1CA	1.23	0	0	6	4	5	4	4	3
ACTY_HUMAN	ACTR1B	1.23	0	0	1	0	1	0	1	0
NCOA3_HUMAN	NCOA3	1.23	0	0	8	12	8	8	8	5
HPBP1_HUMAN	HSPBP1	1.23	0	0	1	0	1	0	1	0
QCR7_HUMAN	UQCRB	1.23	0	0	1	0	1	0	1	0
MED28_HUMAN	MED28	1.22	0	0	1	0	1	1	0	0
SF3B5_HUMAN	SF3B5	1.22	0	0	3	4	4	3	3	2
NAF1_HUMAN	NAF1	1.22	0	0	0	1	1	0	1	0
CDC26_HUMAN	CDC26	1.22	0	0	0	1	1	0	1	0
COA4_HUMAN	COA4	1.22	0	0	1	1	0	0	0	1
AGO4_HUMAN	AGO4	1.22	0	0	0	1	1	0	1	0
REV3L_HUMAN	REV3L_HUMAN	1.22	0	0	0	1	1	1	0	0
IASPP_HUMAN	PPP1R13L	1.22	0	0	0	1	1	1	0	0
PKP3_HUMAN	PKP3	1.22	0	0	4	7	8	10	2	2
SEP10_HUMAN	2018-09-10	1.22	0	0	25	14	12	16	12	11
MPP5_HUMAN	MPP5	1.22	0	0	1	0	1	1	0	0
DLRB1_HUMAN	DYNLRB1	1.22	0	0	0	1	1	0	1	0
RAB5A_HUMAN	RAB5A	1.22	0	0	1	0	1	1	0	0
PMM2_HUMAN	PMM2	1.22	0	0	0	1	1	0	1	0
ANKZ1_HUMAN	ANKZF1	1.22	0	0	1	1	0	0	0	1
DHRS7_HUMAN	DHRS7	1.22	0	0	1	1	0	0	0	1
RM48_HUMAN	MRPL48	1.22	0	0	0	1	1	0	1	0
DDX47_HUMAN	DDX47	1.22	0	0	1	1	0	0	0	1
DDX56_HUMAN	DDX56	1.22	0	0	0	1	1	0	1	0
DPOE3_HUMAN	POLE3	1.22	0	0	0	1	1	0	1	0
AT5F1_HUMAN	ATP5F1	1.22	0	0	1	0	1	1	0	0
MAFG_HUMAN	MAFG	1.22	0	0	1	0	1	1	0	0
MRP4_HUMAN	ABCC4	1.22	0	0	0	1	1	1	0	0
F162A_HUMAN	FAM162A	1.22	0	0	0	1	1	1	0	0
EXOC1_HUMAN	EXOC1	1.22	0	0	1	1	0	0	0	1
RGAP1_HUMAN	RACGAP1	1.22	0	0	10	9	5	6	4	8
RN220_HUMAN	RNF220	1.22	0	0	0	1	1	1	0	0
PPAC_HUMAN	ACP1	1.22	0	0	0	1	1	0	1	0
CCD22_HUMAN	CCDC22	1.22	0	0	1	0	1	1	0	0
RN216_HUMAN	RNF216	1.22	0	0	0	1	1	0	1	0
UBN1_HUMAN	UBN1	1.22	0	0	1	1	0	0	0	1
BCOR_HUMAN	BCOR	1.22	0	0	0	1	1	0	1	0
PK1IP_HUMAN	PAK1IP1	1.22	0	0	1	1	0	0	0	1
SRPRB_HUMAN	SRPRB	1.22	0	0	0	1	1	1	0	0
KANL1_HUMAN	KANSL1	1.22	0	0	0	1	1	1	0	0
CNDD3_HUMAN	NCAPD3	1.22	0	0	5	3	7	4	4	3
CDK9_HUMAN	CDK9	1.22	0	0	10	11	12	9	8	8
SNTB2_HUMAN	SNTB2	1.22	0	0	1	0	1	1	0	0
SLAI2_HUMAN	SLAIN2	1.22	0	0	0	1	1	0	1	0
SMBP2_HUMAN	IGHMBP2	1.22	0	0	0	1	1	0	1	0
CRKL_HUMAN	CRKL	1.22	0	0	0	1	1	1	0	0
VSIG4_HUMAN	VSIG4	1.22	0	0	0	1	1	0	1	0
RER1_HUMAN	RER1	1.22	0	0	0	1	1	1	0	0
RAB31_HUMAN	RAB31	1.22	0	0	1	0	1	1	0	0
MOB1A_HUMAN	MOB1A	1.22	0	0	0	1	1	1	0	0
FNBP1_HUMAN	FNBP1	1.22	0	0	0	1	1	0	1	0
ATX10_HUMAN	ATXN10	1.21	0	0	1	0	1	0	0	1
CAPZB_HUMAN	CAPZB	1.21	0	0	12	9	9	11	7	5
WDR26_HUMAN	WDR26	1.21	0	0	4	7	5	6	4	2
MYPN_HUMAN	MYPN	1.21	0	0	11	9	9	6	6	10
FANCL_HUMAN	FANCL	1.21	0	0	0	1	1	0	0	1
RCN2_HUMAN	RCN2	1.21	0	0	5	5	6	3	6	3
TRUB2_HUMAN	TRUB2	1.21	0	0	5	4	7	4	5	3
RM33_HUMAN	MRPL33	1.21	0	0	0	1	1	0	0	1
FOXP4_HUMAN	FOXP4	1.21	0	0	3	2	2	2	2	1
FOSL1_HUMAN	FOSL1	1.21	0	0	1	0	1	0	0	1
UMPS_HUMAN	UMPS	1.21	0	0	0	1	1	0	0	1
I2BPL_HUMAN	IRF2BPL	1.21	0	0	0	1	1	0	0	1
SEC13_HUMAN	SEC13	1.21	0	0	10	12	8	10	7	6
RT36_HUMAN	MRPS36	1.21	0	0	3	3	1	2	2	1
RM13_HUMAN	MRPL13	1.21	0	0	4	6	6	6	4	2
CHM4A_HUMAN	CHMP4A	1.21	0	0	0	1	1	0	0	1
CUL5_HUMAN	CUL5	1.21	0	0	0	1	1	0	0	1
MYOF_HUMAN	MYOF	1.2	0	0	8	7	6	7	5	4
SF3B4_HUMAN	SF3B4	1.2	0	0	6	2	4	3	4	2
RBM7_HUMAN	RBM7	1.2	0	0	5	3	4	3	4	2
ZN687_HUMAN	ZNF687	1.2	0	0	3	2	2	1	2	2
CCD12_HUMAN	CCDC12	1.2	0	0	2	3	2	1	2	2
MORC2_HUMAN	MORC2	1.2	0	0	3	2	2	1	2	2
ACTZ_HUMAN	ACTR1A	1.2	0	0	1	3	3	1	2	2
MED16_HUMAN	MED16	1.2	0	0	3	5	4	2	5	2
INT5_HUMAN	INTS5	1.2	0	0	3	5	4	3	4	2
BICRL_HUMAN	BICRL_HUMAN	1.2	0	0	6	8	3	6	4	3
RM27_HUMAN	MRPL27	1.2	0	0	3	5	4	3	4	2
H2AY_HUMAN	H2AFY	1.2	0	0	2	2	3	1	3	1
TAF7_HUMAN	TAF7	1.19	0	0	1	3	3	2	1	2
PTCD1_HUMAN	PTCD1	1.19	0	0	10	9	8	8	8	5
DHX36_HUMAN	DHX36	1.19	0	0	38	32	38	27	29	29
PCID2_HUMAN	PCID2	1.19	0	0	7	7	8	6	5	6
PNO1_HUMAN	PNO1	1.19	0	0	2	2	3	2	1	2
1433F_HUMAN	YWHAH	1.19	0	0	5	5	7	4	4	5
WDR82_HUMAN	WDR82	1.19	0	0	7	5	5	4	4	5
P20D2_HUMAN	PM20D2	1.19	0	0	1	3	3	1	1	3
NH2L1_HUMAN	NHP2L1	1.19	0	0	4	4	4	3	3	3
ADT3_HUMAN	SLC25A6	1.19	0	0	4	5	3	6	0	3
ACADV_HUMAN	ACADVL	1.18	0	0	9	15	14	5	11	14
ARP2_HUMAN	ACTR2	1.18	0	0	8	6	4	6	4	4
SPEB_HUMAN	AGMAT	1.18	0	0	3	3	2	2	2	2
RPC1_HUMAN	POLR3A	1.18	0	0	3	2	3	0	4	2
RL23A_HUMAN	RPL23A	1.18	0	0	5	4	4	4	3	3
NFIL3_HUMAN	NFIL3	1.18	0	0	2	4	2	3	2	1
ARGL1_HUMAN	ARGLU1	1.18	0	0	2	4	2	1	3	2
EXOS9_HUMAN	EXOSC9	1.18	0	0	4	2	2	2	3	1
CNOT2_HUMAN	CNOT2	1.18	0	0	4	5	4	4	4	2
EIF3I_HUMAN	EIF3I	1.18	0	0	6	5	7	5	6	3
RBM10_HUMAN	RBM10	1.18	0	0	14	10	13	9	8	12
CASC3_HUMAN	CASC3	1.18	0	0	5	4	4	2	4	4
IMA3_HUMAN	KPNA4	1.17	0	0	2	2	4	2	2	2
CALD1_HUMAN	CALD1	1.17	0	0	18	11	11	14	10	8
KI13A_HUMAN	KIF13A	1.17	0	0	1	1	1	1	1	0
ARHG2_HUMAN	ARHGEF2	1.17	0	0	6	7	6	4	7	4
TARA_HUMAN	TRIOBP	1.17	0	0	3	6	4	3	3	4
MED23_HUMAN	MED23	1.17	0	0	6	4	8	4	6	4
CIC_HUMAN	CIC	1.17	0	0	1	1	1	1	1	0
MFF_HUMAN	MFF	1.17	0	0	1	1	1	0	1	1
CTDS1_HUMAN	CTDSP1	1.17	0	0	1	1	1	1	1	0
ANM6_HUMAN	PRMT6	1.17	0	0	1	1	1	1	1	0
RL37A_HUMAN	RPL37A	1.17	0	0	3	1	4	2	2	2
RPA2_HUMAN	POLR1B	1.17	0	0	1	4	3	1	3	2
GBG5_HUMAN	GNG5	1.17	0	0	1	1	1	1	1	0
SENP3_HUMAN	SENP3	1.17	0	0	1	1	1	1	1	0
ANO3_HUMAN	ANO3	1.17	0	0	1	1	1	1	1	0
CHMP5_HUMAN	CHMP5	1.17	0	0	1	1	1	1	1	0
4F2_HUMAN	SLC3A2	1.17	0	0	17	13	15	16	10	10
AES_HUMAN	AES	1.17	0	0	1	1	1	0	1	1
RS27L_HUMAN	RPS27L	1.17	0	0	1	1	1	1	1	0
HAUS6_HUMAN	HAUS6	1.17	0	0	2	2	4	1	3	2
PP4C_HUMAN	PPP4C	1.17	0	0	1	1	1	1	1	0
MPCP_HUMAN	SLC25A3	1.17	0	0	1	1	1	0	1	1
ACINU_HUMAN	ACIN1	1.17	0	0	3	8	7	1	5	8
TTF2_HUMAN	TTF2	1.17	0	0	1	1	1	1	1	0
CNDH2_HUMAN	NCAPH2	1.17	0	0	2	3	3	2	2	2
CC162_HUMAN	CC162_HUMAN	1.17	0	0	1	1	1	1	1	0
IRX5_HUMAN	IRX5	1.17	0	0	1	1	1	0	1	1
KLC4_HUMAN	KLC4	1.17	0	0	1	1	1	1	1	0
MPLKI_HUMAN	MPLKIP	1.17	0	0	1	1	1	1	1	0
RM54_HUMAN	MRPL54	1.17	0	0	1	1	1	0	1	1
NDRG1_HUMAN	NDRG1	1.17	0	0	8	5	6	5	6	4
RM09_HUMAN	MRPL9	1.17	0	0	2	4	2	1	2	3
DCD_HUMAN	DCD	1.17	0	0	3	3	2	2	1	3
PLK1_HUMAN	PLK1	1.17	0	0	1	1	1	0	1	1
ERLN1_HUMAN	ERLIN1	1.17	0	0	1	1	1	1	1	0
SP3_HUMAN	SP3	1.17	0	0	1	1	1	0	1	1
NOB1_HUMAN	NOB1	1.17	0	0	1	3	4	2	3	1
MET16_HUMAN	METTL16	1.17	0	0	5	3	5	3	3	4
PRC2A_HUMAN	PRRC2A	1.16	0	0	15	14	17	9	13	15
PATL1_HUMAN	PATL1	1.16	0	0	1	1	1	1	0	1
BIG2_HUMAN	ARFGEF2	1.16	0	0	1	1	1	0	0	2
NEDD1_HUMAN	NEDD1	1.16	0	0	3	6	5	4	5	2
RS11_HUMAN	RPS11	1.16	0	0	11	10	9	10	7	7
AT1A1_HUMAN	ATP1A1	1.16	0	0	27	17	18	29	8	13
ELP2_HUMAN	ELP2	1.16	0	0	1	1	1	1	0	1
CAH9_HUMAN	CA9	1.16	0	0	5	4	5	6	3	2
KI67_HUMAN	MKI67	1.16	0	0	32	35	44	28	37	25
SETX_HUMAN	SETX	1.16	0	0	13	10	8	5	10	10
SEPT9_HUMAN	2018-09-09	1.16	0	0	35	21	28	29	19	20
RPA34_HUMAN	CD3EAP	1.16	0	0	4	4	6	3	4	4
1C07_HUMAN	HLA-C	1.16	0	0	1	1	1	2	0	0
PBX3_HUMAN	PBX3	1.16	0	0	1	1	1	1	0	1
NU133_HUMAN	NUP133	1.16	0	0	6	7	6	7	3	5
CA122_HUMAN	C1orf122	1.16	0	0	1	1	1	1	0	1
DNJC7_HUMAN	DNAJC7	1.16	0	0	1	1	1	0	0	2
ARPC5_HUMAN	ARPC5	1.16	0	0	1	1	1	0	0	2
RL32_HUMAN	RPL32	1.16	0	0	5	5	4	4	4	3
STX4_HUMAN	STX4	1.16	0	0	1	1	1	2	0	0
FP100_HUMAN	C17orf70	1.16	0	0	1	1	1	1	0	1
TRI23_HUMAN	TRIM23	1.16	0	0	1	1	1	1	0	1
CCNT1_HUMAN	CCNT1	1.16	0	0	10	10	10	9	9	6
EIF3C_HUMAN	EIF3C	1.16	0	0	17	17	18	13	15	14
WDR76_HUMAN	WDR76	1.16	0	0	1	1	1	1	0	1
MOT1_HUMAN	SLC16A1	1.15	0	0	4	2	3	3	2	2
RPB7_HUMAN	POLR2G	1.15	0	0	3	4	2	3	2	2
LOXL2_HUMAN	LOXL2	1.15	0	0	7	10	8	7	5	8
GIPC1_HUMAN	GIPC1	1.15	0	0	1	4	4	2	4	1
TTC37_HUMAN	TTC37	1.15	0	0	5	13	13	9	11	5
HMGB3_HUMAN	HMGB3	1.15	0	0	2	3	4	0	3	4
RAE1L_HUMAN	RAE1	1.15	0	0	6	6	8	6	6	4
ITA5_HUMAN	ITGA5	1.15	0	0	5	2	2	4	2	1
ARPC3_HUMAN	ARPC3	1.15	0	0	3	4	2	3	2	2
AP2A2_HUMAN	AP2A2	1.15	0	0	4	2	3	6	1	0
WDR5_HUMAN	WDR5	1.15	0	0	9	8	9	6	7	8
IF2P_HUMAN	EIF5B	1.15	0	0	16	13	14	7	11	17
EIF3D_HUMAN	EIF3D	1.15	0	0	9	5	6	5	5	6
RS27A_HUMAN	RPS27A	1.15	0	1	7	7	6	5	6	5
GNL3_HUMAN	GNL3	1.15	0	0	6	1	7	3	4	4
RL18A_HUMAN	RPL18A	1.15	0	0	4	2	3	3	2	2
TP53B_HUMAN	TP53BP1	1.15	0	0	40	38	38	35	28	32
ZN638_HUMAN	ZNF638	1.15	0	0	7	4	4	3	5	4
EXOS2_HUMAN	EXOSC2	1.14	0	0	3	3	4	1	5	2
RL30_HUMAN	RPL30	1.14	0	0	5	6	4	5	3	4
INT9_HUMAN	INTS9	1.14	0	0	6	4	5	4	4	4
QKI_HUMAN	QKI	1.14	0	0	6	7	8	4	7	6
RM28_HUMAN	MRPL28	1.14	0	0	2	4	3	2	1	4
GCC2_HUMAN	GCC2	1.14	0	0	5	7	4	5	5	3
TF3C2_HUMAN	GTF3C2	1.14	0	0	5	6	4	4	3	5
GCP4_HUMAN	TUBGCP4	1.14	0	0	0	4	5	1	3	3
VIME_HUMAN	VIM	1.14	0	0	27	26	25	25	19	20
CPSF3_HUMAN	CPSF3	1.13	0	0	11	11	12	9	8	11
RL31_HUMAN	RPL31	1.13	0	0	4	3	3	3	3	2
AP2A_HUMAN	TFAP2A	1.13	0	0	4	5	7	6	4	3
RSRC2_HUMAN	RSRC2	1.13	0	0	6	5	5	3	5	5
CPSF2_HUMAN	CPSF2	1.13	0	0	11	12	12	11	9	9
OFUT2_HUMAN	POFUT2	1.13	0	0	3	3	4	2	3	3
TWF1_HUMAN	TWF1	1.13	0	0	2	4	4	3	2	3
NFAT5_HUMAN	NFAT5	1.13	0	0	3	3	4	2	3	3
TADA3_HUMAN	TADA3	1.13	0	0	4	3	3	4	2	2
WDR33_HUMAN	WDR33	1.13	0	0	9	11	9	6	10	8
RL36_HUMAN	RPL36	1.13	0	0	3	3	4	3	3	2
RPN1_HUMAN	RPN1	1.13	0	0	4	3	3	5	2	1
MBD3_HUMAN	MBD3	1.13	0	0	6	4	6	4	5	4
MYPT1_HUMAN	PPP1R12A	1.13	0	0	28	24	21	28	19	14
LARP7_HUMAN	LARP7	1.13	0	0	21	23	21	18	18	18
PLRG1_HUMAN	PLRG1	1.13	0	0	8	6	8	7	4	7
SMAD4_HUMAN	SMAD4	1.13	0	0	3	2	5	2	3	3
INT12_HUMAN	INTS12	1.13	0	0	2	4	4	2	4	2
ARC1B_HUMAN	ARPC1B	1.13	0	0	4	2	4	1	4	3
PELP1_HUMAN	PELP1	1.12	0	0	4	3	4	2	4	3
RIOX1_HUMAN	RIOX1_HUMAN	1.12	0	0	7	9	8	6	8	6
NUP88_HUMAN	NUP88	1.12	0	0	10	10	10	10	8	7
PP6R3_HUMAN	PPP6R3	1.12	0	0	14	8	14	12	7	11
KAT2A_HUMAN	KAT2A	1.12	0	0	6	5	6	5	5	4
IMA1_HUMAN	KPNA2	1.12	0	0	12	8	10	11	8	6
1433B_HUMAN	YWHAB	1.12	0	1	6	5	6	5	5	4
RAD50_HUMAN	RAD50	1.12	0	0	16	16	11	8	15	13
ZN346_HUMAN	ZNF346	1.12	0	0	8	8	8	8	8	4
FRIH_HUMAN	FTH1	1.12	0	0	5	7	5	4	4	6
GCR_HUMAN	NR3C1	1.12	0	0	4	5	2	2	4	3
TFR1_HUMAN	TFRC	1.12	0	0	21	18	23	23	14	15
PR40A_HUMAN	PRPF40A	1.12	0	0	8	7	9	6	8	6
RT10_HUMAN	MRPS10	1.12	0	0	3	4	4	4	3	2
AP2A1_HUMAN	AP2A1	1.11	0	0	12	3	3	11	2	2
RFX5_HUMAN	RFX5	1.11	0	0	3	4	4	3	3	3
CCNC_HUMAN	CCNC	1.11	0	1	2	2	1	2	1	1
KLH12_HUMAN	KLHL12	1.11	0	0	1	2	2	2	2	0
ODO2_HUMAN	DLST	1.11	0	0	9	12	10	9	9	8
PKCB1_HUMAN	ZMYND8	1.11	0	0	2	2	1	2	2	0
ANM1_HUMAN	PRMT1	1.11	0	0	14	12	12	11	9	12
RAGP1_HUMAN	RANGAP1	1.11	0	0	11	11	9	8	9	9
CHD8_HUMAN	CHD8	1.11	0	0	8	7	9	6	7	7
FANCB_HUMAN	FANCB	1.11	0	0	9	9	7	8	6	7
PLOD2_HUMAN	PLOD2	1.11	0	0	14	17	15	14	15	10
THIO_HUMAN	TXN	1.11	0	0	3	4	4	3	2	4
RL38_HUMAN	RPL38	1.11	0	0	2	2	1	2	2	0
SF3B6_HUMAN	SF3B6_HUMAN	1.11	0	0	4	3	4	3	3	3
RL15_HUMAN	RPL15	1.11	0	0	8	6	5	7	7	2
PP12C_HUMAN	PPP1R12C	1.11	0	0	2	2	1	1	2	1
ZMYM2_HUMAN	ZMYM2	1.11	0	0	2	2	1	2	1	1
CPSF1_HUMAN	CPSF1	1.11	0	0	13	11	9	11	10	7
MATR3_HUMAN	MATR3	1.11	0	0	33	32	33	27	28	28
GCP2_HUMAN	TUBGCP2	1.11	0	0	10	12	16	11	13	8
DNJC3_HUMAN	DNAJC3	1.11	0	0	1	2	2	0	3	1
TANC1_HUMAN	TANC1	1.11	0	0	4	3	4	3	3	3
RM14_HUMAN	MRPL14	1.11	0	0	3	4	4	4	2	3
FAKD2_HUMAN	FASTKD2	1.11	0	0	13	11	9	10	10	8
LENG8_HUMAN	LENG8	1.11	0	0	12	10	10	9	10	8
RPAP3_HUMAN	RPAP3	1.11	0	0	3	5	4	3	5	2
BAG2_HUMAN	BAG2	1.11	0	0	3	5	4	5	5	0
PP1G_HUMAN	PPP1CC	1.11	0	0	2	2	1	2	1	1
PLOD3_HUMAN	PLOD3	1.1	0	0	16	17	15	18	13	10
SUPT3_HUMAN	SUPT3H	1.1	0	0	2	1	2	1	2	1
IF4E2_HUMAN	EIF4E2	1.1	0	0	4	6	3	3	4	4
TF3C3_HUMAN	GTF3C3	1.1	0	0	6	6	7	5	5	6
RL9_HUMAN	RPL9	1.1	0	0	6	4	3	4	4	3
CWC27_HUMAN	CWC27	1.1	0	0	1	2	2	1	1	2
TYY1_HUMAN	YY1	1.1	0	0	2	1	2	1	1	2
MEIS1_HUMAN	MEIS1	1.1	0	0	2	1	2	1	1	2
RLA0_HUMAN	RPLP0	1.1	0	0	12	11	10	9	10	9
MO4L2_HUMAN	MORF4L2	1.1	0	0	1	2	2	1	2	1
SLX4_HUMAN	SLX4	1.1	0	0	1	2	2	1	1	2
CSN7A_HUMAN	COPS7A	1.1	0	0	1	2	2	2	1	1
NU107_HUMAN	NUP107	1.1	0	0	9	5	6	4	8	5
SYYM_HUMAN	YARS2	1.1	0	0	8	7	5	6	6	5
SDF2L_HUMAN	SDF2L1	1.1	0	0	2	1	2	1	2	1
EAF6_HUMAN	MEAF6	1.1	0	0	2	1	2	1	1	2
ML12A_HUMAN	MYL12A	1.1	0	0	12	10	12	11	10	8
NPM3_HUMAN	NPM3	1.1	0	0	1	2	2	1	2	1
SYNE1_HUMAN	SYNE1	1.1	0	0	2	1	2	1	2	1
MYH9_HUMAN	MYH9	1.1	0	0	106	91	94	100	79	70
KCTD6_HUMAN	KCTD6	1.1	0	0	5	3	4	4	2	4
TPC11_HUMAN	TRAPPC11	1.1	0	0	1	2	2	1	2	1
MZT2B_HUMAN	MZT2B	1.1	0	0	1	2	2	2	1	1
CND1_HUMAN	NCAPD2	1.1	0	0	4	8	7	3	6	7
PDE3A_HUMAN	PDE3A	1.1	0	0	3	5	4	3	3	4
TEAD1_HUMAN	TEAD1	1.1	0	0	5	4	3	4	3	3
ELOC_HUMAN	TCEB1	1.09	0	0	3	1	2	2	2	1
RALA_HUMAN	RALA	1.09	0	0	3	2	1	2	1	2
RLA1_HUMAN	RPLP1	1.09	0	0	2	2	2	2	2	1
INT10_HUMAN	INTS10	1.09	0	0	3	4	5	5	1	4
EIF3M_HUMAN	EIF3M	1.09	0	0	7	6	7	5	6	6
MSI2H_HUMAN	MSI2	1.09	0	0	5	8	8	6	8	4
MEPCE_HUMAN	MEPCE	1.09	0	0	6	8	6	4	5	8
RING1_HUMAN	RING1	1.09	0	0	2	2	2	3	2	0
LMNB1_HUMAN	LMNB1	1.09	0	0	16	17	18	15	14	15
1433T_HUMAN	YWHAQ	1.09	0	0	8	6	7	6	5	7
NOP58_HUMAN	NOP58	1.09	0	0	5	3	5	4	4	3
KLF5_HUMAN	KLF5	1.09	0	0	3	5	5	3	3	5
IMA7_HUMAN	KPNA6	1.09	0	0	10	10	9	9	10	6
EIF3B_HUMAN	EIF3B	1.09	0	0	15	16	19	15	15	13
GEMI7_HUMAN	GEMIN7	1.09	0	0	2	2	2	2	2	1
AGO1_HUMAN	AGO1	1.09	0	0	16	18	16	14	15	14
IF2B3_HUMAN	IGF2BP3	1.09	0	0	16	18	17	16	14	14
CCD86_HUMAN	CCDC86	1.09	0	0	2	2	2	1	3	1
RT15_HUMAN	MRPS15	1.08	0	0	1	3	2	2	1	2
AMZ2_HUMAN	AMZ2	1.08	0	0	2	2	2	2	1	2
RS14_HUMAN	RPS14	1.08	0	0	5	5	4	5	3	4
PPT1_HUMAN	PPT1	1.08	0	0	1	3	2	2	2	1
MBIP1_HUMAN	MBIP	1.08	0	0	5	6	4	6	4	3
COIL_HUMAN	COIL	1.08	0	0	2	1	3	1	2	2
HDAC1_HUMAN	HDAC1	1.08	0	0	12	11	8	9	8	10
MUC16_HUMAN	MUC16_HUMAN	1.08	0	0	6	10	6	7	6	6
RM39_HUMAN	MRPL39	1.08	0	0	3	5	6	4	5	3
PACN3_HUMAN	PACSIN3	1.08	0	0	7	4	3	6	3	3
KIF2C_HUMAN	KIF2C	1.08	0	0	4	5	5	2	4	6
ORC2_HUMAN	ORC2	1.08	0	0	2	2	2	2	1	2
ELYS_HUMAN	AHCTF1	1.08	0	0	2	1	3	2	1	2
RBM33_HUMAN	RBM33	1.08	0	0	3	2	1	1	1	3
USP9X_HUMAN	USP9X	1.08	0	0	56	48	58	51	45	45
FA98A_HUMAN	FAM98A	1.08	0	0	8	8	6	8	6	5
RT16_HUMAN	MRPS16	1.08	0	0	2	2	2	2	1	2
HMMR_HUMAN	HMMR	1.08	0	0	2	4	1	3	3	0
CSTF2_HUMAN	CSTF2	1.08	0	0	7	11	12	9	10	7
XPC_HUMAN	XPC	1.08	0	0	1	2	3	1	2	2
SYNE2_HUMAN	SYNE2	1.08	0	0	6	6	3	6	5	2
TOX4_HUMAN	TOX4	1.08	0	0	1	3	2	1	1	3
NAA10_HUMAN	NAA10	1.08	0	0	2	1	3	1	2	2
FNBP4_HUMAN	FNBP4	1.08	0	0	5	6	4	3	6	4
SYEP_HUMAN	EPRS	1.08	0	0	31	34	31	30	29	25
RANB9_HUMAN	RANBP9	1.08	0	0	1	2	3	3	2	0
NCOR2_HUMAN	NCOR2	1.08	0	0	32	33	35	30	29	28
RS25_HUMAN	RPS25	1.08	0	0	4	5	5	4	4	4
ASCC1_HUMAN	ASCC1	1.08	0	0	2	2	2	3	1	1
TBG1_HUMAN	TUBG1	1.08	0	0	7	8	7	6	6	7
TXD12_HUMAN	TXNDC12	1.08	0	0	3	1	2	1	2	2
DDX21_HUMAN	DDX21	1.08	0	0	17	20	23	19	20	13
NGRN_HUMAN	NGRN	1.08	0	0	4	4	6	5	5	2
RL3_HUMAN	RPL3	1.08	0	0	10	10	10	7	10	9
KIF11_HUMAN	KIF11	1.08	0	0	3	7	4	4	4	4
PNISR_HUMAN	PNISR	1.07	0	0	5	5	5	4	5	4
ATX2_HUMAN	ATXN2	1.07	0	0	3	2	2	3	2	1
STK4_HUMAN	STK4	1.07	0	0	1	3	3	2	3	1
ODO1_HUMAN	OGDH	1.07	0	0	16	17	16	14	13	16
LIPA1_HUMAN	PPFIA1	1.07	0	0	3	2	2	2	3	1
RUXE_HUMAN	SNRPE	1.07	0	0	3	2	2	2	2	2
IF2B1_HUMAN	IGF2BP1	1.07	0	0	5	6	5	5	5	4
FLNB_HUMAN	FLNB	1.07	0	0	122	99	82	108	81	78
RBBP6_HUMAN	RBBP6	1.07	0	0	1	4	2	1	3	2
VWA8_HUMAN	VWA8	1.07	0	0	24	36	34	30	29	24
RUXG_HUMAN	SNRPG	1.07	0	0	2	3	2	2	2	2
POGZ_HUMAN	POGZ	1.07	0	0	1	4	2	1	2	3
CLPX_HUMAN	CLPX	1.07	0	0	9	11	13	11	11	7
CRTAP_HUMAN	CRTAP	1.07	0	0	12	9	10	9	7	11
YETS4_HUMAN	YEATS4	1.07	0	0	2	3	2	3	2	1
RBM39_HUMAN	RBM39	1.07	0	0	8	9	7	5	7	9
DLG5_HUMAN	DLG5	1.07	0	0	4	3	1	4	3	0
SYIC_HUMAN	IARS	1.07	0	0	17	21	21	19	18	15
CNOT3_HUMAN	CNOT3	1.07	0	0	2	3	2	2	3	1
SKP1_HUMAN	SKP1	1.07	0	0	5	4	6	6	4	3
GBB1_HUMAN	GNB1	1.07	0	0	2	4	1	3	2	1
GOGA1_HUMAN	GOLGA1	1.07	0	0	2	5	1	2	4	1
ES1_HUMAN	C21orf33	1.07	0	0	3	3	1	2	2	2
SELH_HUMAN	C11orf31	1.06	0	0	1	2	4	2	2	2
H2AV_HUMAN	H2AFV	1.06	0	0	2	2	3	1	2	3
TBB6_HUMAN	TUBB6	1.06	0	0	2	3	3	2	3	2
PHF10_HUMAN	PHF10	1.06	0	0	9	8	8	9	5	8
FKB15_HUMAN	FKBP15	1.06	0	0	6	13	8	9	8	7
PSIP1_HUMAN	PSIP1	1.06	0	0	2	4	2	0	3	4
LMAN1_HUMAN	LMAN1	1.06	0	0	5	2	1	3	2	2
RFA1_HUMAN	RPA1	1.06	0	0	11	9	14	8	12	10
CWC15_HUMAN	CWC15	1.06	0	0	1	3	3	1	2	3
EIF3L_HUMAN	EIF3L	1.06	0	0	12	15	17	13	13	13
CHAP1_HUMAN	CHAMP1	1.06	0	0	2	3	3	3	3	1
RCOR3_HUMAN	RCOR3	1.06	0	0	3	3	2	2	3	2
MYCB2_HUMAN	MYCBP2	1.06	0	0	10	15	12	12	13	8
CALX_HUMAN	CANX	1.06	0	0	10	8	8	14	4	5
RT06_HUMAN	MRPS6	1.06	0	0	2	3	2	2	1	3
RL8_HUMAN	RPL8	1.06	0	0	5	6	6	6	4	5
RIF1_HUMAN	RIF1	1.06	0	0	34	35	31	32	26	31
CLPP_HUMAN	CLPP	1.06	0	0	2	2	3	2	2	2
CYTB_HUMAN	CSTB	1.06	0	0	2	3	3	1	3	3
NCKP1_HUMAN	NCKAP1	1.06	0	0	2	4	2	2	2	3
WDR11_HUMAN	WDR11	1.06	0	0	2	4	2	2	2	3
RM21_HUMAN	MRPL21	1.06	0	0	2	2	3	2	2	2
LARP1_HUMAN	LARP1	1.06	0	0	11	5	10	8	9	6
RFC2_HUMAN	RFC2	1.06	0	0	10	8	8	7	8	8
P4HA2_HUMAN	P4HA2	1.06	0	0	7	7	10	9	5	7
SRS11_HUMAN	SRSF11	1.06	0	0	4	6	7	3	7	5
G3BP2_HUMAN	G3BP2	1.05	0	0	6	6	6	6	6	4
PABP4_HUMAN	PABPC4	1.05	0	0	5	8	6	6	7	4
PBX1_HUMAN	PBX1	1.05	0	0	3	3	3	2	3	3
PAIRB_HUMAN	SERBP1	1.05	0	0	14	11	14	12	13	10
RL29_HUMAN	RPL29	1.05	0	0	3	3	3	2	3	3
RT27_HUMAN	MRPS27	1.05	0	0	8	11	10	8	9	9
SRP14_HUMAN	SRP14	1.05	0	0	4	3	2	3	3	2
PRDX4_HUMAN	PRDX4	1.05	0	0	6	7	6	6	5	6
SPTB2_HUMAN	SPTBN1	1.05	0	0	131	126	129	130	112	104
F133B_HUMAN	FAM133B	1.05	0	0	2	3	3	3	2	2
FLNA_HUMAN	FLNA	1.05	0	0	120	92	97	99	87	91
RSRC1_HUMAN	RSRC1	1.05	0	0	3	3	3	3	3	2
RL22_HUMAN	RPL22	1.05	0	0	3	3	3	3	3	2
ERH_HUMAN	ERH	1.05	0	0	2	4	3	3	3	2
SEPT2_HUMAN	2018-09-02	1.05	0	0	20	12	17	17	12	15
KTN1_HUMAN	KTN1	1.05	0	0	11	15	11	13	10	10
RT25_HUMAN	MRPS25	1.05	0	0	3	3	3	2	3	3
SUGP1_HUMAN	SUGP1	1.05	0	0	3	6	1	4	3	2
RM41_HUMAN	MRPL41	1.05	0	0	2	4	3	3	3	2
DYL1_HUMAN	DYNLL1	1.05	0	0	3	3	3	2	3	3
FPPS_HUMAN	FDPS	1.05	0	0	2	3	3	2	2	3
RB11B_HUMAN	RAB11B	1.05	0	0	4	2	3	4	3	1
RRBP1_HUMAN	RRBP1	1.05	0	0	16	18	9	14	16	9
ECHB_HUMAN	HADHB	1.05	0	0	6	3	9	4	7	5
CETN2_HUMAN	CETN2	1.05	0	0	1	4	4	3	4	1
RS3A_HUMAN	RPS3A	1.05	0	0	17	16	17	18	14	13
WRIP1_HUMAN	WRNIP1	1.05	0	0	4	9	6	8	5	4
SRRM1_HUMAN	SRRM1	1.05	0	0	5	7	7	3	8	6
RM15_HUMAN	MRPL15	1.05	0	0	11	8	9	8	7	10
RBM14_HUMAN	RBM14-RBM4;RBM1...	1.05	0	0	30	28	28	26	30	21
SPN90_HUMAN	NCKIPSD	1.05	0	0	4	3	2	4	2	2
MYL6_HUMAN	MYL6	1.05	0	0	10	9	9	9	8	8
PBX2_HUMAN	PBX2	1.05	0	0	3	3	3	2	4	2
UBP15_HUMAN	USP15	1.05	0	0	4	4	1	3	2	3
MYO1E_HUMAN	MYO1E	1.04	0	0	32	23	30	29	25	23
1433G_HUMAN	YWHAG	1.04	0	1	7	6	8	6	7	6
CPSF7_HUMAN	CPSF7	1.04	0	0	7	7	7	4	7	8
RN213_HUMAN	RNF213	1.04	0	0	10	19	14	12	15	12
PTBP3_HUMAN	PTBP3	1.04	0	0	3	3	3	3	2	3
NIPBL_HUMAN	NIPBL	1.04	0	0	11	9	20	12	15	9
TEX10_HUMAN	TEX10	1.04	0	0	6	2	2	7	1	1
RL5_HUMAN	RPL5	1.04	0	0	10	12	10	11	8	10
PININ_HUMAN	PNN	1.04	0	0	6	10	5	5	5	9
RBBP5_HUMAN	RBBP5	1.04	0	0	3	2	4	2	3	3
PUM1_HUMAN	PUM1	1.04	0	0	25	25	28	25	27	19
CDC37_HUMAN	CDC37	1.04	0	0	7	7	7	5	7	7
TAF6L_HUMAN	TAF6L	1.04	0	0	2	3	4	2	2	4
PDS5B_HUMAN	PDS5B	1.04	0	0	4	3	3	3	4	2
TOP1_HUMAN	TOP1	1.04	0	0	12	9	11	6	12	11
DCTP1_HUMAN	DCTPP1	1.04	0	0	4	3	3	3	3	3
PCH2_HUMAN	TRIP13	1.04	0	0	2	6	2	2	3	4
NUMA1_HUMAN	NUMA1	1.04	0	0	42	50	33	44	33	37
G45IP_HUMAN	GADD45GIP1	1.04	0	0	3	2	4	2	2	4
MTU1_HUMAN	TRMU	1.04	0	0	7	8	6	6	6	7
TRIP4_HUMAN	TRIP4	1.04	0	0	3	2	5	4	4	1
RUVB1_HUMAN	RUVBL1	1.04	0	0	19	14	19	15	16	16
TBL1R_HUMAN	TBL1XR1	1.04	0	0	15	11	14	12	12	12
ANM5_HUMAN	PRMT5	1.04	0	0	10	10	11	7	10	11
ZWINT_HUMAN	ZWINT	1.04	0	0	1	6	3	5	4	0
RS8_HUMAN	RPS8	1.03	0	0	12	12	12	11	11	11
RT09_HUMAN	MRPS9	1.03	0	0	12	12	12	13	10	10
CXXC1_HUMAN	CXXC1	1.03	0	0	5	3	3	3	3	4
ERAL1_HUMAN	ERAL1	1.03	0	0	3	5	4	4	5	2
MTA1_HUMAN	MTA1	1.03	0	0	15	15	15	17	12	12
GEMI4_HUMAN	GEMIN4	1.03	0	0	15	15	15	14	13	14
CNOT9_HUMAN	CNOT9_HUMAN	1.03	0	0	4	5	3	3	4	4
SPTN1_HUMAN	SPTAN1	1.03	0	0	139	128	140	137	127	109
IF16_HUMAN	IFI16	1.03	0	0	13	11	10	7	10	14
GEMI6_HUMAN	GEMIN6	1.03	0	0	4	4	3	3	4	3
YLPM1_HUMAN	YLPM1_HUMAN	1.03	0	0	38	34	41	34	37	32
INT1_HUMAN	INTS1	1.03	0	0	14	17	16	16	12	15
TRRAP_HUMAN	TRRAP	1.03	0	0	38	29	26	37	23	25
RT17_HUMAN	MRPS17	1.03	0	0	3	3	5	4	4	2
LYAR_HUMAN	LYAR	1.03	0	0	6	3	3	5	3	3
SYF2_HUMAN	SYF2	1.03	0	0	3	3	4	3	3	3
EPN4_HUMAN	CLINT1	1.03	0	0	4	4	4	5	4	2
SMRD3_HUMAN	SMARCD3	1.03	0	0	12	12	11	12	11	9
RRP44_HUMAN	DIS3	1.03	0	0	2	4	4	0	2	7
WAC_HUMAN	WAC	1.03	0	0	2	6	4	4	5	2
NOLC1_HUMAN	NOLC1	1.03	0	0	8	8	8	6	8	8
ELP1_HUMAN	IKBKAP	1.03	0	0	7	8	8	8	7	6
SC16A_HUMAN	SEC16A	1.03	0	0	55	54	56	48	51	52
H2B1L_HUMAN	HIST1H2BL	1.02	0	0	4	4	5	5	4	3
SUFU_HUMAN	SUFU	1.02	0	0	3	5	4	4	3	4
RL21_HUMAN	RPL21	1.02	0	0	4	3	5	4	4	3
CRNL1_HUMAN	CRNKL1	1.02	0	0	2	6	5	4	5	3
STAT3_HUMAN	STAT3	1.02	0	0	4	4	5	2	4	6
BRX1_HUMAN	BRIX1	1.02	0	0	9	8	10	10	7	8
RBP56_HUMAN	TAF15	1.02	0	0	9	8	8	7	8	8
CPSF6_HUMAN	CPSF6	1.02	0	0	3	5	4	1	4	6
DDX6_HUMAN	DDX6	1.02	0	0	10	9	9	10	11	5
MRE11_HUMAN	MRE11A	1.02	0	0	7	11	9	6	9	10
HMGB1_HUMAN	HMGB1	1.02	0	0	4	4	4	3	4	4
RS9_HUMAN	RPS9	1.02	0	0	8	9	9	7	8	9
PTCD3_HUMAN	PTCD3	1.02	0	0	8	7	10	6	9	8
AHNK_HUMAN	AHNAK	1.02	0	0	174	168	174	173	157	148
BRE1B_HUMAN	RNF40	1.02	0	0	2	6	4	2	3	6
KIFC1_HUMAN	KIFC1	1.02	0	0	4	5	4	2	6	4
CHD7_HUMAN	CHD7	1.02	0	0	19	21	18	17	20	17
ROAA_HUMAN	HNRNPAB	1.02	0	0	10	9	9	9	9	8
CARF_HUMAN	CDKN2AIP	1.02	0	0	22	21	23	20	21	20
TBB4B_HUMAN	TUBB4B	1.02	0	0	23	19	22	21	19	19
PARP4_HUMAN	PARP4	1.02	0	0	4	5	4	4	5	3
GEMI2_HUMAN	GEMIN2	1.02	0	0	4	4	4	4	3	4
GEMI5_HUMAN	GEMIN5	1.02	0	0	24	23	28	26	23	20
RM50_HUMAN	MRPL50	1.02	0	0	3	5	5	4	5	3
MED8_HUMAN	MED8	1.02	0	0	3	4	4	3	2	5
RS5_HUMAN	RPS5	1.01	0	0	11	10	11	10	11	9
RS17_HUMAN	RPS17	1.01	0	0	5	3	5	4	3	5
ITAV_HUMAN	ITGAV	1.01	0	0	4	5	6	6	5	3
SC24D_HUMAN	SEC24D	1.01	0	0	20	16	20	21	15	16
FUBP2_HUMAN	KHSRP	1.01	0	0	36	34	36	33	35	31
NOP56_HUMAN	NOP56	1.01	0	0	3	10	4	6	5	5
TAF6_HUMAN	TAF6	1.01	0	0	3	10	3	6	4	5
INT6_HUMAN	INTS6	1.01	0	0	9	12	8	9	9	9
RT35_HUMAN	MRPS35	1.01	0	0	10	10	12	10	11	9
RT23_HUMAN	MRPS23	1.01	0	0	10	10	11	9	9	11
RS12_HUMAN	RPS12	1.01	0	0	6	4	6	6	5	4
CLCB_HUMAN	CLTB	1.01	0	0	5	5	4	5	4	4
BCAR1_HUMAN	BCAR1	1.01	0	0	1	6	6	6	3	3
RL23_HUMAN	RPL23	1.01	0	0	5	4	5	5	5	3
KHDR1_HUMAN	KHDRBS1	1.01	0	0	15	13	15	13	14	13
DNJC9_HUMAN	DNAJC9	1.01	0	0	5	6	5	2	5	8
RL7A_HUMAN	RPL7A	1.01	0	0	11	9	10	9	9	10
ARI1B_HUMAN	ARID1B	1.01	0	0	49	44	47	45	43	43
SDHB_HUMAN	SDHB_HUMAN	1.01	0	0	5	6	5	4	6	5
ETV6_HUMAN	ETV6	1.01	0	0	4	6	5	5	5	4
GSE1_HUMAN	GSE1	1.01	0	0	9	9	10	8	9	9
DDX20_HUMAN	DDX20	1.01	0	0	19	15	15	16	16	14
RRP12_HUMAN	RRP12	1.01	0	0	6	10	10	8	5	11
TXLNA_HUMAN	TXLNA	1.01	0	0	4	7	5	5	7	3
K1C18_HUMAN	KRT18	1.01	0	0	25	20	22	22	23	18
CLUS_HUMAN	CLU	1.01	0	0	4	7	5	5	5	5
NFKB2_HUMAN	NFKB2	1.01	0	0	4	7	5	4	5	6
RL14_HUMAN	RPL14	1.01	0	0	5	4	5	5	4	4
I2BP2_HUMAN	IRF2BP2	1.01	0	0	3	6	6	3	6	5
TRXR1_HUMAN	TXNRD1	1.01	0	0	12	6	10	11	6	9
ZN363_HUMAN	RCHY1	1.01	0	0	7	5	4	7	5	3
HLTF_HUMAN	HLTF	1.01	0	0	22	19	21	20	21	17
RBMS2_HUMAN	RBMS2	1.01	0	0	4	4	6	4	5	4
EIF3F_HUMAN	EIF3F	1	0	0	6	5	6	6	6	4
RL6_HUMAN	RPL6	1	0	0	12	9	12	10	8	13
DJC10_HUMAN	DNAJC10	1	0	0	29	24	25	26	24	24
WDR3_HUMAN	WDR3	1	0	0	4	3	8	4	5	5
PCNP_HUMAN	PCNP	1	0	0	6	7	6	5	7	6
NUP98_HUMAN	NUP98	1	0	0	4	6	7	8	5	3
SART3_HUMAN	SART3	1	0	0	10	13	13	10	15	9
OGT1_HUMAN	OGT	1	0	0	23	22	23	22	22	20
DNJA1_HUMAN	DNAJA1	1	0	0	5	8	7	8	7	4
PRPF3_HUMAN	PRPF3	1	0	0	5	7	7	5	6	7
TOE1_HUMAN	TOE1	1	0	0	7	4	7	4	7	6
KDM1A_HUMAN	KDM1A	1	0	0	17	17	19	17	15	18
TR150_HUMAN	THRAP3	1	0	0	11	12	13	9	13	12
DNJA3_HUMAN	DNAJA3	1	0	0	8	7	4	3	7	8
ZCHC8_HUMAN	ZCCHC8	1	0	0	27	24	25	28	22	22
MBB1A_HUMAN	MYBBP1A	1	0	0	7	4	9	4	10	5
RAI1_HUMAN	RAI1	1	0	0	14	14	11	13	11	13
ZN318_HUMAN	ZNF318	1	0	0	12	13	13	11	14	11
RL26_HUMAN	RPL26	1	0	0	7	6	6	6	6	6
SF3B2_HUMAN	SF3B2	1	0	0	36	41	37	36	37	35
XPO5_HUMAN	XPO5	1	0	0	5	6	6	5	5	6
TF3C4_HUMAN	GTF3C4	1	0	0	8	6	5	4	5	9
TBL3_HUMAN	TBL3	1	0	0	6	5	8	4	9	5
AGO3_HUMAN	AGO3	1	0	0	34	31	32	33	30	29
CAZA1_HUMAN	CAPZA1	1	0	0	11	11	11	11	10	10
RS6_HUMAN	RPS6	1	0	0	5	7	5	4	6	6
YTHD1_HUMAN	YTHDF1	1	0	0	6	6	5	6	4	6
RPB1_HUMAN	POLR2A	1	0	0	21	13	18	15	15	19
SYQ_HUMAN	QARS	1	0	0	9	13	15	14	11	10
RL12_HUMAN	RPL12	1	0	0	7	7	5	6	6	6
SKIL_HUMAN	SKIL	0.99	0	0	0	1	0	1	0	0
TM87A_HUMAN	TMEM87A	0.99	0	0	1	0	0	1	0	0
CC186_HUMAN	CC186_HUMAN	0.99	0	0	0	1	0	0	0	1
MLF2_HUMAN	MLF2	0.99	0	0	0	1	0	1	0	0
PON2_HUMAN	PON2	0.99	0	0	0	1	0	1	0	0
EPHA2_HUMAN	EPHA2	0.99	0	0	1	0	0	1	0	0
TATD3_HUMAN	TATDN3	0.99	0	0	1	0	0	0	1	0
HEM4_HUMAN	UROS	0.99	0	0	1	0	0	0	0	1
EI2BG_HUMAN	EIF2B3	0.99	0	0	1	0	0	0	1	0
RPGP1_HUMAN	RAP1GAP	0.99	0	0	0	1	0	0	1	0
CD63_HUMAN	CD63	0.99	0	0	1	0	0	0	0	1
BD1L1_HUMAN	BOD1L1	0.99	0	0	19	28	20	20	22	22
SGTA_HUMAN	SGTA	0.99	0	0	0	1	0	0	1	0
HMOX2_HUMAN	HMOX2	0.99	0	0	1	0	0	1	0	0
NEDD4_HUMAN	NEDD4	0.99	0	0	1	0	0	1	0	0
RD23A_HUMAN	RAD23A	0.99	0	0	1	1	0	1	1	0
MA2A1_HUMAN	MAN2A1	0.99	0	0	1	0	0	0	0	1
RPRD2_HUMAN	RPRD2	0.99	0	0	5	8	7	6	6	7
L2HDH_HUMAN	L2HGDH	0.99	0	0	1	0	0	0	0	1
SYK_HUMAN	KARS	0.99	0	0	12	17	16	16	16	11
SUV3_HUMAN	SUPV3L1	0.99	0	0	5	9	7	5	7	8
ASCC3_HUMAN	ASCC3	0.99	0	0	7	7	8	6	8	7
DHX34_HUMAN	DHX34	0.99	0	0	1	0	0	0	0	1
NU188_HUMAN	NUP188	0.99	0	0	7	7	8	7	7	7
FLVC1_HUMAN	FLVCR1	0.99	0	0	0	1	0	0	1	0
S61A1_HUMAN	SEC61A1	0.99	0	0	1	0	0	1	0	0
TRIO_HUMAN	TRIO	0.99	0	0	0	1	0	1	0	0
KNTC1_HUMAN	KNTC1	0.99	0	0	0	1	0	0	0	1
MED15_HUMAN	MED15	0.99	0	0	8	4	7	6	5	7
ATP5J_HUMAN	ATP5J	0.99	0	0	1	0	0	0	0	1
DEST_HUMAN	DSTN	0.99	0	0	0	1	0	1	0	0
MYH6_HUMAN	MYH6	0.99	0	0	0	1	0	0	1	0
SAR1B_HUMAN	SAR1B	0.99	0	0	1	0	0	0	0	1
CSK21_HUMAN	CSNK2A1	0.99	0	0	6	9	8	7	9	6
TIM8A_HUMAN	TIMM8A	0.99	0	0	0	1	0	0	0	1
INT3_HUMAN	INTS3	0.99	0	0	8	4	9	7	8	5
SNX5_HUMAN	SNX5	0.99	0	0	0	1	0	0	0	1
DDX27_HUMAN	DDX27	0.99	0	0	0	1	0	0	1	0
PP4R2_HUMAN	PPP4R2	0.99	0	0	0	1	0	0	0	1
RAB35_HUMAN	RAB35	0.99	0	0	0	1	0	1	0	0
RRFM_HUMAN	MRRF	0.99	0	0	1	0	0	0	1	0
AGO2_HUMAN	AGO2	0.99	0	0	39	42	43	45	39	34
KDM4B_HUMAN	KDM4B	0.99	0	0	0	1	0	0	0	1
PUR4_HUMAN	PFAS	0.99	0	0	0	1	0	0	1	0
TPP1_HUMAN	TPP1	0.99	0	0	1	0	0	0	0	1
P5CS_HUMAN	ALDH18A1	0.99	0	0	15	16	16	14	16	15
NR2C2_HUMAN	NR2C2	0.99	0	0	0	1	0	0	1	0
CP51A_HUMAN	CYP51A1	0.99	0	0	0	1	0	0	1	0
STRAP_HUMAN	STRAP	0.99	0	0	13	13	15	15	12	12
ASF1A_HUMAN	ASF1A	0.99	0	0	1	0	0	1	0	0
EBP2_HUMAN	EBNA1BP2	0.99	0	0	8	6	9	9	6	7
RUVB2_HUMAN	RUVBL2	0.99	0	0	21	21	24	21	20	22
ACO13_HUMAN	ACOT13	0.99	0	0	0	1	0	0	1	0
GAK_HUMAN	GAK	0.99	0	0	0	1	0	1	0	0
TBK1_HUMAN	TBK1	0.99	0	0	0	1	0	0	0	1
TSYL1_HUMAN	TSPYL1	0.99	0	0	1	0	0	0	0	1
GDPD3_HUMAN	GDPD3	0.99	0	0	0	1	0	1	0	0
CCAR1_HUMAN	CCAR1	0.99	0	0	22	22	25	22	22	22
EMD_HUMAN	EMD	0.99	0	0	1	0	0	0	1	0
PFD5_HUMAN	PFDN5	0.99	0	0	1	0	0	0	1	0
SIN3B_HUMAN	SIN3B	0.99	0	0	1	0	0	0	1	0
TBL1X_HUMAN	TBL1X	0.99	0	0	7	8	6	8	6	6
CACO2_HUMAN	CALCOCO2	0.99	0	0	1	0	0	0	0	1
CHD5_HUMAN	CHD5	0.99	0	0	1	0	0	0	0	1
XXLT1_HUMAN	XXYLT1	0.99	0	0	0	1	0	1	0	0
ATLA2_HUMAN	ATL2	0.99	0	0	1	0	0	0	0	1
PTPRK_HUMAN	PTPRK	0.99	0	0	1	0	0	0	0	1
PPIF_HUMAN	PPIF	0.99	0	0	1	0	0	0	0	1
RM46_HUMAN	MRPL46	0.99	0	0	1	1	0	0	2	0
SMRD2_HUMAN	SMARCD2	0.99	0	0	29	28	31	30	27	27
FUS_HUMAN	FUS	0.99	0	0	15	15	15	13	15	15
ABCF2_HUMAN	ABCF2	0.99	0	0	0	1	0	0	0	1
NICA_HUMAN	NCSTN	0.99	0	0	1	0	0	1	0	0
PCMD2_HUMAN	PCMTD2	0.99	0	0	0	1	0	1	0	0
BCL3_HUMAN	BCL3	0.99	0	0	0	1	0	1	0	0
KLC1_HUMAN	KLC1	0.99	0	0	0	1	0	0	0	1
AURKB_HUMAN	AURKB	0.99	0	0	0	1	0	0	1	0
FR1OP_HUMAN	FGFR1OP	0.99	0	0	1	1	0	1	1	0
HEMK2_HUMAN	N6AMT1	0.99	0	0	1	0	0	0	0	1
ABRX2_HUMAN	ABRX2_HUMAN	0.99	0	0	0	1	0	1	0	0
SYTL4_HUMAN	SYTL4	0.99	0	0	1	1	0	1	1	0
RS19_HUMAN	RPS19	0.99	0	0	8	8	8	7	9	7
ELAV1_HUMAN	ELAVL1	0.99	0	0	23	24	23	23	23	21
GRWD1_HUMAN	GRWD1	0.99	0	0	0	1	0	0	0	1
SAM50_HUMAN	SAMM50	0.99	0	0	0	1	0	0	1	0
CDO1_HUMAN	CDO1	0.99	0	0	0	1	0	0	0	1
EIF2D_HUMAN	EIF2D	0.99	0	0	0	1	0	0	0	1
LEO1_HUMAN	LEO1	0.99	0	0	8	7	7	6	8	7
CO4A5_HUMAN	COL4A5	0.99	0	0	1	0	0	0	1	0
ZY11B_HUMAN	ZYG11B	0.99	0	0	0	1	0	1	0	0
LRC47_HUMAN	LRRC47	0.99	0	0	0	1	0	1	0	0
IC1_HUMAN	SERPING1	0.99	0	0	1	0	0	0	1	0
TF2B_HUMAN	GTF2B	0.99	0	0	1	0	0	0	1	0
NDUF7_HUMAN	NDUFAF7	0.99	0	0	0	1	0	0	1	0
PESC_HUMAN	PES1	0.99	0	0	1	0	0	0	0	1
ST65G_HUMAN	SUPT7L	0.99	0	0	1	0	0	0	1	0
FOXA1_HUMAN	FOXA1	0.99	0	0	1	0	0	0	1	0
MLX_HUMAN	MLX	0.99	0	0	1	0	0	1	0	0
RMD1_HUMAN	RMDN1	0.99	0	0	1	0	0	0	0	1
RBM6_HUMAN	RBM6	0.99	0	0	36	32	37	31	35	34
GYS1_HUMAN	GYS1	0.99	0	0	0	1	0	1	0	0
ARL8B_HUMAN	ARL8B	0.99	0	0	0	1	0	1	0	0
TFAM_HUMAN	TFAM	0.99	0	0	0	1	0	0	1	0
CFAH_HUMAN	CFH	0.99	0	0	1	0	0	1	0	0
DDX5_HUMAN	DDX5	0.99	0	0	34	35	39	34	36	33
ONEC2_HUMAN	ONECUT2	0.99	0	0	0	1	0	1	0	0
ITPR3_HUMAN	ITPR3	0.99	0	0	1	0	0	0	0	1
DDX4_HUMAN	DDX4	0.99	0	0	0	1	0	0	1	0
CAMP2_HUMAN	CAMSAP2	0.99	0	0	1	0	0	0	1	0
TADBP_HUMAN	TARDBP	0.99	0	0	8	6	9	6	9	7
GNAI1_HUMAN	GNAI1	0.99	0	0	1	0	0	1	0	0
TTC9C_HUMAN	TTC9C	0.99	0	0	1	0	0	0	1	0
HS90B_HUMAN	HSP90AB1	0.99	0	0	28	26	28	24	27	27
ICE1_HUMAN	ICE1_HUMAN	0.99	0	0	0	1	0	0	0	1
CRIP2_HUMAN	CRIP2	0.99	0	0	0	1	0	1	0	0
AN32B_HUMAN	ANP32B	0.99	0	0	1	1	0	0	2	0
NDK7_HUMAN	NME7	0.99	0	0	1	0	0	0	0	1
CHRC1_HUMAN	CHRAC1	0.99	0	0	0	1	0	0	1	0
ARI3A_HUMAN	ARID3A	0.99	0	0	1	0	0	0	0	1
ZKSC1_HUMAN	ZKSCAN1	0.99	0	0	1	0	0	0	1	0
SH3L3_HUMAN	SH3BGRL3	0.99	0	0	0	1	0	1	0	0
NRF1_HUMAN	NRF1	0.99	0	0	0	1	0	0	0	1
YTHD3_HUMAN	YTHD3_HUMAN	0.99	0	0	17	15	13	14	16	13
SHCBP_HUMAN	SHCBP1	0.99	0	0	1	0	0	1	0	0
KR87P_HUMAN	KR87P_HUMAN	0.99	0	0	1	0	0	0	1	0
ADAM9_HUMAN	ADAM9	0.99	0	0	1	0	0	1	0	0
CHID1_HUMAN	CHID1	0.99	0	0	1	0	0	0	1	0
CPEB4_HUMAN	CPEB4	0.99	0	0	0	1	0	1	0	0
ITB8_HUMAN	ITGB8	0.98	0	0	0	0	1	1	0	0
GSTM4_HUMAN	GSTM4	0.98	0	0	10	13	10	12	11	9
LSM3_HUMAN	LSM3	0.98	0	0	0	1	1	0	1	1
SAP18_HUMAN	SAP18	0.98	0	0	0	1	1	1	1	0
PYGO2_HUMAN	PYGO2	0.98	0	0	0	1	1	1	1	0
PARN_HUMAN	PARN	0.98	0	0	0	0	1	0	0	1
TIF1A_HUMAN	TRIM24	0.98	0	0	0	0	1	1	0	0
REEP5_HUMAN	REEP5	0.98	0	0	0	0	1	1	0	0
DDX3X_HUMAN	DDX3X	0.98	0	0	48	47	50	49	45	46
FUT11_HUMAN	FUT11	0.98	0	0	0	0	1	0	1	0
DDX24_HUMAN	DDX24	0.98	0	0	1	1	0	0	0	2
KHNYN_HUMAN	KHNYN	0.98	0	0	0	0	1	0	1	0
XRN2_HUMAN	XRN2	0.98	0	0	38	35	39	41	37	30
LZTL1_HUMAN	LZTFL1	0.98	0	0	0	0	1	0	1	0
CK098_HUMAN	CK098_HUMAN	0.98	0	0	0	1	1	1	1	0
IL2RG_HUMAN	IL2RG	0.98	0	0	1	1	0	1	0	1
RNZ2_HUMAN	ELAC2	0.98	0	0	1	1	0	0	1	1
MCRS1_HUMAN	MCRS1	0.98	0	0	0	0	1	1	0	0
ARI4B_HUMAN	ARID4B	0.98	0	0	1	0	1	0	1	1
ZN622_HUMAN	ZNF622	0.98	0	0	0	0	1	0	0	1
NDUF2_HUMAN	NDUF2_HUMAN	0.98	0	0	1	1	0	0	1	1
APMAP_HUMAN	APMAP	0.98	0	0	0	0	1	0	0	1
BORC8_HUMAN	BORC8_HUMAN	0.98	0	0	1	1	0	1	0	1
CSN6_HUMAN	COPS6	0.98	0	0	1	1	1	1	2	0
BTF3_HUMAN	BTF3	0.98	0	0	0	0	1	0	0	1
HAUS4_HUMAN	HAUS4	0.98	0	0	1	0	1	1	1	0
BCL7C_HUMAN	BCL7C	0.98	0	0	8	10	10	9	10	8
M4K4_HUMAN	MAP4K4	0.98	0	0	0	0	1	0	1	0
WASC4_HUMAN	WASC4_HUMAN	0.98	0	0	0	0	1	0	0	1
CRIP1_HUMAN	CRIP1	0.98	0	0	0	1	1	0	1	1
CHERP_HUMAN	CHERP	0.98	0	0	15	14	19	15	16	15
DDX17_HUMAN	DDX17	0.98	0	0	26	25	25	24	24	25
P4K2A_HUMAN	PI4K2A	0.98	0	0	0	1	1	1	1	0
RTCB_HUMAN	RTCB	0.98	0	0	17	17	20	18	17	17
RPP21_HUMAN	RPP21	0.98	0	0	0	1	1	1	1	0
SCML2_HUMAN	SCML2	0.98	0	0	0	0	1	0	0	1
OCRL_HUMAN	OCRL	0.98	0	0	0	0	1	0	0	1
THOC7_HUMAN	THOC7	0.98	0	0	0	0	1	0	1	0
TB10B_HUMAN	TBC1D10B	0.98	0	0	0	1	1	0	1	1
PDCD7_HUMAN	PDCD7	0.98	0	0	1	1	1	1	2	0
DRG2_HUMAN	DRG2	0.98	0	0	0	0	1	0	0	1
PHOCN_HUMAN	MOB4	0.98	0	0	0	0	1	1	0	0
RL7L_HUMAN	RPL7L1	0.98	0	0	1	0	1	0	1	1
MED7_HUMAN	MED7	0.98	0	0	0	1	1	1	1	0
CD276_HUMAN	CD276	0.98	0	0	0	0	1	1	0	0
MP2K1_HUMAN	MAP2K1	0.98	0	0	1	0	1	0	1	1
HINT1_HUMAN	HINT1	0.98	0	0	0	1	1	0	1	1
COA6_HUMAN	COA6	0.98	0	0	0	1	1	0	1	1
WASL_HUMAN	WASL	0.98	0	0	1	0	1	0	1	1
FHL3_HUMAN	FHL3	0.98	0	0	0	1	1	0	1	1
GOGA4_HUMAN	GOLGA4	0.98	0	0	1	1	0	2	0	0
NAA50_HUMAN	NAA50	0.98	0	0	0	0	1	0	0	1
RB6I2_HUMAN	ERC1	0.98	0	0	1	0	1	0	2	0
CBPD_HUMAN	CPD	0.98	0	0	0	1	1	0	1	1
HMGA1_HUMAN	HMGA1	0.98	0	0	0	0	1	0	0	1
SNX27_HUMAN	SNX27	0.98	0	0	0	0	1	0	0	1
DLGP5_HUMAN	DLGAP5	0.98	0	0	0	0	1	0	1	0
ISOC1_HUMAN	ISOC1	0.98	0	0	0	0	1	0	0	1
PRKRA_HUMAN	PRKRA	0.98	0	0	1	0	1	1	1	0
EXOC4_HUMAN	EXOC4	0.98	0	0	0	1	1	1	1	0
TMA16_HUMAN	TMA16	0.98	0	0	1	0	1	0	1	1
MIER1_HUMAN	MIER1	0.98	0	0	0	0	1	0	1	0
ECI1_HUMAN	ECI1	0.98	0	0	1	1	0	0	1	1
OTU6B_HUMAN	OTUD6B	0.98	0	0	1	0	1	1	1	0
AIMP1_HUMAN	AIMP1	0.98	0	0	10	10	9	9	11	8
ENOB_HUMAN	ENO3	0.98	0	0	0	0	1	0	1	0
KMT2C_HUMAN	KMT2C	0.98	0	0	0	1	1	1	1	0
CBR1_HUMAN	CBR1	0.98	0	0	20	20	20	20	19	19
MYL6B_HUMAN	MYL6B	0.98	0	0	0	0	1	1	0	0
RT24_HUMAN	MRPS24	0.98	0	0	0	1	1	1	1	0
PGES2_HUMAN	PTGES2	0.98	0	0	0	0	1	0	0	1
GIPC2_HUMAN	GIPC2	0.98	0	0	0	1	1	0	1	1
ZN593_HUMAN	ZNF593	0.98	0	0	0	0	1	0	0	1
PRP4_HUMAN	PRPF4	0.98	0	0	11	9	12	13	10	8
DHX40_HUMAN	DHX40	0.98	0	0	1	1	1	0	2	1
UPP_HUMAN	UPRT	0.98	0	0	0	1	1	1	1	0
PFKAM_HUMAN	PFKAM_HUMAN	0.98	0	0	1	1	0	1	0	1
CENPU_HUMAN	MLF1IP	0.98	0	0	0	0	1	1	0	0
MKRN2_HUMAN	MKRN2	0.98	0	0	0	1	1	1	1	0
DJC21_HUMAN	DNAJC21	0.98	0	0	0	0	1	0	1	0
EI2BE_HUMAN	EIF2B5	0.98	0	0	0	0	1	1	0	0
TBCD_HUMAN	TBCD	0.98	0	0	0	0	1	1	0	0
PDIA6_HUMAN	PDIA6	0.98	0	0	9	10	12	9	10	11
CATIN_HUMAN	CACTIN	0.98	0	0	0	0	1	1	0	0
PML_HUMAN	PML	0.98	0	0	0	1	1	1	1	0
DCP1A_HUMAN	DCP1A_HUMAN	0.98	0	0	0	1	1	0	1	1
SPP24_HUMAN	SPP2	0.98	0	0	1	0	1	1	1	0
STAG1_HUMAN	STAG1	0.98	0	0	0	0	1	0	1	0
ARP6_HUMAN	ACTR6	0.98	0	0	1	1	0	0	1	1
BRM1L_HUMAN	BRMS1L	0.98	0	0	0	0	1	0	0	1
LAR4B_HUMAN	LARP4B	0.98	0	0	1	0	1	1	1	0
RN219_HUMAN	RNF219	0.98	0	0	0	1	1	1	1	0
RRF2M_HUMAN	GFM2	0.98	0	0	0	1	1	0	1	1
STAT1_HUMAN	STAT1	0.98	0	0	0	1	1	0	1	1
SNX2_HUMAN	SNX2	0.98	0	0	0	0	1	0	1	0
ZCCHL_HUMAN	ZC3HAV1L	0.98	0	0	0	1	1	0	1	1
BTAF1_HUMAN	BTAF1	0.98	0	0	0	0	1	0	1	0
PCBP1_HUMAN	PCBP1	0.98	0	0	11	10	11	11	10	10
LAP2A_HUMAN	TMPO	0.98	0	0	15	16	19	13	19	16
PP2BA_HUMAN	PPP3CA	0.98	0	0	0	0	1	1	0	0
PELO_HUMAN	PELO	0.98	0	0	0	0	1	1	0	0
RM20_HUMAN	MRPL20	0.98	0	0	1	0	1	0	2	0
NFU1_HUMAN	NFU1	0.98	0	0	0	0	1	0	0	1
ARI1A_HUMAN	ARID1A	0.98	0	0	80	79	76	80	77	70
SMYD2_HUMAN	SMYD2	0.98	0	0	0	0	1	0	1	0
CENPX_HUMAN	STRA13	0.98	0	0	0	0	1	0	0	1
SETD5_HUMAN	SETD5	0.98	0	0	0	1	1	1	1	0
DYH8_HUMAN	DNAH8	0.98	0	0	0	1	1	1	1	0
RT18C_HUMAN	MRPS18C	0.98	0	0	0	0	1	1	0	0
SPT4H_HUMAN	SUPT4H1	0.98	0	0	0	0	1	1	0	0
ACAD8_HUMAN	ACAD8	0.98	0	0	0	0	1	1	0	0
DTD1_HUMAN	DTD1	0.98	0	0	0	1	1	0	1	1
RNBP6_HUMAN	RANBP6	0.98	0	0	1	0	1	0	1	1
SMRD1_HUMAN	SMARCD1	0.98	0	0	37	37	36	35	35	36
TRXR2_HUMAN	TXNRD2	0.97	0	0	1	1	1	1	1	1
ATLA3_HUMAN	ATL3	0.97	0	0	2	1	1	1	2	1
DDA1_HUMAN	DDA1	0.97	0	0	1	2	1	2	1	1
ALX1_HUMAN	ALX1	0.97	0	0	1	2	2	2	2	1
GPX1_HUMAN	GPX1	0.97	0	0	0	1	1	1	0	1
NUCKS_HUMAN	NUCKS1	0.97	0	0	1	1	1	1	1	1
ARID2_HUMAN	ARID2	0.97	0	0	13	19	12	15	15	13
DIAP3_HUMAN	DIAPH3	0.97	0	0	2	2	1	1	2	2
SC24B_HUMAN	SEC24B	0.97	0	0	23	22	24	25	22	20
PRP6_HUMAN	PRPF6	0.97	0	0	26	20	26	21	25	24
ISOC2_HUMAN	ISOC2	0.97	0	0	1	1	1	1	1	1
F91A1_HUMAN	FAM91A1	0.97	0	0	1	0	1	0	0	2
GAPD1_HUMAN	GAPVD1	0.97	0	0	1	2	1	1	2	1
CDK19_HUMAN	CDK19	0.97	0	0	1	2	1	3	0	1
KBTB2_HUMAN	KBTBD2	0.97	0	0	1	1	1	1	1	1
AKAP8_HUMAN	AKAP8	0.97	0	0	17	15	16	15	18	14
NCPR_HUMAN	POR	0.97	0	0	0	1	1	1	0	1
MBD1_HUMAN	MBD1	0.97	0	0	1	1	1	1	1	1
PM2PB_HUMAN	PM2PB_HUMAN	0.97	0	0	1	1	1	1	1	1
CEP44_HUMAN	CEP44	0.97	0	0	1	2	1	2	1	1
TFPI1_HUMAN	TFPI	0.97	0	0	0	1	1	1	0	1
STK3_HUMAN	STK3	0.97	0	0	1	1	1	1	1	1
NC2B_HUMAN	DR1	0.97	0	0	1	1	2	1	2	1
NDUA8_HUMAN	NDUFA8	0.97	0	0	1	1	1	1	1	1
PDIA1_HUMAN	P4HB	0.97	0	0	27	24	27	24	26	26
IGJ_HUMAN	IGJ	0.97	0	0	1	1	1	1	1	1
FBX11_HUMAN	FBXO11	0.97	0	0	1	0	1	1	0	1
TAF10_HUMAN	TAF10	0.97	0	0	1	1	1	1	1	1
KATL2_HUMAN	KATNAL2	0.97	0	0	1	1	1	1	1	1
ITA3_HUMAN	ITGA3	0.97	0	0	4	3	0	3	3	1
RACK1_HUMAN	RACK1_HUMAN	0.97	0	0	12	10	13	13	11	10
PDCL3_HUMAN	PDCL3	0.97	0	0	1	1	1	1	1	1
TRM6_HUMAN	TRMT6	0.97	0	0	1	1	2	1	2	1
AP1M1_HUMAN	AP1M1	0.97	0	0	0	1	1	1	0	1
CD11A_HUMAN	CDK11A	0.97	0	0	2	1	2	2	2	1
CE290_HUMAN	CEP290	0.97	0	0	1	1	1	1	1	1
OTX1_HUMAN	OTX1	0.97	0	0	2	1	1	2	1	1
PHF5A_HUMAN	PHF5A	0.97	0	0	4	4	1	4	3	2
TMX1_HUMAN	TMX1	0.97	0	0	1	0	1	1	0	1
MTDC_HUMAN	MTHFD2	0.97	0	0	1	1	1	0	1	2
HSP76_HUMAN	HSPA6	0.97	0	0	1	1	1	1	1	1
COG3_HUMAN	COG3	0.97	0	0	1	1	1	1	1	1
DI3L1_HUMAN	DIS3L	0.97	0	0	1	1	1	1	1	1
STAM2_HUMAN	STAM2	0.97	0	0	1	2	1	1	2	1
TSSK1_HUMAN	TSSK1B	0.97	0	0	1	2	2	2	2	1
CLPB_HUMAN	CLPB	0.97	0	0	0	1	1	1	0	1
ACTG_HUMAN	ACTG1	0.97	0	0	1	1	1	1	1	1
VTA1_HUMAN	VTA1	0.97	0	0	2	1	2	2	2	1
MCCB_HUMAN	MCCC2	0.97	0	0	1	3	2	1	3	2
RBX1_HUMAN	RBX1	0.97	0	0	1	1	1	1	1	1
RAB8A_HUMAN	RAB8A	0.97	0	0	1	2	2	2	3	0
SSBP4_HUMAN	SSBP4	0.97	0	0	1	1	1	1	1	1
HEAT6_HUMAN	HEATR6	0.97	0	0	0	1	1	1	0	1
EXOC8_HUMAN	EXOC8	0.97	0	0	1	1	2	1	2	1
MED30_HUMAN	MED30	0.97	0	0	1	1	1	1	1	1
SSH3_HUMAN	SSH3	0.97	0	0	1	0	1	1	0	1
KAT8_HUMAN	KAT8	0.97	0	0	0	2	2	1	2	1
HMGX4_HUMAN	HMGXB4	0.97	0	0	1	1	1	1	1	1
ERF_HUMAN	ERF	0.97	0	0	1	1	1	1	1	1
TIF1B_HUMAN	TRIM28	0.97	0	0	26	22	27	25	24	24
PCMD1_HUMAN	PCMTD1	0.97	0	0	2	2	1	2	1	2
RT63_HUMAN	MRP63	0.97	0	0	1	1	1	1	1	1
ZNF24_HUMAN	ZNF24	0.97	0	0	2	2	1	1	3	1
IGBP1_HUMAN	IGBP1	0.97	0	0	2	2	1	1	3	1
NKRF_HUMAN	NKRF	0.97	0	0	28	24	27	26	24	27
HEMH_HUMAN	FECH	0.97	0	0	1	1	1	1	1	1
CUL4B_HUMAN	CUL4B	0.97	0	0	1	3	2	1	4	1
RTN3_HUMAN	RTN3	0.97	0	0	1	2	1	2	1	1
RBMX_HUMAN	RBMX	0.97	0	0	32	35	37	36	33	32
MISSL_HUMAN	MAPK1IP1L	0.97	0	0	1	1	1	1	1	1
KDM1B_HUMAN	KDM1B	0.97	0	0	1	2	1	2	1	1
KBP_HUMAN	KIAA1279	0.97	0	0	1	1	1	1	0	2
RT29_HUMAN	DAP3	0.97	0	0	14	13	15	15	14	12
GIT2_HUMAN	GIT2	0.97	0	0	0	2	2	1	3	0
AGFG1_HUMAN	AGFG1	0.97	0	0	2	2	2	1	3	2
CDK8_HUMAN	CDK8	0.97	0	0	1	2	2	2	2	1
LLPH_HUMAN	LLPH	0.97	0	0	1	1	1	1	1	1
GSTM3_HUMAN	GSTM3	0.97	0	0	21	23	23	22	22	21
VTI1A_HUMAN	VTI1A	0.97	0	0	1	1	1	1	1	1
MIS12_HUMAN	MIS12	0.97	0	0	1	1	1	2	0	1
CDC42_HUMAN	CDC42	0.97	0	0	1	0	1	2	0	0
GNA13_HUMAN	GNA13	0.97	0	0	1	0	1	2	0	0
TBCD5_HUMAN	TBC1D5	0.97	0	0	1	1	2	1	2	1
HEM6_HUMAN	CPOX	0.97	0	0	1	0	1	0	0	2
LYAG_HUMAN	GAA	0.97	0	0	2	0	2	2	2	0
OGFR_HUMAN	OGFR	0.97	0	0	0	2	2	0	2	2
FOXL2_HUMAN	FOXL2	0.97	0	0	3	1	2	1	3	2
TAF8_HUMAN	TAF8	0.97	0	0	1	1	1	1	1	1
UBP11_HUMAN	USP11	0.97	0	0	1	1	1	1	1	1
MCCA_HUMAN	MCCC1	0.97	0	0	0	1	1	1	0	1
TXNL1_HUMAN	TXNL1	0.97	0	0	1	2	1	2	1	1
LAMB1_HUMAN	LAMB1	0.97	0	0	1	1	1	1	1	1
A2MG_HUMAN	A2M	0.97	0	0	0	1	1	1	0	1
VP13C_HUMAN	VPS13C	0.97	0	0	2	1	2	2	3	0
DYL2_HUMAN	DYNLL2	0.97	0	0	1	1	1	1	1	1
MXRA7_HUMAN	MXRA7	0.97	0	0	1	1	1	1	1	1
MCES_HUMAN	RNMT	0.97	0	0	22	22	25	23	22	22
RM30_HUMAN	MRPL30	0.97	0	0	1	1	1	1	1	1
GBG12_HUMAN	GNG12	0.97	0	0	1	1	1	1	1	1
SPSY_HUMAN	SMS	0.97	0	0	1	2	1	1	1	2
PURB_HUMAN	PURB	0.97	0	0	1	1	1	1	1	1
SMAG2_HUMAN	SAMD4B	0.97	0	0	1	0	1	1	0	1
VEZF1_HUMAN	VEZF1	0.97	0	0	1	1	1	1	1	1
CI078_HUMAN	C9orf78	0.97	0	0	2	1	2	0	3	2
SSBP2_HUMAN	SSBP2	0.97	0	0	1	1	1	1	1	1
YBOX1_HUMAN	YBX1	0.97	0	0	12	14	12	12	14	11
DDX54_HUMAN	DDX54	0.97	0	0	1	1	1	1	1	1
R39L5_HUMAN	R39L5_HUMAN	0.97	0	0	1	1	1	1	1	1
RB12B_HUMAN	RBM12B	0.97	0	0	2	2	1	3	1	1
VP26A_HUMAN	VPS26A	0.97	0	0	2	4	1	2	4	1
RM02_HUMAN	MRPL2	0.97	0	0	1	1	1	1	1	1
CAB45_HUMAN	SDF4	0.97	0	0	2	2	1	3	2	0
ARMC8_HUMAN	ARMC8	0.97	0	0	1	1	1	2	0	1
CG026_HUMAN	C7orf26	0.97	0	0	1	1	1	1	1	1
SYLC_HUMAN	LARS	0.97	0	0	13	18	17	15	16	16
H90B2_HUMAN	H90B2_HUMAN	0.97	0	0	1	1	1	1	1	1
RAB10_HUMAN	RAB10	0.97	0	0	2	1	1	2	1	1
SOSB1_HUMAN	NABP2	0.97	0	0	1	1	1	1	1	1
MARE2_HUMAN	MAPRE2	0.97	0	0	1	0	1	1	0	1
ARMC1_HUMAN	ARMC1	0.97	0	0	0	1	1	1	0	1
S10AA_HUMAN	S100A10	0.97	0	0	2	1	2	2	2	1
HEAT1_HUMAN	HEATR1	0.97	0	0	1	2	2	1	3	1
LIN7C_HUMAN	LIN7C	0.97	0	0	1	2	1	0	2	2
INS_HUMAN	INS	0.97	0	0	1	1	1	1	1	1
CMC1_HUMAN	SLC25A12	0.97	0	0	1	0	1	1	0	1
NUDC3_HUMAN	NUDCD3	0.97	0	0	1	0	1	0	0	2
MAML1_HUMAN	MAML1	0.97	0	0	1	1	1	1	1	1
RAD52_HUMAN	RAD52	0.97	0	0	0	1	1	1	0	1
NUCL_HUMAN	NCL	0.97	0	0	17	14	17	15	16	16
TAD2B_HUMAN	TADA2B	0.97	0	0	1	1	1	1	1	1
RNH2A_HUMAN	RNASEH2A	0.97	0	0	1	2	1	1	2	1
F168B_HUMAN	FAM168B	0.97	0	0	1	1	1	1	1	1
MPRI_HUMAN	IGF2R	0.97	0	0	2	1	1	1	2	1
FA32A_HUMAN	FAM32A	0.97	0	0	1	1	1	2	1	0
ANPRA_HUMAN	NPR1	0.97	0	0	1	1	1	1	1	1
RT05_HUMAN	MRPS5	0.97	0	0	1	1	1	1	1	1
TLK2_HUMAN	TLK2	0.97	0	0	1	1	1	1	1	1
ARP5L_HUMAN	ARPC5L	0.97	0	0	2	1	1	1	1	2
EI2BD_HUMAN	EIF2B4	0.97	0	0	0	1	1	1	0	1
TFAP4_HUMAN	TFAP4	0.97	0	0	2	2	1	2	2	1
DDX31_HUMAN	DDX31	0.97	0	0	1	2	1	2	1	1
MNT_HUMAN	MNT	0.97	0	0	1	1	1	1	1	1
ACTBL_HUMAN	ACTBL2	0.97	0	0	1	1	1	1	1	1
TCPG_HUMAN	CCT3	0.96	0	0	16	19	17	18	16	17
SSA27_HUMAN	SSSCA1	0.96	0	0	2	2	2	3	2	1
AN32A_HUMAN	ANP32A	0.96	0	0	1	3	2	0	3	3
PDIP2_HUMAN	PDIP2_HUMAN	0.96	0	0	3	2	2	3	1	3
NUP54_HUMAN	NUP54	0.96	0	0	2	4	2	1	4	3
BCL7B_HUMAN	BCL7B	0.96	0	0	5	5	4	4	5	5
UBIP1_HUMAN	UBP1	0.96	0	0	2	2	2	3	2	1
HXA13_HUMAN	HOXA13	0.96	0	0	2	1	2	1	2	2
ZBT21_HUMAN	ZBTB21	0.96	0	0	1	2	2	1	1	3
RED1_HUMAN	ADARB1	0.96	0	0	4	8	6	5	10	3
TXLNG_HUMAN	TXLNG	0.96	0	0	3	1	2	3	2	1
PDS5A_HUMAN	PDS5A	0.96	0	0	9	17	21	9	17	20
RMXL1_HUMAN	RBMXL1	0.96	0	0	3	2	2	2	2	3
RHG17_HUMAN	ARHGAP17	0.96	0	0	2	4	2	1	3	4
RPAP2_HUMAN	RPAP2	0.96	0	0	4	5	5	5	6	3
MSL1_HUMAN	MSL1	0.96	0	0	2	2	1	3	0	2
RL35_HUMAN	RPL35	0.96	0	0	2	2	2	2	2	2
RM49_HUMAN	MRPL49	0.96	0	0	3	3	3	3	3	3
SLX4I_HUMAN	SLX4IP	0.96	0	0	2	2	2	2	2	2
VDAC2_HUMAN	VDAC2	0.96	0	0	6	4	1	5	1	5
PIMT_HUMAN	PCMT1	0.96	0	0	3	4	3	3	3	4
ARPC2_HUMAN	ARPC2	0.96	0	0	5	2	3	3	3	4
F120A_HUMAN	FAM120A	0.96	0	0	25	29	27	27	28	25
MLH1_HUMAN	MLH1	0.96	0	0	2	2	2	2	2	2
GAR1_HUMAN	GAR1	0.96	0	0	4	4	3	4	3	4
SRSF6_HUMAN	SRSF6	0.96	0	0	2	3	3	3	3	2
DBR1_HUMAN	DBR1	0.96	0	0	2	0	2	1	1	2
GSTK1_HUMAN	GSTK1	0.96	0	0	0	2	2	1	1	2
DPOLA_HUMAN	POLA1	0.96	0	0	0	3	4	1	3	3
AGGF1_HUMAN	AGGF1	0.96	0	0	2	2	2	2	2	2
[truncated: 1,785 more rows]

## Sheet: Abnova CRAPome Output
PROTID	GENE	DYRK1A_FC_A	DYRK1A_SP	DYRK1A_iREF	IP_AbNova_NE_3_RZUP	IP_AbNova_NE_2_RZUP	IP_AbNova_NE1_RZUP	IP_BO_NE_3_RZUP	IP_BO_NE_2_RZUP	IP_BO_NE_1_RZUP
RN169_HUMAN	RNF169	15.46	1	0	16	24	25	1	1	1
DYR1A_HUMAN	DYRK1A	12.52	1	1	13	21	19	1	0	2
F117B_HUMAN	FAM117B	12.37	1	0	7	6	11	0	0	0
GLCI1_HUMAN	GLCCI1	8.82	1	0	8	9	7	1	0	0
WDR62_HUMAN	WDR62	6.43	1	0	3	5	4	0	0	0
NTM1A_HUMAN	NTMT1	5.1	0.99	0	3	3	3	0	0	0
BUB1B_HUMAN	BUB1B	8.69	0.98	0	10	12	3	0	0	1
DPYL2_HUMAN	DPYSL2	6.94	0.98	0	8	8	3	0	1	0
TGM2_HUMAN	TGM2	6.55	0.98	0	4	7	2	0	0	0
CAN2_HUMAN	CAPN2	6.16	0.98	0	4	6	2	0	0	0
NOTC2_HUMAN	NOTCH2	6.12	0.98	0	3	7	2	0	0	0
FHL2_HUMAN	FHL2	5.81	0.98	0	5	4	2	0	0	0
CNBP_HUMAN	CNBP	5.34	0.98	0	3	5	2	0	0	0
TSC1_HUMAN	TSC1	5.34	0.98	0	3	5	2	0	0	0
AK1A1_HUMAN	AKR1A1	4.99	0.98	0	4	3	2	0	0	0
TROAP_HUMAN	TROAP	5.62	0.97	1	5	9	5	1	0	1
CAPON_HUMAN	NOS1AP	4.71	0.97	0	3	2	3	0	0	0
COF2_HUMAN	CFL2	4.67	0.97	0	2	3	3	0	0	0
PLBL2_HUMAN	PLBD2	4.56	0.97	0	3	3	2	0	0	0
IPP2_HUMAN	PPP1R2	4.26	0.96	0	3	3	4	0	1	0
FA53C_HUMAN	FAM53C	4.13	0.96	0	2	3	2	0	0	0
FINC_HUMAN	FN1	5.68	0.94	0	5	7	10	2	1	0
HAUS2_HUMAN	HAUS2	3.73	0.94	0	2	2	2	0	0	0
EXOS1_HUMAN	EXOSC1	3.73	0.94	0	2	2	2	0	0	0
KRI1_HUMAN	KRI1	3.73	0.94	0	2	2	2	0	0	0
DCPS_HUMAN	DCPS	3.73	0.94	0	2	2	2	0	0	0
DNJC7_HUMAN	DNAJC7	6.31	0.91	0	9	9	4	0	0	2
PP4R2_HUMAN	PPP4R2	6.77	0.88	0	8	9	2	0	0	1
LRC47_HUMAN	LRRC47	5.9	0.88	0	8	6	2	1	0	0
PSMD5_HUMAN	PSMD5	5.59	0.88	0	6	7	2	0	1	0
AL9A1_HUMAN	ALDH9A1	4.88	0.88	0	7	9	4	0	2	1
TR61B_HUMAN	TRMT61B	4.36	0.87	0	9	14	13	3	3	3
TOM34_HUMAN	TOMM34	4.32	0.87	0	3	6	2	0	1	0
CAMP2_HUMAN	CAMSAP2	4.32	0.87	0	3	6	2	0	1	0
XPO7_HUMAN	XPO7	5.01	0.86	0	7	7	3	1	0	1
SRPK1_HUMAN	SRPK1	3.7	0.86	0	3	4	2	0	0	1
PEX19_HUMAN	PEX19	3.43	0.85	0	3	3	2	0	1	0
CT2NL_HUMAN	CTTNBP2NL	4.86	0.82	0	4	8	4	0	2	0
TSC2_HUMAN	TSC2	4.09	0.82	0	4	7	5	1	1	1
ANKH1_HUMAN	ANKHD1	5.77	0.81	0	12	13	4	0	2	2
PPM1G_HUMAN	PPM1G	4.17	0.81	0	7	9	4	0	2	2
WDR70_HUMAN	WDR70	3.97	0.81	0	4	5	6	0	1	2
RB6I2_HUMAN	ERC1	5.48	0.78	0	8	9	2	0	2	0
PP6R1_HUMAN	PPP6R1	5.39	0.78	0	8	12	3	2	1	0
EPS15_HUMAN	EPS15	6.41	0.77	0	9	12	2	1	1	0
ELP2_HUMAN	ELP2	4.92	0.77	0	7	8	2	1	0	1
AP3B1_HUMAN	AP3B1	3.7	0.77	0	2	5	2	0	1	0
TRI56_HUMAN	TRIM56	3.41	0.77	0	2	4	2	0	1	0
VPS29_HUMAN	VPS29	3.38	0.77	0	2	4	2	0	0	1
RIR1_HUMAN	RRM1	3.97	0.76	0	7	6	3	1	0	2
PARN_HUMAN	PARN	3.2	0.75	0	2	2	3	0	0	1
ABCF2_HUMAN	ABCF2	3.2	0.75	0	2	2	3	0	0	1
CCD97_HUMAN	CCDC97	3.11	0.75	0	3	2	2	0	0	1
CC124_HUMAN	CCDC124	3.08	0.75	0	2	3	2	0	0	1
GBF1_HUMAN	GBF1	4.45	0.71	0	7	12	3	2	2	0
DNLI1_HUMAN	LIG1	3.58	0.71	0	6	5	3	0	1	2
PHF6_HUMAN	PHF6	3.45	0.71	0	4	5	4	0	2	1
DNJA2_HUMAN	DNAJA2	3.56	0.7	0	6	8	3	2	0	2
UBR4_HUMAN	UBR4	10.04	0.68	0	26	33	3	2	2	1
UBP15_HUMAN	USP15	4.13	0.68	0	13	15	5	3	2	3
EEA1_HUMAN	EEA1	4.06	0.68	0	10	12	4	3	2	1
CAMP1_HUMAN	CAMSAP1	11.58	0.67	0	27	37	0	1	1	2
HECD1_HUMAN	HECTD1	9.25	0.67	0	11	9	0	0	0	0
UBR1_HUMAN	UBR1	9.21	0.67	0	10	10	0	0	0	0
ANFY1_HUMAN	ANKFY1	8.9	0.67	0	8	10	1	0	0	0
SPT6H_HUMAN	SUPT6H	8.86	0.67	0	7	11	1	0	0	0
BIRC6_HUMAN	BIRC6	8.18	0.67	0	12	12	0	0	1	0
RPAP1_HUMAN	RPAP1	8	0.67	0	9	8	0	0	0	0
WDR47_HUMAN	WDR47	7.96	0.67	0	8	9	0	0	0	0
DPOE1_HUMAN	POLE	7.69	0.67	0	7	8	1	0	0	0
PA24A_HUMAN	PLA2G4A	7.49	0.67	0	6	10	0	0	0	0
GRAP1_HUMAN	GRIPAP1	7.02	0.67	0	4	11	0	0	0	0
DCTN1_HUMAN	DCTN1	6.94	0.67	0	8	11	1	0	0	1
RPC5_HUMAN	POLR3E	6.87	0.67	0	6	7	1	0	0	0
NEK9_HUMAN	NEK9	6.68	0.67	0	7	11	1	0	1	0
SLK_HUMAN	SLK	6.65	0.67	0	8	10	1	0	0	1
UBP47_HUMAN	USP47	6.41	0.67	0	8	9	1	0	1	0
AKP13_HUMAN	AKAP13	6.19	0.67	0	19	28	1	2	2	3
LRBA_HUMAN	LRBA	6.14	0.67	0	16	22	0	2	0	3
NUP50_HUMAN	NUP50	6.12	0.67	0	8	8	1	0	1	0
PRP16_HUMAN	DHX38	6.09	0.67	0	7	9	1	0	1	0
ARFG1_HUMAN	ARFGAP1	5.97	0.67	0	7	5	0	0	0	0
SYNRG_HUMAN	SYNRG	5.93	0.67	0	6	6	0	0	0	0
ZZEF1_HUMAN	ZZEF1	5.93	0.67	0	6	6	0	0	0	0
UBE4B_HUMAN	UBE4B	5.89	0.67	0	5	7	0	0	0	0
TTC28_HUMAN	TTC28	5.8	0.67	0	11	15	0	1	1	1
NIT2_HUMAN	NIT2	5.65	0.67	0	5	5	1	0	0	0
FRYL_HUMAN	FRYL	5.5	0.67	0	5	6	0	0	0	0
TTC1_HUMAN	TTC1	5.38	0.67	0	7	8	0	0	1	0
SMG1_HUMAN	SMG1	5.35	0.67	0	8	10	1	1	1	0
AASD1_HUMAN	AARSD1;PTGES3L-...	5.34	0.67	0	9	15	0	1	0	2
MKL2_HUMAN	MKL2	5.29	0.67	0	11	11	1	1	1	1
AAMP_HUMAN	AAMP	5.22	0.67	0	4	5	1	0	0	0
MAP7_HUMAN	MAP7	5.22	0.67	0	4	5	1	0	0	0
UBE2O_HUMAN	UBE2O	5.22	0.67	0	4	5	1	0	0	0
RPC3_HUMAN	POLR3C	5.11	0.67	0	5	5	0	0	0	0
IPO13_HUMAN	IPO13	5.11	0.67	0	5	5	0	0	0	0
ARI1_HUMAN	ARIH1	5.11	0.67	0	5	5	0	0	0	0
CTF18_HUMAN	CHTF18	4.88	0.67	0	6	6	1	0	1	0
SYAP1_HUMAN	SYAP1	4.83	0.67	0	4	4	1	0	0	0
HERC1_HUMAN	HERC1	4.79	0.67	0	7	6	0	0	1	0
TTC27_HUMAN	TTC27	4.72	0.67	0	5	4	0	0	0	0
ZFY16_HUMAN	ZFYVE16	4.72	0.67	0	5	4	0	0	0	0
ARHGB_HUMAN	ARHGEF11	4.72	0.67	0	5	4	0	0	0	0
UBP13_HUMAN	USP13	4.68	0.67	0	4	5	0	0	0	0
INADL_HUMAN	INADL	4.68	0.67	0	4	5	0	0	0	0
PP4R1_HUMAN	PPP4R1	4.68	0.67	0	4	5	0	0	0	0
TTC5_HUMAN	TTC5	4.68	0.67	0	4	5	0	0	0	0
IPO9_HUMAN	IPO9	4.68	0.67	0	10	9	1	1	1	1
UBR2_HUMAN	UBR2	4.68	0.67	0	4	5	0	0	0	0
TTI1_HUMAN	TTI1	4.68	0.67	0	4	5	0	0	0	0
TNG6_HUMAN	TANGO6	4.68	0.67	0	4	5	0	0	0	0
BICD2_HUMAN	BICD2	4.64	0.67	0	10	18	0	2	2	1
PACN2_HUMAN	PACSIN2	4.48	0.67	0	8	10	1	1	2	0
DBNL_HUMAN	DBNL	4.4	0.67	0	5	7	0	0	0	1
DAAF5_HUMAN	DAAF5_HUMAN	4.39	0.67	0	9	10	0	0	1	2
MCM2_HUMAN	MCM2	4.32	0.67	0	14	17	4	1	3	4
NU153_HUMAN	NUP153	4.31	0.67	0	12	13	3	1	3	2
BIG3_HUMAN	KIAA1244	4.29	0.67	0	4	4	0	0	0	0
UBE3C_HUMAN	UBE3C	4.29	0.67	0	4	4	0	0	0	0
SIR1_HUMAN	SIRT1	4.29	0.67	1	4	4	0	0	0	0
AFAD_HUMAN	MLLT4	4.29	0.67	0	4	4	0	0	0	0
WDR81_HUMAN	WDR81	4.29	0.67	0	4	4	0	0	0	0
RICTR_HUMAN	RICTOR	4.29	0.67	0	4	4	0	0	0	0
ZNHI2_HUMAN	ZNHIT2	4.29	0.67	0	4	4	0	0	0	0
ARI2_HUMAN	ARIH2	4.29	0.67	0	4	4	0	0	0	0
DFFA_HUMAN	DFFA	4.29	0.67	0	4	4	0	0	0	0
PCY1A_HUMAN	PCYT1A	4.23	0.67	0	5	5	1	1	0	0
OTUB1_HUMAN	OTUB1	4.22	0.67	0	5	5	1	0	0	1
UBP34_HUMAN	USP34	4.2	0.67	0	9	9	0	1	1	1
TRIO_HUMAN	TRIO	4.15	0.67	0	6	5	0	1	0	0
APC_HUMAN	APC	4.14	0.67	0	5	6	0	0	1	0
TIM_HUMAN	TIMELESS	4.08	0.67	0	4	7	0	0	0	1
MY18A_HUMAN	MYO18A	4.07	0.67	0	9	7	11	5	1	1
OSBL3_HUMAN	OSBPL3	3.82	0.67	0	4	6	0	0	1	0
PEX5_HUMAN	PEX5	3.82	0.67	0	5	5	0	0	0	1
ZW10_HUMAN	ZW10	3.79	0.67	0	4	6	0	1	0	0
HUWE1_HUMAN	HUWE1	3.66	0.67	0	80	104	24	20	22	28
BDP1_HUMAN	BDP1	3.59	0.67	0	8	10	0	0	2	2
ACACA_HUMAN	ACACA	3.38	0.67	0	39	41	4	10	10	9
BIG2_HUMAN	ARFGEF2	5.31	0.66	0	8	10	1	0	0	2
AP3D1_HUMAN	AP3D1	4.79	0.66	0	3	5	1	0	0	0
COPG2_HUMAN	COPG2	4.79	0.66	0	3	5	1	0	0	0
RIOK2_HUMAN	RIOK2	4.79	0.66	0	3	5	1	0	0	0
2A5A_HUMAN	PPP2R5A	4.75	0.66	0	6	3	0	0	0	0
AAPK1_HUMAN	PRKAA1	4.64	0.66	0	3	6	0	0	0	0
ELP3_HUMAN	ELP3	4.64	0.66	0	3	6	0	0	0	0
T11L1_HUMAN	TCP11L1	4.44	0.66	0	4	3	1	0	0	0
ZN503_HUMAN	ZNF503	4.44	0.66	0	4	3	1	0	0	0
CEP85_HUMAN	CEP85	4.44	0.66	0	4	3	1	0	0	0
XPO4_HUMAN	XPO4	4.44	0.66	0	4	3	1	0	0	0
KIF3A_HUMAN	KIF3A	4.25	0.66	0	3	5	0	0	0	0
RENT2_HUMAN	UPF2	4.25	0.66	0	3	5	0	0	0	0
PKN2_HUMAN	PKN2	4.25	0.66	0	3	5	0	0	0	0
RNF31_HUMAN	RNF31	4.25	0.66	0	3	5	0	0	0	0
UN45A_HUMAN	UNC45A	4.04	0.66	0	7	9	1	1	1	1
EI2BB_HUMAN	EIF2B2	4.01	0.66	0	3	3	1	0	0	0
CACL1_HUMAN	CACUL1	4.01	0.66	0	3	3	1	0	0	0
CRTC3_HUMAN	CRTC3	4.01	0.66	0	3	3	1	0	0	0
TBCD4_HUMAN	TBC1D4	4.01	0.66	0	3	3	1	0	0	0
WDR44_HUMAN	WDR44	3.89	0.66	0	4	3	0	0	0	0
IKKB_HUMAN	IKBKB	3.89	0.66	0	4	3	0	0	0	0
BIG1_HUMAN	ARFGEF1	3.86	0.66	0	3	4	0	0	0	0
NUDC1_HUMAN	NUDCD1	3.86	0.66	0	3	4	0	0	0	0
GGYF1_HUMAN	GGYF1_HUMAN	3.86	0.66	0	3	4	0	0	0	0
KI21A_HUMAN	KIF21A	3.86	0.66	0	3	4	0	0	0	0
STRP1_HUMAN	STRIP1	3.86	0.66	0	3	4	0	0	0	0
WDR55_HUMAN	WDR55	3.86	0.66	0	3	4	0	0	0	0
ASPP2_HUMAN	TP53BP2	3.86	0.66	0	3	4	0	0	0	0
GIT1_HUMAN	GIT1	3.78	0.66	0	8	8	0	1	1	1
SQSTM_HUMAN	SQSTM1	3.64	0.66	0	8	9	1	2	1	1
WDR91_HUMAN	WDR91	3.62	0.66	0	4	4	1	1	0	0
LTN1_HUMAN	LTN1	3.61	0.66	0	4	4	1	0	0	1
BABA2_HUMAN	BABA2_HUMAN	3.61	0.66	0	4	4	1	0	0	1
SMG8_HUMAN	SMG8	3.53	0.66	0	5	4	0	1	0	0
EI2BG_HUMAN	EIF2B3	3.53	0.66	0	4	5	0	0	1	0
TBCD_HUMAN	TBCD	3.5	0.66	0	4	5	0	1	0	0
CLAP2_HUMAN	CLASP2	3.49	0.66	0	8	8	1	1	2	1
TTK_HUMAN	TTK	3.49	0.66	0	12	13	5	2	3	4
UBA3_HUMAN	UBA3	3.46	0.66	0	3	3	0	0	0	0
COG2_HUMAN	COG2	3.46	0.66	0	3	3	0	0	0	0
NED4L_HUMAN	NEDD4L	3.46	0.66	0	3	3	0	0	0	0
EXOC7_HUMAN	EXOC7	3.46	0.66	0	3	3	0	0	0	0
WASC5_HUMAN	WASC5_HUMAN	3.46	0.66	0	3	3	0	0	0	0
CL043_HUMAN	C12orf43	3.46	0.66	0	3	3	0	0	0	0
DNMBP_HUMAN	DNMBP	3.46	0.66	0	3	3	0	0	0	0
ARP10_HUMAN	ACTR10	3.46	0.66	0	3	3	0	0	0	0
CE022_HUMAN	C5orf22	3.46	0.66	0	3	3	0	0	0	0
CINP_HUMAN	CINP	3.46	0.66	0	3	3	0	0	0	0
WDR92_HUMAN	WDR92	3.46	0.66	0	3	3	0	0	0	0
PRPS1_HUMAN	PRPS1	3.46	0.66	0	3	3	0	0	0	0
GPN2_HUMAN	GPN2	3.46	0.66	0	3	3	0	0	0	0
UBP25_HUMAN	USP25	3.46	0.66	0	3	3	0	0	0	0
EXOS4_HUMAN	EXOSC4	3.46	0.66	0	3	3	0	0	0	0
FBX3_HUMAN	FBXO3	3.46	0.66	0	3	3	0	0	0	0
AP5Z1_HUMAN	AP5Z1	3.46	0.66	0	3	3	0	0	0	0
KTI12_HUMAN	KTI12	3.46	0.66	0	3	3	0	0	0	0
AGAP1_HUMAN	AGAP1	3.46	0.66	0	3	3	0	0	0	0
FLCN_HUMAN	FLCN	3.46	0.66	0	3	3	0	0	0	0
TBCD7_HUMAN	TBC1D7	3.46	0.66	0	3	3	0	0	0	0
MAP1S_HUMAN	MAP1S	3.46	0.66	0	3	3	0	0	0	0
ABCF3_HUMAN	ABCF3	3.46	0.66	0	3	3	0	0	0	0
DEN4C_HUMAN	DENND4C	3.46	0.66	0	3	3	0	0	0	0
PSD3_HUMAN	PSD3	3.46	0.66	0	3	3	0	0	0	0
BRAT1_HUMAN	BRAT1	3.37	0.66	0	7	7	0	1	1	1
PPP5_HUMAN	PPP5C	3.21	0.66	0	4	4	0	1	0	0
XPP1_HUMAN	XPNPEP1	3.21	0.66	0	4	4	0	1	0	0
DICER_HUMAN	DICER1	3.21	0.66	0	4	4	0	1	0	0
DHX32_HUMAN	DHX32	3.2	0.66	0	4	4	0	0	0	1
WASH6_HUMAN	WASH6_HUMAN	4.36	0.65	0	2	5	1	0	0	0
NXF1_HUMAN	NXF1	4.05	0.65	0	4	2	1	0	0	0
SNX1_HUMAN	SNX1	3.97	0.65	0	2	4	1	0	0	0
EI2BE_HUMAN	EIF2B5	3.88	0.65	0	3	6	1	1	0	0
AFTIN_HUMAN	AFTPH	3.82	0.65	0	2	5	0	0	0	0
NRDC_HUMAN	NRD1	3.82	0.65	0	2	5	0	0	0	0
GAPD1_HUMAN	GAPVD1	3.74	0.65	0	7	12	0	1	2	1
STRN_HUMAN	STRN	3.64	0.65	0	5	6	1	1	1	0
SHCBP_HUMAN	SHCBP1	3.59	0.65	0	3	5	1	1	0	0
RB3GP_HUMAN	RAB3GAP1	3.58	0.65	0	3	5	1	0	0	1
EMAL4_HUMAN	EML4	3.51	0.65	0	5	7	2	1	2	0
KAP0_HUMAN	PRKAR1A	3.43	0.65	0	2	4	0	0	0	0
KPRA_HUMAN	PRPSAP1	3.43	0.65	0	2	4	0	0	0	0
ELOB_HUMAN	TCEB2	3.4	0.65	0	6	4	3	2	1	0
PUR4_HUMAN	PFAS	3.35	0.65	0	4	3	1	0	1	0
ANKZ1_HUMAN	ANKZF1	3.32	0.65	0	4	3	1	0	0	1
UBQL4_HUMAN	UBQLN4	3.32	0.65	0	4	3	1	1	0	0
TF2B_HUMAN	GTF2B	3.32	0.65	0	3	4	1	0	1	0
THOC7_HUMAN	THOC7	3.29	0.65	0	4	0	3	0	1	0
TBK1_HUMAN	TBK1	3.29	0.65	0	3	4	1	0	0	1
STRN3_HUMAN	STRN3	3.24	0.65	0	5	3	0	1	0	0
DPP3_HUMAN	DPP3	3.24	0.65	0	5	3	0	1	0	0
MADD_HUMAN	MADD	3.2	0.65	0	3	5	0	0	1	0
KBTB6_HUMAN	KBTBD6	3.18	0.65	0	3	5	0	1	0	0
BRCC3_HUMAN	BRCC3	3.18	0.65	0	3	5	0	1	0	0
RIR2_HUMAN	RRM2	3.18	0.65	0	11	15	2	2	4	3
CATA_HUMAN	CAT	2.98	0.65	0	18	20	6	7	6	4
VPS51_HUMAN	VPS51	2.94	0.65	0	4	3	0	0	1	0
HPBP1_HUMAN	HSPBP1	2.94	0.65	0	4	3	0	0	1	0
ANR17_HUMAN	ANKRD17	2.92	0.65	0	9	10	0	3	1	2
DHYS_HUMAN	DHPS	2.91	0.65	0	3	4	0	0	1	0
ACTY_HUMAN	ACTR1B	2.91	0.65	0	3	4	0	0	1	0
ELP4_HUMAN	ELP4	2.88	0.65	0	3	4	0	0	0	1
ICLN_HUMAN	CLNS1A	2.88	0.65	0	3	4	0	0	0	1
PMM2_HUMAN	PMM2	2.82	0.65	0	2	2	2	0	1	0
TS101_HUMAN	TSG101	2.8	0.65	0	2	2	2	1	0	0
HAT1_HUMAN	HAT1	4.41	0.64	0	7	7	1	0	2	0
IMDH1_HUMAN	IMPDH1	3.62	0.64	0	3	2	1	0	0	0
ORN_HUMAN	REXO2	3.58	0.64	0	2	3	1	0	0	0
ACOC_HUMAN	ACO1	3.58	0.64	0	2	3	1	0	0	0
NJMU_HUMAN	C17orf75	3.58	0.64	0	2	3	1	0	0	0
C2D1A_HUMAN	CC2D1A	3.58	0.64	0	2	3	1	0	0	0
UH1BL_HUMAN	UHRF1BP1L	3.58	0.64	0	2	3	1	0	0	0
FOPNL_HUMAN	FOPNL	3.58	0.64	0	2	3	1	0	0	0
PDE8B_HUMAN	PDE8B	3.58	0.64	0	2	3	1	0	0	0
AHSA1_HUMAN	AHSA1	3.4	0.64	0	5	5	1	0	1	1
LKHA4_HUMAN	LTA4H	3.29	0.64	0	8	7	3	1	1	3
LPIN2_HUMAN	LPIN2	3.27	0.64	0	0	3	2	0	0	0
PANK4_HUMAN	PANK4	3.07	0.64	0	3	2	0	0	0	0
PTN23_HUMAN	PTPN23	3.07	0.64	0	3	2	0	0	0	0
CH033_HUMAN	C8orf33	3.07	0.64	0	3	2	0	0	0	0
DJC13_HUMAN	DNAJC13	3.07	0.64	0	3	2	0	0	0	0
RPTOR_HUMAN	RPTOR	3.03	0.64	0	2	3	0	0	0	0
PRPS2_HUMAN	PRPS2	3.03	0.64	0	2	3	0	0	0	0
VIP1_HUMAN	PPIP5K1	3.03	0.64	0	2	3	0	0	0	0
RPGF6_HUMAN	RAPGEF6	3.03	0.64	0	2	3	0	0	0	0
HOOK1_HUMAN	HOOK1	3.03	0.64	0	2	3	0	0	0	0
TSSC1_HUMAN	TSSC1	3.03	0.64	0	2	3	0	0	0	0
RPC8_HUMAN	POLR3H	3.03	0.64	0	2	3	0	0	0	0
FARP2_HUMAN	FARP2	3.03	0.64	0	2	3	0	0	0	0
UBA6_HUMAN	UBA6	3.03	0.64	0	2	3	0	0	0	0
CEP97_HUMAN	CEP97	3.03	0.64	0	2	3	0	0	0	0
CCDC9_HUMAN	CCDC9	3.03	0.64	0	2	3	0	0	0	0
SRPK2_HUMAN	SRPK2	3.03	0.64	0	2	3	0	0	0	0
MEX3C_HUMAN	MEX3C	3.03	0.64	0	2	3	0	0	0	0
PKHM2_HUMAN	PLEKHM2	3.03	0.64	0	2	3	0	0	0	0
CE152_HUMAN	CEP152	3.03	0.64	0	2	3	0	0	0	0
PIHD1_HUMAN	PIH1D1	3.03	0.64	0	2	3	0	0	0	0
ATG7_HUMAN	ATG7	3.03	0.64	0	2	3	0	0	0	0
UBAC1_HUMAN	UBAC1	3.03	0.64	0	2	3	0	0	0	0
CIP4_HUMAN	TRIP10	3.03	0.64	0	2	3	0	0	0	0
MMS19_HUMAN	MMS19	3.03	0.64	0	2	3	0	0	0	0
MCM6_HUMAN	MCM6	2.95	0.64	0	14	18	3	3	6	4
BACH1_HUMAN	BACH1	2.83	0.64	0	8	8	0	3	1	1
CDV3_HUMAN	CDV3	2.73	0.64	0	7	6	0	0	2	2
ANXA3_HUMAN	ANXA3	3.56	0.63	0	6	5	3	0	0	3
DNJB1_HUMAN	DNAJB1	3.44	0.63	0	3	6	2	0	1	1
MCE1_HUMAN	RNGTT	3.34	0.63	0	2	1	2	0	0	0
GLOD4_HUMAN	GLOD4	3.3	0.63	0	1	2	2	0	0	0
AAKG1_HUMAN	PRKAG1	3.3	0.63	0	1	2	2	0	0	0
LRC41_HUMAN	LRRC41	3.19	0.63	0	2	2	1	0	0	0
KIF15_HUMAN	KIF15	3.19	0.63	0	2	2	1	0	0	0
SYSM_HUMAN	SARS2	3.19	0.63	0	2	2	1	0	0	0
2A5E_HUMAN	PPP2R5E	3.19	0.63	0	2	2	1	0	0	0
PPGB_HUMAN	CTSA	3.19	0.63	0	2	2	1	0	0	0
KANK2_HUMAN	KANK2	3.19	0.63	0	2	2	1	0	0	0
ERC6L_HUMAN	ERCC6L	3.19	0.63	0	2	2	1	0	0	0
SCAM3_HUMAN	SCAMP3	3.19	0.63	0	2	2	1	0	0	0
MMS22_HUMAN	MMS22L	3.19	0.63	0	2	2	1	0	0	0
SNX2_HUMAN	SNX2	3.02	0.63	0	3	3	1	0	1	0
LIS1_HUMAN	PAFAH1B1	3	0.63	0	3	3	1	1	0	0
MCM7_HUMAN	MCM7	2.9	0.63	0	13	16	3	4	4	4
CDN2A_HUMAN	CDN2A_HUMAN	2.64	0.63	0	2	2	0	0	0	0
BL1S3_HUMAN	BLOC1S3	2.64	0.63	0	2	2	0	0	0	0
SH2B2_HUMAN	SH2B2	2.64	0.63	0	2	2	0	0	0	0
SBP2L_HUMAN	SECISBP2L	2.64	0.63	0	2	2	0	0	0	0
ZN330_HUMAN	ZNF330	2.64	0.63	0	2	2	0	0	0	0
GCFC2_HUMAN	GCFC2	2.64	0.63	0	2	2	0	0	0	0
CHRD1_HUMAN	CHORDC1	2.64	0.63	0	2	2	0	0	0	0
APC16_HUMAN	ANAPC16	2.64	0.63	0	2	2	0	0	0	0
IKKA_HUMAN	CHUK	2.64	0.63	0	2	2	0	0	0	0
VP33A_HUMAN	VPS33A	2.64	0.63	0	2	2	0	0	0	0
ATG2B_HUMAN	ATG2B	2.64	0.63	0	2	2	0	0	0	0
LSM12_HUMAN	LSM12	2.64	0.63	0	2	2	0	0	0	0
PSF3_HUMAN	GINS3	2.64	0.63	0	2	2	0	0	0	0
HGH1_HUMAN	HGH1_HUMAN	2.64	0.63	0	2	2	0	0	0	0
BCAR3_HUMAN	BCAR3	2.64	0.63	0	2	2	0	0	0	0
AJUBA_HUMAN	AJUBA	2.64	0.63	0	2	2	0	0	0	0
MTMR5_HUMAN	SBF1	2.64	0.63	0	2	2	0	0	0	0
LST8_HUMAN	MLST8	2.64	0.63	0	2	2	0	0	0	0
NUB1_HUMAN	NUB1	2.64	0.63	0	2	2	0	0	0	0
SMG9_HUMAN	SMG9	2.64	0.63	0	2	2	0	0	0	0
STML2_HUMAN	STOML2	2.64	0.63	0	2	2	0	0	0	0
RPC2_HUMAN	POLR3B	2.64	0.63	0	2	2	0	0	0	0
SNAG_HUMAN	NAPG	2.64	0.63	0	2	2	0	0	0	0
PAXI_HUMAN	PXN	2.64	0.63	0	2	2	0	0	0	0
HAUS7_HUMAN	HAUS7	2.64	0.63	0	2	2	0	0	0	0
ANR40_HUMAN	ANKRD40	2.64	0.63	0	2	2	0	0	0	0
CLSPN_HUMAN	CLSPN	2.64	0.63	0	2	2	0	0	0	0
CDN1B_HUMAN	CDKN1B	2.64	0.63	0	2	2	0	0	0	0
SHLB2_HUMAN	SH3GLB2	2.64	0.63	0	2	2	0	0	0	0
SHC1_HUMAN	SHC1	2.64	0.63	0	2	2	0	0	0	0
ELF2_HUMAN	ELF2	2.64	0.63	0	2	2	0	0	0	0
RPC6_HUMAN	POLR3F	2.64	0.63	0	2	2	0	0	0	0
ARAP1_HUMAN	ARAP1	2.64	0.63	0	2	2	0	0	0	0
ZNF74_HUMAN	ZNF74	2.64	0.63	0	2	2	0	0	0	0
THADA_HUMAN	THADA	2.64	0.63	0	2	2	0	0	0	0
KPRB_HUMAN	PRPSAP2	2.64	0.63	0	2	2	0	0	0	0
BGAL_HUMAN	GLB1	2.64	0.63	0	2	2	0	0	0	0
FBSP1_HUMAN	FBXO45	2.64	0.63	0	2	2	0	0	0	0
ECD_HUMAN	ECD_HUMAN	2.64	0.63	0	2	2	0	0	0	0
TTC38_HUMAN	TTC38	2.64	0.63	0	2	2	0	0	0	0
GRHPR_HUMAN	GRHPR	2.64	0.63	0	2	2	0	0	0	0
YYAP1_HUMAN	YY1AP1	2.64	0.63	0	2	2	0	0	0	0
ULA1_HUMAN	NAE1	2.64	0.63	0	2	2	0	0	0	0
TYSY_HUMAN	TYMS	2.64	0.63	0	2	2	0	0	0	0
COPRS_HUMAN	COPRS	2.64	0.63	0	2	2	0	0	0	0
KIFA3_HUMAN	KIFAP3	2.64	0.63	1	2	2	0	0	0	0
TRM7_HUMAN	FTSJ1	2.64	0.63	0	2	2	0	0	0	0
CARD6_HUMAN	CARD6	2.64	0.63	0	2	2	0	0	0	0
UGDH_HUMAN	UGDH	2.61	0.63	0	3	3	0	0	1	0
GFPT1_HUMAN	GFPT1	2.61	0.63	0	3	3	0	0	1	0
SMYD2_HUMAN	SMYD2	2.61	0.63	0	3	3	0	0	1	0
ATX10_HUMAN	ATXN10	2.59	0.63	0	3	3	0	0	0	1
MTMR3_HUMAN	MTMR3	2.59	0.63	0	3	3	0	0	0	1
ADHX_HUMAN	ADH5	2.59	0.63	0	3	3	0	0	0	1
DPOG1_HUMAN	POLG	2.59	0.63	0	3	3	0	1	0	0
C1TC_HUMAN	MTHFD1	3.49	0.62	0	14	13	12	2	4	7
MCMBP_HUMAN	MCMBP	3.19	0.62	0	7	6	2	1	1	2
MCM3_HUMAN	MCM3	3.02	0.62	0	16	19	7	4	5	7
CLIP1_HUMAN	CLIP1	3.39	0.61	0	5	8	3	2	1	1
HTR5B_HUMAN	HEATR5B	3.22	0.61	0	5	7	1	1	1	1
LIMD1_HUMAN	LIMD1	3.1	0.61	0	5	5	2	1	1	1
SHIP2_HUMAN	INPPL1	2.94	0.61	0	6	7	1	2	1	1
ANR28_HUMAN	ANKRD28	2.51	0.61	0	8	8	0	2	1	3
DUT_HUMAN	DUT	3.14	0.6	0	4	5	1	1	1	0
SYNC_HUMAN	NARS	3.12	0.6	0	4	5	1	1	0	1
PHAX_HUMAN	PHAX	2.81	0.6	0	4	5	0	0	1	1
DCP1A_HUMAN	DCP1A_HUMAN	2.81	0.6	0	4	5	0	0	1	1
PFKAM_HUMAN	PFKAM_HUMAN	2.79	0.6	0	4	5	0	1	0	1
HPS3_HUMAN	HPS3	2.77	0.6	0	6	5	0	1	1	1
PLCG1_HUMAN	PLCG1	2.77	0.6	0	6	5	0	1	1	1
PPP6_HUMAN	PPP6C	3.27	0.59	0	6	9	3	3	1	1
SCRIB_HUMAN	SCRIB	2.96	0.59	0	24	35	3	12	7	5
UBP5_HUMAN	USP5	2.57	0.59	0	12	12	2	3	5	3
GRB2_HUMAN	GRB2	3	0.58	0	4	3	2	0	1	1
T2EA_HUMAN	GTF2E1	2.36	0.58	0	5	6	0	0	2	2
DCAF7_HUMAN	DCAF7	3.21	0.56	1	9	8	7	4	1	3
RBGPR_HUMAN	RAB3GAP2	3.03	0.56	0	7	5	2	1	2	1
NP1L4_HUMAN	NAP1L4	2.96	0.56	0	3	4	2	2	0	0
GOGA2_HUMAN	GOLGA2	2.92	0.56	0	7	8	3	1	2	3
VP33B_HUMAN	VPS33B	2.89	0.56	0	4	4	1	1	0	1
APC4_HUMAN	ANAPC4	2.57	0.56	0	10	10	2	2	3	4
ARHGC_HUMAN	ARHGEF12	2.55	0.56	0	5	5	0	1	1	1
OTUD4_HUMAN	OTUD4	2.3	0.56	0	10	10	0	3	3	3
MABP1_HUMAN	MAPKBP1	4.11	0.55	0	1	2	6	1	0	0
DEST_HUMAN	DSTN	3.73	0.55	0	2	1	5	1	0	0
DAF_HUMAN	CD55	3.29	0.55	0	1	2	4	1	0	0
ATLA3_HUMAN	ATL3	3.15	0.55	0	6	4	4	1	2	1
ACSL4_HUMAN	ACSL4	3.05	0.55	0	4	2	1	0	1	0
MOB1A_HUMAN	MOB1A	3.03	0.55	0	4	2	1	1	0	0
ABCE1_HUMAN	ABCE1	2.97	0.55	0	2	4	1	0	0	1
IASPP_HUMAN	PPP1R13L	2.62	0.55	0	4	2	0	1	0	0
SCFD1_HUMAN	SCFD1	3	0.54	0	4	7	1	1	1	1
GUAD_HUMAN	GDA	2.97	0.54	0	4	4	3	2	1	0
PAK2_HUMAN	PAK2	2.95	0.54	0	7	6	1	0	1	3
GCR_HUMAN	NR3C1	3.12	0.53	0	9	11	6	2	4	3
ROCK2_HUMAN	ROCK2	3.09	0.53	0	6	5	5	2	1	2
CUL5_HUMAN	CUL5	2.88	0.53	0	1	2	3	0	0	1
BAG5_HUMAN	BAG5	2.84	0.53	0	3	1	2	0	1	0
AKAP9_HUMAN	AKAP9	2.77	0.53	0	1	3	2	1	0	0
PGM2_HUMAN	PGM2	2.71	0.53	0	3	2	1	1	0	0
VCIP1_HUMAN	VCPIP1	2.71	0.53	0	3	2	1	1	0	0
CSK_HUMAN	CSK	2.7	0.53	0	3	2	1	0	0	1
ABHDA_HUMAN	ABHD10	2.7	0.53	0	2	3	1	0	1	0
NFS1_HUMAN	NFS1	2.68	0.53	0	2	3	1	0	0	1
KNTC1_HUMAN	KNTC1	2.68	0.53	0	2	3	1	0	0	1
EIF2D_HUMAN	EIF2D	2.68	0.53	0	2	3	1	0	0	1
KS6A1_HUMAN	RPS6KA1	2.68	0.53	0	2	3	1	0	0	1
DCNL5_HUMAN	DCUN1D5	2.61	0.53	0	2	0	3	0	0	1
PFD1_HUMAN	PFDN1	2.46	0.53	0	0	3	2	0	1	0
BTAF1_HUMAN	BTAF1	2.32	0.53	0	3	2	0	0	1	0
RGPA2_HUMAN	RALGAPA2	2.3	0.53	0	3	2	0	1	0	0
UAP1_HUMAN	UAP1	2.3	0.53	0	3	2	0	0	0	1
GNA1_HUMAN	GNPNAT1	2.3	0.53	0	3	2	0	0	0	1
PFD6_HUMAN	PFDN6	2.29	0.53	0	2	3	0	0	1	0
ENOG_HUMAN	ENO2	2.29	0.53	0	2	3	0	0	1	0
BABA1_HUMAN	BABAM1	2.29	0.53	0	2	3	0	0	1	0
UBQL1_HUMAN	UBQLN1	2.29	0.53	0	2	3	0	0	1	0
AGAL_HUMAN	GLA	2.29	0.53	0	2	3	0	0	1	0
ZKSC1_HUMAN	ZKSCAN1	2.29	0.53	0	2	3	0	0	1	0
MPP5_HUMAN	MPP5	2.27	0.53	0	2	3	0	1	0	0
WASC4_HUMAN	WASC4_HUMAN	2.27	0.53	0	2	3	0	0	0	1
PSF1_HUMAN	GINS1	2.27	0.53	0	2	3	0	0	0	1
DPOD2_HUMAN	POLD2	2.27	0.53	0	2	3	0	0	0	1
UN13B_HUMAN	UNC13B	2.27	0.53	0	2	3	0	1	0	0
TBB2A_HUMAN	TUBB2A	2.27	0.53	0	2	3	0	1	0	0
TEBP_HUMAN	PTGES3	2.93	0.52	0	2	5	2	0	0	2
UGPA_HUMAN	UGP2	2.91	0.52	0	5	3	1	1	0	1
IPO4_HUMAN	IPO4	2.54	0.52	0	3	5	0	1	0	1
PI3R4_HUMAN	PIK3R4	2.38	0.52	0	6	5	0	1	2	1
PK3C3_HUMAN	PIK3C3	2.36	0.52	0	5	6	0	1	2	1
TPD54_HUMAN	TPD52L2	3.12	0.51	0	9	7	5	1	4	2
PFKAP_HUMAN	PFKAP_HUMAN	2.95	0.51	0	14	16	8	3	7	5
PDLI1_HUMAN	PDLIM1	2.8	0.51	0	6	6	1	1	3	0
VPS11_HUMAN	VPS11_HUMAN	2.86	0.5	0	1	4	5	1	1	1
EI2BA_HUMAN	EIF2B1	2.84	0.5	0	6	6	3	1	2	2
EXOC4_HUMAN	EXOC4	2.83	0.5	0	3	2	3	1	1	0
CDC42_HUMAN	CDC42	2.73	0.5	0	3	3	2	2	0	0
NBEL2_HUMAN	NBEAL2	2.61	0.5	0	4	5	1	1	1	1
GET4_HUMAN	GET4	2.6	0.5	0	4	5	1	1	0	2
GCP60_HUMAN	ACBD3	3.07	0.49	0	3	7	2	0	2	1
PLK1_HUMAN	PLK1	2.67	0.48	0	4	3	1	0	1	1
KI13A_HUMAN	KIF13A	2.65	0.48	0	3	4	1	1	1	0
PP4C_HUMAN	PPP4C	2.65	0.48	0	3	4	1	1	1	0
MPI_HUMAN	MPI	2.65	0.48	0	3	4	1	1	1	0
FAK1_HUMAN	PTK2	2.32	0.48	0	3	4	0	1	1	0
FHL3_HUMAN	FHL3	2.32	0.48	0	3	4	0	0	1	1
AMPB_HUMAN	RNPEP	2.32	0.48	0	3	4	0	1	1	0
STK26_HUMAN	STK26_HUMAN	2.66	0.47	0	5	5	2	1	2	1
SGT1_HUMAN	ECD	2.84	0.46	0	5	7	3	1	3	1
FANCI_HUMAN	FANCI	2.87	0.45	0	5	6	4	1	1	3
UBC12_HUMAN	UBE2M	2.82	0.45	0	3	3	4	0	1	2
KPBB_HUMAN	PHKB	2.62	0.45	0	5	7	2	2	2	1
IPO7_HUMAN	IPO7	2.38	0.45	0	11	13	2	2	5	5
VAT1_HUMAN	VAT1	2.85	0.44	0	7	3	1	1	0	2
RPAP3_HUMAN	RPAP3	2.72	0.44	0	9	12	4	3	5	2
PDE3A_HUMAN	PDE3A	2.33	0.44	0	9	12	1	3	3	4
UHRF1_HUMAN	UHRF1_HUMAN	2.8	0.43	0	3	0	6	0	2	1
LZTL1_HUMAN	LZTFL1	2.49	0.43	0	1	2	2	0	1	0
RRFM_HUMAN	MRRF	2.49	0.43	0	1	2	2	0	1	0
ADK_HUMAN	ADK	2.47	0.43	0	1	2	2	1	0	0
FAF1_HUMAN	FAF1	2.42	0.43	0	4	4	1	1	1	1
VAMP7_HUMAN	VAMP7	2.4	0.43	0	2	2	1	0	1	0
CSKP_HUMAN	CASK	2.4	0.43	0	2	2	1	0	1	0
PPAC_HUMAN	ACP1	2.4	0.43	0	2	2	1	0	1	0
SBDS_HUMAN	SBDS	2.4	0.43	0	4	4	1	1	0	2
CATIN_HUMAN	CACTIN	2.39	0.43	0	2	2	1	1	0	0
ZY11B_HUMAN	ZYG11B	2.39	0.43	0	2	2	1	1	0	0
I2BPL_HUMAN	IRF2BPL	2.38	0.43	0	2	2	1	0	0	1
RPP40_HUMAN	RPP40	2.38	0.43	0	2	2	1	0	0	1
ECM29_HUMAN	KIAA0368	2.32	0.43	0	12	13	2	2	6	5
PREP_HUMAN	PITRM1	2.23	0.43	0	2	0	2	0	1	0
SELB_HUMAN	EEFSEC	2.23	0.43	0	2	0	2	0	1	0
TXNIP_HUMAN	TXNIP	2.15	0.43	0	0	2	2	1	0	0
SGTA_HUMAN	SGTA	1.99	0.43	0	2	2	0	0	1	0
TIM13_HUMAN	TIMM13	1.99	0.43	0	2	2	0	0	1	0
NUP43_HUMAN	NUP43	1.99	0.43	0	2	2	0	0	1	0
PFD5_HUMAN	PFDN5	1.99	0.43	0	2	2	0	0	1	0
RN216_HUMAN	RNF216	1.99	0.43	0	2	2	0	0	1	0
CDC20_HUMAN	CDC20	1.99	0.43	0	2	2	0	0	1	0
CDC26_HUMAN	CDC26	1.99	0.43	0	2	2	0	0	1	0
DJC21_HUMAN	DNAJC21	1.99	0.43	0	2	2	0	0	1	0
2A5G_HUMAN	PPP2R5C	1.99	0.43	0	2	2	0	0	1	0
CSTFT_HUMAN	CSTF2T	1.99	0.43	0	2	2	0	0	1	0
FNBP1_HUMAN	FNBP1	1.99	0.43	0	2	2	0	0	1	0
DOCK6_HUMAN	DOCK6	1.98	0.43	0	2	2	0	1	0	0
PHOCN_HUMAN	MOB4	1.98	0.43	0	2	2	0	1	0	0
VATH_HUMAN	ATP6V1H	1.98	0.43	0	2	2	0	1	0	0
RN220_HUMAN	RNF220	1.98	0.43	0	2	2	0	1	0	0
CCD22_HUMAN	CCDC22	1.98	0.43	0	2	2	0	1	0	0
CPEB4_HUMAN	CPEB4	1.98	0.43	0	2	2	0	1	0	0
TTL12_HUMAN	TTLL12	1.97	0.43	0	2	2	0	0	0	1
EIF1_HUMAN	EIF1	1.97	0.43	0	2	2	0	0	0	1
PAIP1_HUMAN	PAIP1	2.69	0.42	0	1	5	2	0	1	1
IRS2_HUMAN	IRS2	2.11	0.42	0	15	17	0	4	5	8
TXNL1_HUMAN	TXNL1	2.79	0.41	0	5	3	4	2	1	1
DBR1_HUMAN	DBR1	2.7	0.41	0	4	5	3	1	1	2
PDS5B_HUMAN	PDS5B	2.65	0.41	0	9	2	9	3	4	2
IMA3_HUMAN	KPNA4	2.29	0.41	0	6	7	1	2	2	2
OAS3_HUMAN	OAS3	2.24	0.41	0	4	5	1	0	2	2
DPOLA_HUMAN	POLA1	2.79	0.4	0	6	9	4	1	3	3
SUCB1_HUMAN	SUCLA2	2.71	0.4	1	3	1	5	2	1	0
UBL4A_HUMAN	UBL4A	2.44	0.4	0	5	3	1	2	1	0
RD23A_HUMAN	RAD23A	2.41	0.4	0	3	3	1	1	1	0
RNZ2_HUMAN	ELAC2	2.41	0.4	0	3	3	1	0	1	1
EFL1_HUMAN	EFL1_HUMAN	2.41	0.4	0	3	3	1	0	1	1
ANM3_HUMAN	PRMT3	2.41	0.4	0	3	3	1	0	1	1
ASNS_HUMAN	ASNS	2.41	0.4	0	3	3	1	0	1	1
GNL3L_HUMAN	GNL3L	2.41	0.4	0	3	3	1	1	1	0
HAUS3_HUMAN	HAUS3	2.4	0.4	0	3	5	1	1	1	1
SYAM_HUMAN	AARS2	2.29	0.4	0	0	3	3	1	1	0
LAR4B_HUMAN	LARP4B	2.08	0.4	0	3	3	0	1	1	0
STAT1_HUMAN	STAT1	2.08	0.4	0	3	3	0	0	1	1
TPD52_HUMAN	TPD52	2.08	0.4	0	3	3	0	0	1	1
CCDC6_HUMAN	CCDC6	2.46	0.39	0	5	6	2	2	1	2
SPAT5_HUMAN	SPATA5	2.73	0.38	0	3	9	1	1	2	1
DDX24_HUMAN	DDX24	2.58	0.38	0	3	1	3	0	0	2
AN32B_HUMAN	ANP32B	2.57	0.38	0	1	3	3	0	2	0
HEAT6_HUMAN	HEATR6	2.37	0.38	0	2	4	1	1	0	1
WDR6_HUMAN	WDR6	2.07	0.38	0	3	3	0	0	0	2
DNJB4_HUMAN	DNAJB4	2.07	0.38	0	3	3	0	0	0	2
KS6A3_HUMAN	RPS6KA3	2.66	0.37	0	4	7	3	1	2	2
TOM70_HUMAN	TOMM70A	2.65	0.37	0	2	1	4	2	0	0
TRXR2_HUMAN	TXNRD2	2.57	0.37	0	4	2	3	1	1	1
FKBP5_HUMAN	FKBP5	2.5	0.37	0	6	5	2	0	3	2
EXOS7_HUMAN	EXOSC7	2.48	0.37	0	4	5	2	1	2	1
MAP2_HUMAN	METAP2	2.47	0.37	0	3	4	2	0	1	2
AN32E_HUMAN	ANP32E	2.47	0.37	0	3	4	2	1	1	1
DHSO_HUMAN	SORD	2.37	0.37	0	2	4	1	0	0	2
ANC2_HUMAN	ANAPC2	2.36	0.37	0	7	9	2	1	4	3
NELFD_HUMAN	NELFCD	2.45	0.36	1	4	7	2	1	1	3
WAC2A_HUMAN	WAC2A_HUMAN	2.39	0.36	0	2	6	1	1	2	0
NELFE_HUMAN	NELFE	2.3	0.36	0	7	10	1	2	1	5
PGM1_HUMAN	PGM1	2.55	0.35	0	3	3	3	0	1	2
SPT5H_HUMAN	SUPT5H	2.39	0.35	0	14	22	2	4	6	8
WDR11_HUMAN	WDR11	2.34	0.35	0	6	8	2	2	2	3
EGFR_HUMAN	EGFR	2.61	0.34	0	4	1	7	3	2	0
NHS_HUMAN	NHS	2.27	0.34	0	6	3	1	2	1	1
MTOR_HUMAN	MTOR	2.03	0.34	0	9	10	0	3	4	3
AKAP1_HUMAN	AKAP1	3.61	0.33	0	1	0	4	0	0	0
THOC1_HUMAN	THOC1	3.55	0.33	0	1	0	6	0	1	0
BEGIN_HUMAN	BEGAIN	3.54	0.33	0	1	4	1	0	0	0
TF3C5_HUMAN	GTF3C5	3.23	0.33	0	3	1	1	0	0	0
AGM1_HUMAN	PGM3	3.23	0.33	0	3	1	1	0	0	0
RAD18_HUMAN	RAD18	3.18	0.33	0	0	0	4	0	0	0
NEMO_HUMAN	IKBKG	3.15	0.33	0	1	3	1	0	0	0
OPA1_HUMAN	OPA1	3.03	0.33	0	0	1	3	0	0	0
SNAPN_HUMAN	SNAPIN	3	0.33	0	1	4	0	0	0	0
TRAD1_HUMAN	TRAFD1	3	0.33	0	1	4	0	0	0	0
TPM1_HUMAN	TPM1	3	0.33	0	1	1	4	1	0	0
IF4B_HUMAN	EIF4B	2.91	0.33	0	5	6	6	0	1	5
DNPEP_HUMAN	DNPEP	2.84	0.33	0	3	0	1	0	0	0
LCAP_HUMAN	LNPEP	2.72	0.33	0	4	0	0	0	0	0
GALK2_HUMAN	GALK2	2.68	0.33	0	3	1	0	0	0	0
LDLR_HUMAN	LDLR	2.68	0.33	0	3	1	0	0	0	0
GDAP2_HUMAN	GDAP2	2.68	0.33	0	3	1	0	0	0	0
CIAO1_HUMAN	CIAO1	2.68	0.33	0	3	1	0	0	0	0
CMS1_HUMAN	CMSS1	2.64	0.33	0	0	0	3	0	0	0
TOIP2_HUMAN	TOR1AIP2	2.64	0.33	0	0	0	3	0	0	0
NOP2_HUMAN	NOP2	2.63	0.33	0	1	0	7	2	1	0
NOL3_HUMAN	NOL3	2.6	0.33	0	1	3	0	0	0	0
IQGA3_HUMAN	IQGAP3	2.6	0.33	0	1	3	0	0	0	0
I5P2_HUMAN	INPP5B	2.6	0.33	0	1	3	0	0	0	0
CTU2_HUMAN	CTU2	2.6	0.33	0	1	3	0	0	0	0
NMD3_HUMAN	NMD3	2.6	0.33	0	1	3	0	0	0	0
EMAL3_HUMAN	EML3	2.6	0.33	0	1	3	0	0	0	0
PJA2_HUMAN	PJA2	2.6	0.33	0	1	3	0	0	0	0
SPSY_HUMAN	SMS	2.55	0.33	0	5	3	3	1	1	2
NNTM_HUMAN	NNT	2.38	0.33	0	0	0	4	0	0	1
YAP1_HUMAN	YAP1	2.35	0.33	0	4	1	0	0	1	0
GCP6_HUMAN	TUBGCP6	2.33	0.33	0	4	1	0	0	0	1
DMD_HUMAN	DMD	2.22	0.33	0	4	3	1	1	1	1
HEAT3_HUMAN	HEATR3	2.21	0.33	0	3	4	1	0	2	1
NSF_HUMAN	NSF	2.2	0.33	0	3	4	1	2	1	0
NUP37_HUMAN	NUP37	2.18	0.33	0	3	4	1	0	0	3
LTBP4_HUMAN	LTBP4	2.17	0.33	0	0	3	0	0	0	0
STK24_HUMAN	STK24	2.17	0.33	0	0	3	0	0	0	0
STAG1_HUMAN	STAG1	2.05	0.33	0	4	0	0	0	1	0
GDIA_HUMAN	GDI1	1.95	0.33	0	4	3	0	1	1	1
P4R3B_HUMAN	SMEK2	1.94	0.33	0	3	4	0	0	2	1
NADAP_HUMAN	SLC4A1AP	1.94	0.33	0	3	4	0	0	2	1
EIF3K_HUMAN	EIF3K	1.93	0.33	0	3	4	0	1	1	1
EI2BD_HUMAN	EIF2B4	2.44	0.32	0	5	1	1	1	0	1
NAA15_HUMAN	NAA15	2.28	0.32	0	4	2	2	0	0	3
VP26A_HUMAN	VPS26A	2.05	0.32	0	4	9	1	2	4	1
TUT7_HUMAN	ZCCHC6	2.91	0.31	0	1	1	2	0	0	0
QRIC1_HUMAN	QRICH1	2.91	0.31	0	1	1	2	0	0	0
LEG3_HUMAN	LGALS3	2.91	0.31	0	1	1	2	0	0	0
SUZ12_HUMAN	SUZ12	2.91	0.31	0	1	1	2	0	0	0
PFD3_HUMAN	VBP1	2.91	0.31	0	1	1	2	0	0	0
EP15R_HUMAN	EPS15L1	2.85	0.31	0	7	12	5	6	1	2
COPD_HUMAN	ARCN1	2.83	0.31	0	7	12	10	3	4	5
SURF6_HUMAN	SURF6	2.8	0.31	0	2	1	1	0	0	0
RHG21_HUMAN	ARHGAP21	2.8	0.31	0	2	1	1	0	0	0
CCZ1_HUMAN	CCZ1	2.8	0.31	0	2	1	1	0	0	0
PPIL1_HUMAN	PPIL1	2.8	0.31	0	2	1	1	0	0	0
FHL1_HUMAN	FHL1	2.8	0.31	0	2	1	1	0	0	0
LACB2_HUMAN	LACTB2	2.76	0.31	0	1	2	1	0	0	0
VPS53_HUMAN	VPS53	2.76	0.31	0	1	2	1	0	0	0
T22D1_HUMAN	TSC22D1	2.76	0.31	0	1	2	1	0	0	0
SIAS_HUMAN	NANS	2.76	0.31	0	1	2	1	0	0	0
SPB1_HUMAN	FTSJ3	2.76	0.31	0	1	2	1	0	0	0
AN32A_HUMAN	ANP32A	2.74	0.31	0	4	7	5	0	3	3
VRK1_HUMAN	VRK1	2.52	0.31	0	1	0	2	0	0	0
NOL7_HUMAN	NOL7	2.52	0.31	0	1	0	2	0	0	0
MED29_HUMAN	MED29	2.48	0.31	0	0	1	2	0	0	0
OPHN1_HUMAN	OPHN1	2.48	0.31	0	0	1	2	0	0	0
TIPIN_HUMAN	TIPIN	2.48	0.31	0	0	1	2	0	0	0
TACO1_HUMAN	TACO1	2.48	0.31	0	0	1	2	0	0	0
SSRA_HUMAN	SSR1	2.48	0.31	0	0	1	2	0	0	0
GLYC_HUMAN	SHMT1	2.48	0.31	0	0	1	2	0	0	0
FIBB_HUMAN	FGB	2.48	0.31	0	0	1	2	0	0	0
TONSL_HUMAN	TONSL	2.48	0.31	0	0	1	2	0	0	0
HIBCH_HUMAN	HIBCH	2.41	0.31	0	2	0	1	0	0	0
SPB4_HUMAN	SERPINB4	2.41	0.31	0	2	0	1	0	0	0
APC10_HUMAN	ANAPC10	2.37	0.31	0	1	3	1	0	1	0
NDUF4_HUMAN	NDUFAF4	2.33	0.31	0	0	2	1	0	0	0
KCD15_HUMAN	KCTD15	2.33	0.31	0	0	2	1	0	0	0
CNOT8_HUMAN	CNOT8	2.33	0.31	0	0	2	1	0	0	0
LRC59_HUMAN	LRRC59	2.3	0.31	0	1	0	3	1	0	0
PLXB2_HUMAN	PLXNB2	2.27	0.31	0	0	1	3	1	0	0
VPS39_HUMAN	VPS39	2.25	0.31	0	2	1	0	0	0	0
TOP3B_HUMAN	TOP3B	2.25	0.31	0	2	1	0	0	0	0
MET2B_HUMAN	METTL2B	2.25	0.31	0	2	1	0	0	0	0
ITPA_HUMAN	ITPA	2.25	0.31	0	2	1	0	0	0	0
PHLB2_HUMAN	PHLDB2	2.25	0.31	0	2	1	0	0	0	0
HD_HUMAN	HTT	2.25	0.31	0	2	1	0	0	0	0
BRAP_HUMAN	BRAP	2.25	0.31	0	2	1	0	0	0	0
BORC6_HUMAN	BORC6_HUMAN	2.25	0.31	0	2	1	0	0	0	0
GAN_HUMAN	GAN	2.25	0.31	0	2	1	0	0	0	0
GRDN_HUMAN	CCDC88A	2.25	0.31	0	2	1	0	0	0	0
GLMN_HUMAN	GLMN	2.25	0.31	0	2	1	0	0	0	0
HELZ_HUMAN	HELZ	2.25	0.31	0	2	1	0	0	0	0
WDR4_HUMAN	WDR4	2.25	0.31	0	2	1	0	0	0	0
TRPT1_HUMAN	TRPT1	2.25	0.31	0	2	1	0	0	0	0
FGD6_HUMAN	FGD6	2.25	0.31	0	2	1	0	0	0	0
M3K7_HUMAN	MAP3K7	2.25	0.31	0	2	1	0	0	0	0
TRAF2_HUMAN	TRAF2	2.25	0.31	0	2	1	0	0	0	0
XPA_HUMAN	XPA	2.25	0.31	0	2	1	0	0	0	0
IBTK_HUMAN	IBTK	2.25	0.31	0	2	1	0	0	0	0
PIN1_HUMAN	PIN1	2.25	0.31	0	2	1	0	0	0	0
NRDE2_HUMAN	NRDE2	2.25	0.31	0	2	1	0	0	0	0
DFNA5_HUMAN	DFNA5	2.25	0.31	0	2	1	0	0	0	0
ARHGH_HUMAN	ARHGEF17	2.25	0.31	0	2	1	0	0	0	0
CSN5_HUMAN	COPS5	2.24	0.31	0	2	2	2	0	1	1
ARIP4_HUMAN	RAD54L2	2.24	0.31	0	2	2	2	0	1	1
ATG4B_HUMAN	ATG4B	2.21	0.31	0	1	2	0	0	0	0
ARFP1_HUMAN	ARFIP1	2.21	0.31	0	1	2	0	0	0	0
DUS3L_HUMAN	DUS3L	2.21	0.31	0	1	2	0	0	0	0
FTO_HUMAN	FTO	2.21	0.31	0	1	2	0	0	0	0
CA109_HUMAN	C1orf109	2.21	0.31	0	1	2	0	0	0	0
TRM1_HUMAN	TRMT1	2.21	0.31	0	1	2	0	0	0	0
AP4B1_HUMAN	AP4B1	2.21	0.31	0	1	2	0	0	0	0
TUT4_HUMAN	ZCCHC11	2.21	0.31	0	1	2	0	0	0	0
KIF3B_HUMAN	KIF3B	2.21	0.31	0	1	2	0	0	0	0
PSB8_HUMAN	PSMB8	2.21	0.31	0	1	2	0	0	0	0
CRLF3_HUMAN	CRLF3	2.21	0.31	0	1	2	0	0	0	0
WDR12_HUMAN	WDR12	2.21	0.31	0	1	2	0	0	0	0
KPB2_HUMAN	PHKA2	2.21	0.31	0	1	2	0	0	0	0
URGCP_HUMAN	URGCP	2.21	0.31	0	1	2	0	0	0	0
EF2K_HUMAN	EEF2K	2.21	0.31	0	1	2	0	0	0	0
RUSC1_HUMAN	RUSC1	2.21	0.31	0	1	2	0	0	0	0
RN126_HUMAN	RNF126	2.21	0.31	0	1	2	0	0	0	0
SEBP2_HUMAN	SECISBP2	2.21	0.31	0	1	2	0	0	0	0
ARL2_HUMAN	ARL2	2.21	0.31	0	1	2	0	0	0	0
WIPI4_HUMAN	WDR45	2.21	0.31	0	1	2	0	0	0	0
ICE2_HUMAN	ICE2_HUMAN	2.21	0.31	0	1	2	0	0	0	0
TRIM3_HUMAN	TRIM3	2.21	0.31	0	1	2	0	0	0	0
HSP7E_HUMAN	HSPA14	2.21	0.31	0	1	2	0	0	0	0
ARK72_HUMAN	AKR7A2	2.21	0.31	0	1	2	0	0	0	0
FNTB_HUMAN	FNTB	2.21	0.31	0	1	2	0	0	0	0
BUB1_HUMAN	BUB1	2.21	0.31	0	1	2	0	0	0	0
DIP2B_HUMAN	DIP2B	2.21	0.31	0	1	2	0	0	0	0
XPP3_HUMAN	XPNPEP3	2.21	0.31	0	1	2	0	0	0	0
TXD17_HUMAN	TXNDC17	2.21	0.31	0	1	2	0	0	0	0
AMRA1_HUMAN	AMBRA1	2.21	0.31	0	1	2	0	0	0	0
TRM13_HUMAN	TRMT13	2.21	0.31	0	1	2	0	0	0	0
IF1AX_HUMAN	EIF1AX	2.2	0.31	0	1	3	2	0	0	2
CHAP1_HUMAN	CHAMP1	2.14	0.31	0	1	2	9	3	3	1
ERAP1_HUMAN	ERAP1	2.12	0.31	0	3	0	1	0	0	1
IGBP1_HUMAN	IGBP1	2.1	0.31	0	3	7	1	1	3	1
ATIF1_HUMAN	ATPIF1	2.09	0.31	0	0	0	2	0	0	0
PHF23_HUMAN	PHF23	2.09	0.31	0	0	0	2	0	0	0
GMEB2_HUMAN	GMEB2	2.09	0.31	0	0	0	2	0	0	0
CPT1A_HUMAN	CPT1A	2.09	0.31	0	0	0	2	0	0	0
SNX12_HUMAN	SNX12	2.09	0.31	0	0	0	2	0	0	0
TOIP1_HUMAN	TOR1AIP1	2.09	0.31	0	0	0	2	0	0	0
LNP_HUMAN	KIAA1715	2.09	0.31	0	0	0	2	0	0	0
SLPI_HUMAN	SLPI	2.09	0.31	0	0	0	2	0	0	0
CBS_HUMAN	CBS	2.09	0.31	0	0	0	2	0	0	0
PQBP1_HUMAN	PQBP1	2.07	0.31	0	0	2	3	0	2	0
ELP1_HUMAN	IKBKAP	2.04	0.31	0	14	21	2	8	7	6
ATLA2_HUMAN	ATL2	2	0.31	0	3	1	0	0	0	1
REV3L_HUMAN	REV3L_HUMAN	1.98	0.31	0	0	0	3	1	0	0
BAP31_HUMAN	BCAP31	1.98	0.31	0	0	0	3	1	0	0
ATPO_HUMAN	ATP5O	1.98	0.31	0	0	0	3	1	0	0
GNA11_HUMAN	GNA11	1.98	0.31	0	0	0	3	1	0	0
IVD_HUMAN	IVD	1.97	0.31	0	0	0	3	0	0	1
KKCC2_HUMAN	CAMKK2	1.96	0.31	0	1	3	0	0	1	0
KLC1_HUMAN	KLC1	1.95	0.31	0	1	3	0	0	0	1
SO4A1_HUMAN	SLCO4A1	1.86	0.31	0	2	0	0	0	0	0
ARRB2_HUMAN	ARRB2	1.86	0.31	0	2	0	0	0	0	0
SPNS1_HUMAN	SPNS1	1.86	0.31	0	2	0	0	0	0	0
DCP1B_HUMAN	DCP1B	1.86	0.31	0	2	0	0	0	0	0
UBXN6_HUMAN	UBXN6	1.86	0.31	0	2	0	0	0	0	0
CDAN1_HUMAN	CDAN1	1.86	0.31	0	2	0	0	0	0	0
SYNM_HUMAN	NARS2	1.86	0.31	0	2	0	0	0	0	0
SETD3_HUMAN	SETD3	1.86	0.31	0	2	0	0	0	0	0
PAN2_HUMAN	PAN2	1.84	0.31	0	2	3	0	0	2	0
RINI_HUMAN	RNH1	1.82	0.31	0	2	3	0	2	0	0
F91A1_HUMAN	FAM91A1	1.81	0.31	0	2	3	0	0	0	2
NUDC3_HUMAN	NUDCD3	1.81	0.31	0	2	3	0	0	0	2
6PGL_HUMAN	PGLS	1.78	0.31	0	0	2	0	0	0	0
REPI1_HUMAN	REPIN1	1.78	0.31	0	0	2	0	0	0	0
LGMN_HUMAN	LGMN	1.78	0.31	0	0	2	0	0	0	0
PFD2_HUMAN	PFDN2	1.78	0.31	0	0	2	0	0	0	0
ARFP2_HUMAN	ARFIP2	1.78	0.31	0	0	2	0	0	0	0
M3K2_HUMAN	MAP3K2	1.78	0.31	0	0	2	0	0	0	0
ARP5_HUMAN	ACTR5	1.64	0.31	0	0	3	0	0	1	0
RFX7_HUMAN	RFX7	2.76	0.3	0	7	6	12	4	2	5
DLG5_HUMAN	DLG5	2.56	0.3	0	2	3	10	4	3	0
HAUS5_HUMAN	HAUS5	2.26	0.3	0	2	4	2	0	1	2
RHG01_HUMAN	ARHGAP1	2.18	0.3	0	3	2	1	1	1	0
THOP1_HUMAN	THOP1	2.17	0.3	0	3	2	1	0	1	1
CLPB_HUMAN	CLPB	2.16	0.3	0	3	2	1	1	0	1
UCHL3_HUMAN	UCHL3	2.14	0.3	0	2	3	1	1	0	1
SAE2_HUMAN	UBA2	2.14	0.3	0	6	4	1	1	2	2
MPCP_HUMAN	SLC25A3	2.1	0.3	0	2	0	3	0	1	1
NAKD2_HUMAN	NADK2	2.1	0.3	0	2	0	3	0	1	1
TAF2_HUMAN	TAF2	1.85	0.3	0	3	2	0	1	1	0
NP1L1_HUMAN	NAP1L1	1.85	0.3	0	3	2	0	1	1	0
NEMF_HUMAN	NEMF	1.85	0.3	0	3	2	0	0	1	1
KIF2A_HUMAN	KIF2A	1.84	0.3	0	3	2	0	1	0	1
FP100_HUMAN	C17orf70	1.84	0.3	0	3	2	0	1	0	1
HPS6_HUMAN	HPS6	1.83	0.3	0	2	3	0	1	1	0
AATC_HUMAN	GOT1	1.83	0.3	0	2	3	0	1	1	0
TRBP2_HUMAN	TARBP2	1.82	0.3	0	2	3	0	0	1	1
MARE2_HUMAN	MAPRE2	1.81	0.3	0	2	3	0	1	0	1
DDX59_HUMAN	DDX59	2.46	0.29	0	0	1	5	0	0	2
G6PD_HUMAN	G6PD	2.32	0.29	0	5	3	2	2	1	1
DPOD1_HUMAN	POLD1	2.16	0.28	0	10	13	2	2	6	5
KLC4_HUMAN	KLC4	2.13	0.28	0	1	4	1	1	1	0
UBP14_HUMAN	USP14	2.1	0.28	0	4	4	1	0	4	0
CSN7A_HUMAN	COPS7A	2.05	0.28	0	3	5	1	2	1	1
MIC60_HUMAN	MIC60_HUMAN	1.92	0.28	0	0	0	4	1	1	0
GLSK_HUMAN	GLS	2.35	0.27	0	3	2	3	0	1	2
DENR_HUMAN	DENR	2.35	0.27	0	3	2	3	0	1	2
C19L1_HUMAN	CWF19L1	2.34	0.27	0	2	3	3	1	1	1
TTC33_HUMAN	TTC33	2.4	0.26	0	6	7	3	2	4	1
NOSIP_HUMAN	NOSIP	2.31	0.26	0	2	2	5	1	2	1
FRG1_HUMAN	FRG1	2.2	0.26	0	1	2	4	1	1	1
NEB1_HUMAN	PPP1R9A	2.13	0.26	0	2	2	3	3	0	0
ESYT2_HUMAN	ESYT2	2.11	0.26	0	4	1	2	0	2	1
WDR1_HUMAN	WDR1	2.08	0.26	0	4	4	1	1	2	1
CAZA2_HUMAN	CAPZA2	2.06	0.26	0	2	3	2	3	0	0
FSCN1_HUMAN	FSCN1	2.01	0.26	0	4	2	1	1	0	2
PUS7_HUMAN	PUS7	1.75	0.26	0	4	2	0	1	1	1
SPG21_HUMAN	SPG21	1.74	0.26	0	3	6	0	2	2	1
KPB1_HUMAN	PHKA1	1.71	0.26	0	2	4	0	1	1	1
SPA5L_HUMAN	SPATA5L1	2.11	0.25	0	1	4	1	0	0	2
TKFC_HUMAN	TKFC_HUMAN	2.06	0.25	0	4	4	1	0	1	3
CNPY2_HUMAN	CNPY2	2.1	0.24	0	3	4	2	0	0	4
ARPC5_HUMAN	ARPC5	1.97	0.24	0	1	2	2	0	0	2
ABL1_HUMAN	ABL1	1.93	0.24	0	2	2	1	0	2	0
TBB3_HUMAN	TBB3_HUMAN	1.91	0.24	0	2	2	1	2	0	0
CAN1_HUMAN	CAPN1	1.87	0.24	0	2	5	1	1	1	2
TRI25_HUMAN	TRIM25	2.57	0.23	0	9	9	5	1	5	4
NSUN2_HUMAN	NSUN2	2.44	0.23	0	20	28	7	4	11	12
EXOS8_HUMAN	EXOSC8	2.37	0.23	0	4	3	3	2	1	1
BLMH_HUMAN	BLMH	2.12	0.23	0	1	3	3	0	1	2
LIPA1_HUMAN	PPFIA1	2.02	0.23	0	5	6	1	2	3	1
DCAF1_HUMAN	DCAF1_HUMAN	2.01	0.23	0	3	3	1	0	2	1
MEP50_HUMAN	WDR77	2.01	0.23	0	5	6	1	3	1	2
SYDE1_HUMAN	SYDE1	2	0.23	0	3	3	1	0	1	2
ADRM1_HUMAN	ADRM1	2	0.23	0	3	3	1	1	1	1
RCN3_HUMAN	RCN3	1.88	0.23	0	1	6	1	0	4	0
ESF1_HUMAN	ESF1	1.73	0.23	0	3	3	0	1	1	1
MRCKB_HUMAN	CDC42BPB	2.42	0.22	0	3	5	4	2	2	1
K0232_HUMAN	KIAA0232	2.18	0.22	0	1	1	2	1	0	0
AIP_HUMAN	AIP	2.13	0.22	0	6	8	2	2	3	3
ST65G_HUMAN	SUPT7L	2.11	0.22	0	2	1	1	0	1	0
DPP2_HUMAN	DPP7	2.09	0.22	0	2	1	1	0	0	1
NSE1_HUMAN	NSMCE1	2.09	0.22	0	2	1	1	0	0	1
BROX_HUMAN	BROX	2.08	0.22	0	1	2	1	0	1	0
LTV1_HUMAN	LTV1	2.08	0.22	0	1	2	1	0	1	0
EAPP_HUMAN	EAPP	2.08	0.22	0	1	2	1	0	1	0
MIF_HUMAN	MIF	2.07	0.22	0	1	2	1	1	0	0
ZBT40_HUMAN	ZBTB40	2.07	0.22	0	1	2	1	1	0	0
SPB12_HUMAN	SERPINB12	2.07	0.22	0	1	2	1	1	0	0
MP2K2_HUMAN	MAP2K2	2.06	0.22	0	1	2	1	0	0	1
BUD23_HUMAN	BUD23_HUMAN	2.06	0.22	0	1	2	1	0	0	1
PURA2_HUMAN	ADSS	2.06	0.22	0	1	2	1	0	0	1
ALDR_HUMAN	AKR1B1	2.06	0.22	0	1	2	1	0	0	1
MA7D3_HUMAN	MAP7D3	2.06	0.22	0	1	2	1	0	0	1
TFAM_HUMAN	TFAM	1.9	0.22	0	1	0	2	0	1	0
RM53_HUMAN	MRPL53	1.89	0.22	0	1	0	2	1	0	0
PCM1_HUMAN	PCM1	1.88	0.22	0	1	0	2	0	0	1
CCD58_HUMAN	CCDC58	1.88	0.22	0	1	0	2	0	0	1
ASAH1_HUMAN	ASAH1	1.86	0.22	0	0	1	2	1	0	0
ACO13_HUMAN	ACOT13	1.81	0.22	0	2	0	1	0	1	0
RER1_HUMAN	RER1	1.8	0.22	0	2	0	1	1	0	0
NOC4L_HUMAN	NOC4L	1.7	0.22	0	2	1	0	0	1	0
DP13B_HUMAN	APPL2	1.7	0.22	0	2	1	0	0	1	0
P4HTM_HUMAN	P4HTM	1.7	0.22	0	2	1	0	0	1	0
F120C_HUMAN	FAM120C	1.7	0.22	0	2	1	0	0	1	0
SIL1_HUMAN	SIL1	1.69	0.22	0	2	1	0	1	0	0
GLRX1_HUMAN	GLRX	1.69	0.22	0	2	1	0	1	0	0
AL3B1_HUMAN	ALDH3B1	1.69	0.22	0	2	1	0	1	0	0
S12A4_HUMAN	SLC12A4	1.69	0.22	0	2	1	0	1	0	0
PP2BA_HUMAN	PPP3CA	1.69	0.22	0	2	1	0	1	0	0
SPT4H_HUMAN	SUPT4H1	1.69	0.22	0	2	1	0	1	0	0
L2HDH_HUMAN	L2HGDH	1.68	0.22	0	2	1	0	0	0	1
TIM8A_HUMAN	TIMM8A	1.68	0.22	0	2	1	0	0	0	1
BTF3_HUMAN	BTF3	1.68	0.22	0	2	1	0	0	0	1
SNX5_HUMAN	SNX5	1.68	0.22	0	2	1	0	0	0	1
NDK7_HUMAN	NME7	1.68	0.22	0	2	1	0	0	0	1
DPOE3_HUMAN	POLE3	1.67	0.22	0	1	2	0	0	1	0
SAS10_HUMAN	UTP3	1.67	0.22	0	1	2	0	0	1	0
TF2H3_HUMAN	GTF2H3	1.67	0.22	0	1	2	0	0	1	0
IWS1_HUMAN	IWS1	1.67	0.22	0	1	2	0	0	1	0
WAP53_HUMAN	WRAP53	1.67	0.22	0	1	2	0	0	1	0
MRM1_HUMAN	MRM1	1.66	0.22	0	1	2	0	1	0	0
ABRX2_HUMAN	ABRX2_HUMAN	1.66	0.22	0	1	2	0	1	0	0
GYS1_HUMAN	GYS1	1.66	0.22	0	1	2	0	1	0	0
RSBN1_HUMAN	RSBN1	1.66	0.22	0	1	2	0	1	0	0
CK5P2_HUMAN	CDK5RAP2	1.65	0.22	0	1	2	0	0	0	1
GRWD1_HUMAN	GRWD1	1.65	0.22	0	1	2	0	0	0	1
FA49B_HUMAN	FAM49B	1.65	0.22	0	1	2	0	0	0	1
UFM1_HUMAN	UFM1	1.65	0.22	0	1	2	0	0	0	1
NDUAA_HUMAN	NDUFA10	1.58	0.22	0	0	0	2	0	1	0
ADRO_HUMAN	FDXR	1.58	0.22	0	0	0	2	0	1	0
RBM40_HUMAN	RNPC3	1.58	0.22	0	0	0	2	0	1	0
AKA11_HUMAN	AKAP11	1.58	0.22	0	0	0	2	0	1	0
REEP5_HUMAN	REEP5	1.57	0.22	0	0	0	2	1	0	0
RM24_HUMAN	MRPL24	1.57	0.22	0	0	0	2	1	0	0
VAMP8_HUMAN	VAMP8	1.57	0.22	0	0	0	2	1	0	0
LETM1_HUMAN	LETM1	1.57	0.22	0	0	0	2	1	0	0
CFAH_HUMAN	CFH	1.57	0.22	0	0	0	2	1	0	0
NAA50_HUMAN	NAA50	1.56	0.22	0	0	0	2	0	0	1
SRFB1_HUMAN	SRFBP1	1.56	0.22	0	0	0	2	0	0	1
NFU1_HUMAN	NFU1	1.56	0.22	0	0	0	2	0	0	1
CCNT2_HUMAN	CCNT2	1.39	0.22	0	2	0	0	1	0	0
ERI1_HUMAN	ERI1	1.39	0.22	0	2	0	0	1	0	0
PCP_HUMAN	PRCP	1.33	0.22	0	0	2	0	0	0	1
PYGL_HUMAN	PYGL	2.14	0.21	0	5	10	4	1	5	4
LAMC1_HUMAN	LAMC1	2.01	0.21	0	2	1	2	0	1	1
MK01_HUMAN	MAPK1	2.01	0.21	0	2	1	2	0	1	1
IDI1_HUMAN	IDI1	2	0.21	0	2	1	2	1	0	1
FACD2_HUMAN	FANCD2	1.98	0.21	0	5	4	1	2	2	1
CK5P3_HUMAN	CDK5RAP3	1.97	0.21	0	1	2	2	1	0	1
DPOD3_HUMAN	POLD3	1.96	0.21	0	4	5	1	3	1	1
TB10B_HUMAN	TBC1D10B	1.92	0.21	0	2	2	1	0	1	1
ENSA_HUMAN	ENSA	1.92	0.21	0	2	2	1	0	1	1
PUR2_HUMAN	GART	1.86	0.21	0	3	9	3	2	2	5
LAT1_HUMAN	SLC7A5	1.81	0.21	0	1	0	4	2	1	0
VAPB_HUMAN	VAPB	1.78	0.21	0	0	1	4	2	0	1
RL35A_HUMAN	RPL35A	1.77	0.21	0	1	4	1	1	1	1
NNRE_HUMAN	APOA1BP	1.76	0.21	0	4	5	0	2	2	1
PRKRA_HUMAN	PRKRA	1.73	0.21	0	0	2	2	1	1	0
CEP55_HUMAN	CEP55	1.59	0.21	0	2	2	0	1	1	0
AAR2_HUMAN	AAR2	1.59	0.21	0	2	2	0	0	1	1
PALB2_HUMAN	PALB2	1.59	0.21	0	2	2	0	1	1	0
CHMP5_HUMAN	CHMP5	1.59	0.21	0	2	2	0	1	1	0
FR1OP_HUMAN	FGFR1OP	1.59	0.21	0	2	2	0	1	1	0
TAXB1_HUMAN	TAX1BP1	1.59	0.21	0	2	2	0	0	1	1
RNBP6_HUMAN	RANBP6	1.59	0.21	0	2	2	0	0	1	1
AP1M1_HUMAN	AP1M1	1.58	0.21	0	2	2	0	1	0	1
MKLN1_HUMAN	MKLN1	1.58	0.21	0	2	2	0	1	0	1
FHOD1_HUMAN	FHOD1	1.58	0.21	0	2	2	0	1	0	1
SESD1_HUMAN	SESTD1	1.58	0.21	0	2	2	0	1	0	1
JIP4_HUMAN	SPAG9	1.55	0.21	0	0	4	1	2	0	1
STRN4_HUMAN	STRN4	1.28	0.21	0	0	4	0	1	1	1
SUCB2_HUMAN	SUCLG2	2.19	0.2	0	4	1	5	0	2	3
ZN598_HUMAN	ZNF598	2.15	0.2	0	2	2	3	0	2	1
PPIH_HUMAN	PPIH	2.15	0.2	0	2	2	3	1	2	0
IGHG1_HUMAN	IGHG1	2.14	0.2	0	2	2	3	2	1	0
MPRI_HUMAN	IGF2R	2.14	0.2	0	4	3	2	1	2	1
RPC4_HUMAN	POLR3D	2.14	0.2	0	4	3	2	1	2	1
ANXA4_HUMAN	ANXA4	2.14	0.2	0	2	2	3	1	1	1
ACADM_HUMAN	ACADM	2.09	0.2	0	3	2	2	0	2	1
PDC10_HUMAN	PDCD10	2.07	0.2	0	3	2	2	2	0	1
FBX38_HUMAN	FBXO38	2.06	0.2	0	2	3	2	0	1	2
ARMC8_HUMAN	ARMC8	2.05	0.2	0	2	3	2	2	0	1
AP1B1_HUMAN	AP1B1	1.97	0.2	0	5	4	1	0	2	3
ELMO2_HUMAN	ELMO2	1.94	0.2	0	3	1	1	0	1	1
ECI1_HUMAN	ECI1	1.82	0.2	0	0	1	3	0	1	1
ERCC3_HUMAN	ERCC3	1.81	0.2	0	0	1	3	1	0	1
MARK2_HUMAN	MARK2	1.71	0.2	0	3	0	1	1	1	0
FBP1L_HUMAN	FNBP1L	1.64	0.2	0	0	3	1	1	1	0
PDIA5_HUMAN	PDIA5	1.58	0.2	0	0	0	3	0	1	1
NIPA_HUMAN	ZC3HC1	1.38	0.2	0	3	0	0	0	1	1
TMA16_HUMAN	TMA16	1.38	0.2	0	3	0	0	0	1	1
COPB2_HUMAN	COPB2	2.56	0.19	0	14	19	11	10	6	5
TBC15_HUMAN	TBC1D15	2.43	0.19	0	4	6	4	1	4	1
ERCC5_HUMAN	ERCC5	2.24	0.19	0	4	6	3	2	2	2
PPWD1_HUMAN	PPWD1	2.06	0.19	0	1	1	3	0	0	2
TFP11_HUMAN	TFIP11	1.96	0.19	0	2	4	2	0	4	0
ODPA_HUMAN	PDHA1	1.8	0.19	0	1	2	8	4	3	1
RBM28_HUMAN	RBM28	1.65	0.19	0	0	3	1	0	2	0
FKBP3_HUMAN	FKBP3	1.62	0.19	0	0	3	1	0	0	2
AP1G1_HUMAN	AP1G1	2.25	0.18	0	5	3	3	0	3	2
HSP74_HUMAN	HSPA4	2.07	0.18	0	13	18	4	6	8	6
EDC4_HUMAN	EDC4	2	0.18	0	9	12	2	3	5	5
TBCD5_HUMAN	TBC1D5	1.89	0.18	0	3	4	1	1	2	1
DHX16_HUMAN	DHX16	1.87	0.18	0	4	6	1	1	2	3
MTA70_HUMAN	METTL3	1.84	0.18	0	2	8	2	0	5	2
PSMD4_HUMAN	PSMD4	1.68	0.18	0	4	6	0	2	1	3
CLU_HUMAN	CLUH	2.09	0.17	0	3	6	3	3	2	1
HMMR_HUMAN	HMMR	2.09	0.17	0	6	4	2	3	3	0
PACN3_HUMAN	PACSIN3	1.94	0.17	0	9	11	1	6	3	3
CDC23_HUMAN	CDC23	2.68	0.16	0	14	16	10	5	8	5
SYFB_HUMAN	FARSB	2.42	0.16	0	5	5	4	2	1	3
FLII_HUMAN	FLII	2.3	0.16	0	7	9	3	5	4	0
PYM1_HUMAN	PYM1_HUMAN	2.24	0.16	0	5	5	3	0	1	5
DHX29_HUMAN	DHX29	1.97	0.16	0	4	2	2	1	2	1
PSA6_HUMAN	PSMA6	1.94	0.16	0	6	6	1	1	2	4
SRP09_HUMAN	SRP9	1.93	0.16	0	1	2	3	1	1	1
ELL2_HUMAN	ELL2	1.89	0.16	0	4	6	1	1	5	0
SH24A_HUMAN	SH2D4A	1.88	0.16	0	3	1	2	0	1	2
HS74L_HUMAN	HSPA4L	1.84	0.16	0	2	5	2	2	1	2
CHIP_HUMAN	STUB1	1.8	0.16	0	2	3	1	0	2	1
RGPA1_HUMAN	RALGAPA1	1.79	0.16	0	2	3	1	1	1	1
KITH_HUMAN	TK1	1.79	0.16	0	2	3	1	1	1	1
MICA3_HUMAN	MICAL3	1.76	0.16	0	1	4	2	2	2	0
BRCA1_HUMAN	BRCA1	1.72	0.16	0	2	0	6	2	3	1
ODPB_HUMAN	PDHB	1.7	0.16	0	1	1	6	1	2	3
GCP5_HUMAN	TUBGCP5	1.55	0.16	0	3	2	0	1	2	0
ERF_HUMAN	ERF	1.52	0.16	0	2	3	0	1	1	1
STMN1_HUMAN	STMN1	1.52	0.16	0	2	3	0	2	1	0
RFA2_HUMAN	RPA2	1.52	0.16	0	2	3	0	1	1	1
CSN8_HUMAN	COPS8	1.52	0.16	0	2	3	0	0	2	1
OSTF1_HUMAN	OSTF1	1.52	0.16	0	2	3	0	1	1	1
PP6R2_HUMAN	PPP6R2	1.51	0.16	0	2	3	0	0	1	2
APC7_HUMAN	ANAPC7	2.3	0.15	0	13	16	6	7	5	6
HS105_HUMAN	HSPH1	2.24	0.15	0	11	7	5	4	4	4
PYR1_HUMAN	CAD	2.1	0.15	0	39	50	10	19	18	21
PP2AB_HUMAN	PPP2CB	1.79	0.15	0	3	5	1	4	0	1
OXSR1_HUMAN	OXSR1	1.7	0.15	0	2	4	1	1	1	2
PYRG2_HUMAN	CTPS2	1.43	0.15	0	2	5	0	2	1	2
PODXL_HUMAN	PODXL	1.4	0.15	0	0	0	5	3	1	1
SNX6_HUMAN	SNX6	1.29	0.15	0	1	4	0	0	2	2
CSRP1_HUMAN	CSRP1	2.27	0.14	0	4	3	4	1	1	3
PSIP1_HUMAN	PSIP1	1.95	0.14	0	3	1	7	0	3	4
PSB3_HUMAN	PSMB3	1.88	0.14	0	5	5	1	2	2	2
ANXA6_HUMAN	ANXA6	2.36	0.13	0	4	5	6	1	0	6
NU205_HUMAN	NUP205	2.3	0.13	0	12	15	6	5	7	5
ESTD_HUMAN	ESD	2.01	0.13	0	3	2	3	0	1	3
S100P_HUMAN	S100P	1.87	0.13	0	2	2	2	1	1	1
CPNS1_HUMAN	CAPNS1	1.87	0.13	0	2	2	2	1	1	1
UBXN7_HUMAN	UBXN7	1.66	0.13	0	2	1	2	0	0	3
SI1L1_HUMAN	SIPA1L1	1.55	0.13	0	1	0	4	1	2	1
RSF1_HUMAN	RSF1	1.36	0.13	0	0	0	4	1	1	2
SYTM_HUMAN	TARS2	1.34	0.13	0	2	2	0	0	3	0
CANB1_HUMAN	PPP3R1	1.32	0.13	0	2	2	0	3	0	0
ADDA_HUMAN	ADD1	2	0.12	0	2	3	3	2	1	1
T2EB_HUMAN	GTF2E2	1.82	0.12	0	4	4	1	0	3	2
F172A_HUMAN	FAM172A	1.76	0.12	0	1	1	2	0	2	0
CSPG4_HUMAN	CSPG4	1.74	0.12	0	1	1	2	2	0	0
MPPB_HUMAN	PMPCB	1.74	0.12	0	1	1	3	0	2	1
TLK2_HUMAN	TLK2	1.73	0.12	0	1	1	3	1	1	1
F107B_HUMAN	FAM107B	1.67	0.12	0	2	1	1	2	0	0
NSF1C_HUMAN	NSFL1C	1.61	0.12	0	4	4	0	0	2	3
SMC5_HUMAN	SMC5	1.6	0.12	0	3	1	1	1	0	2
DECR_HUMAN	DECR1	1.54	0.12	0	1	0	3	1	2	0
MANF_HUMAN	MANF	1.53	0.12	0	1	0	3	0	1	2
AP2M1_HUMAN	AP2M1	1.53	0.12	0	1	0	3	1	1	1
PPIL4_HUMAN	PPIL4	1.36	0.12	0	0	3	1	1	1	1
RBP10_HUMAN	RANBP10	1.34	0.12	0	3	1	0	2	1	0
BOLA2_HUMAN	BOLA2B;BOLA2	1.34	0.12	0	2	1	0	0	0	2
MYO1G_HUMAN	MYO1G	1.32	0.12	0	1	2	0	2	0	0
UCK2_HUMAN	UCK2	1.32	0.12	0	1	2	0	0	0	2
COX41_HUMAN	COX4I1	1.31	0.12	0	0	0	3	2	0	1
RAP1A_HUMAN	RAP1A	1.31	0.12	0	0	0	3	2	0	1
DDX50_HUMAN	DDX50	1.27	0.12	0	0	0	2	0	2	0
SC61B_HUMAN	SEC61B	1.25	0.12	0	0	0	2	2	0	0
GNA13_HUMAN	GNA13	1.25	0.12	0	0	0	2	2	0	0
KNOP1_HUMAN	KNOP1	1.25	0.12	0	0	0	2	2	0	0
POP1_HUMAN	POP1	2.23	0.11	0	4	7	5	3	2	3
OGFR_HUMAN	OGFR	1.96	0.11	0	3	3	2	0	2	2
GIT2_HUMAN	GIT2	1.5	0.11	0	3	3	0	1	3	0
HTF4_HUMAN	TCF12	1.49	0.11	0	3	3	0	0	3	1
PAF1_HUMAN	PAF1	2.21	0.1	0	10	11	4	2	5	6
HELLS_HUMAN	HELLS	1.85	0.1	0	3	1	3	0	2	2
IMA5_HUMAN	KPNA1	1.76	0.1	0	5	7	1	3	3	2
ORC3_HUMAN	ORC3	1.75	0.1	0	1	1	2	0	1	1
COA6_HUMAN	COA6	1.75	0.1	0	1	1	2	0	1	1
BT3L4_HUMAN	BTF3L4	1.75	0.1	0	1	1	2	0	1	1
PITX1_HUMAN	PITX1	1.75	0.1	0	1	1	2	1	1	0
GBB2_HUMAN	GNB2	1.74	0.1	0	1	1	2	1	0	1
GSHR_HUMAN	GSR	1.72	0.1	0	3	3	1	0	2	2
FUK_HUMAN	FUK	1.72	0.1	0	3	3	1	2	1	1
PDLI5_HUMAN	PDLIM5	1.72	0.1	0	3	3	1	1	2	1
MET15_HUMAN	METTL15	1.68	0.1	0	2	1	1	0	1	1
ARP6_HUMAN	ACTR6	1.68	0.1	0	2	1	1	0	1	1
MAX_HUMAN	MAX	1.67	0.1	0	2	1	1	1	0	1
WDR59_HUMAN	WDR59	1.67	0.1	0	2	1	1	1	0	1
RN219_HUMAN	RNF219	1.66	0.1	0	1	2	1	1	1	0
TNIP1_HUMAN	TNIP1	1.65	0.1	0	1	2	1	1	0	1
SENP3_HUMAN	SENP3	1.52	0.1	0	1	0	2	1	1	0
RTF2_HUMAN	RTFDC1	1.52	0.1	0	1	0	2	0	1	1
CCD50_HUMAN	CCDC50	1.52	0.1	0	1	0	2	1	1	0
PDPR_HUMAN	PDPR	1.52	0.1	0	1	0	2	1	1	0
F102B_HUMAN	FAM102B	1.51	0.1	0	1	0	2	1	0	1
TRIP6_HUMAN	TRIP6	1.49	0.1	0	3	3	0	0	2	2
SUH_HUMAN	RBPJ	1.49	0.1	0	0	1	2	0	1	1
DP13A_HUMAN	APPL1	1.48	0.1	0	3	3	0	2	0	2
LARP4_HUMAN	LARP4	1.48	0.1	0	3	3	0	2	1	1
IMA4_HUMAN	KPNA3	1.48	0.1	0	3	3	0	2	1	1
HAUS4_HUMAN	HAUS4	1.45	0.1	0	2	0	1	1	1	0
MMAB_HUMAN	MMAB	1.44	0.1	0	2	0	1	1	0	1
CFDP1_HUMAN	CFDP1	1.35	0.1	0	2	1	0	0	1	1
URFB1_HUMAN	UHRF1BP1	1.35	0.1	0	2	1	0	1	1	0
DHPR_HUMAN	QDPR	1.35	0.1	0	2	1	0	1	1	0
DCNL1_HUMAN	DCUN1D1	1.35	0.1	0	2	1	0	0	1	1
ASNA_HUMAN	ASNA1	1.35	0.1	0	2	1	0	0	1	1
DYR_HUMAN	DHFR	1.35	0.1	0	2	1	0	0	1	1
NOP9_HUMAN	NOP9	1.33	0.1	0	1	2	0	0	1	1
MP2K1_HUMAN	MAP2K1	1.33	0.1	0	1	2	0	0	1	1
GTPB1_HUMAN	GTPBP1	1.32	0.1	0	1	2	0	1	0	1
SMAG2_HUMAN	SAMD4B	1.32	0.1	0	1	2	0	1	0	1
ERLN1_HUMAN	ERLIN1	1.26	0.1	0	0	0	2	1	1	0
TBCA_HUMAN	TBCA	1.26	0.1	0	0	0	2	0	1	1
41_HUMAN	EPB41	1.26	0.1	0	0	0	2	1	1	0
R51A1_HUMAN	RAD51AP1	1.26	0.1	0	0	0	2	1	1	0
ZN629_HUMAN	ZNF629	1.26	0.1	0	0	0	2	0	1	1
STXB1_HUMAN	STXBP1	1.12	0.1	0	2	0	0	0	1	1
LSM6_HUMAN	LSM6	1.12	0.1	0	2	0	0	0	1	1
RRS1_HUMAN	RRS1	1.07	0.1	0	0	2	0	1	1	0
CCNH_HUMAN	CCNH	1.07	0.1	0	0	2	0	0	1	1
H90B4_HUMAN	H90B4_HUMAN	1.07	0.1	0	0	2	0	1	1	0
PLIN3_HUMAN	PLIN3	1.99	0.09	0	10	9	2	2	5	5
UBP24_HUMAN	USP24	1.88	0.09	0	18	23	2	10	8	9
PRP17_HUMAN	CDC40	1.85	0.09	0	2	2	3	0	3	1
SSA27_HUMAN	SSSCA1	1.74	0.09	0	4	5	1	3	2	1
RAB2A_HUMAN	RAB2A	1.74	0.09	0	4	5	1	2	2	2
LAS1L_HUMAN	LAS1L	1.67	0.09	0	3	7	2	3	2	3
ATX2_HUMAN	ATXN2	1.99	0.08	0	5	3	3	3	2	1
SERC_HUMAN	PSAT1	1.98	0.08	0	5	3	3	1	1	4
PRI1_HUMAN	PRIM1	1.97	0.08	0	3	5	3	1	3	2
F10A1_HUMAN	ST13	1.89	0.08	0	2	4	3	1	1	3
PRC2B_HUMAN	PRRC2B	1.87	0.08	0	4	3	2	1	2	2
ELOC_HUMAN	TCEB1	1.86	0.08	0	3	4	2	2	2	1
JUPI2_HUMAN	JUPI2_HUMAN	1.85	0.08	0	3	4	2	0	2	3
PP12C_HUMAN	PPP1R12C	1.79	0.08	0	3	2	2	1	2	1
TAF10_HUMAN	TAF10	1.67	0.08	0	2	1	2	1	1	1
AMPL_HUMAN	LAP3	1.67	0.08	0	2	1	2	0	1	2
OGA_HUMAN	OGA_HUMAN	1.67	0.08	0	2	1	2	0	1	2
CELF1_HUMAN	CELF1	1.66	0.08	0	2	1	2	1	0	2
SLIRP_HUMAN	SLIRP	1.65	0.08	0	1	2	2	0	1	2
LZTS2_HUMAN	LZTS2	1.65	0.08	1	1	2	2	1	1	1
MED31_HUMAN	MED31	1.65	0.08	0	1	2	2	2	1	0
OLA1_HUMAN	OLA1	1.64	0.08	0	1	2	2	1	0	2
KDM5C_HUMAN	KDM5C	1.6	0.08	0	2	2	1	0	2	1
FXR1_HUMAN	FXR1	1.6	0.08	0	2	2	1	1	2	0
IPO8_HUMAN	IPO8	1.59	0.08	0	3	5	1	3	1	2
PSD10_HUMAN	PSMD10	1.59	0.08	0	2	2	1	1	1	1
CE051_HUMAN	C5orf51	1.59	0.08	0	2	2	1	1	1	1
PDCL3_HUMAN	PDCL3	1.59	0.08	0	2	2	1	1	1	1
COG5_HUMAN	COG5	1.59	0.08	0	2	2	1	1	1	1
IDHC_HUMAN	IDH1	1.59	0.08	0	2	2	1	0	1	2
TIPRL_HUMAN	TIPRL	1.58	0.08	0	2	2	1	1	0	2
KBP_HUMAN	KIAA1279	1.58	0.08	0	2	2	1	1	0	2
RC3H1_HUMAN	RC3H1	1.46	0.08	0	4	3	0	1	2	2
ACTZ_HUMAN	ACTR1A	1.45	0.08	0	3	4	0	1	2	2
LAMB1_HUMAN	LAMB1	1.44	0.08	0	0	2	2	1	1	1
RBM27_HUMAN	RBM27	1.4	0.08	0	0	1	6	1	3	3
CSN6_HUMAN	COPS6	1.33	0.08	0	2	2	0	1	2	0
NOL9_HUMAN	NOL9	1.33	0.08	0	2	2	0	1	2	0
COG3_HUMAN	COG3	1.32	0.08	0	2	2	0	1	1	1
STXB2_HUMAN	STXBP2	1.32	0.08	0	2	2	0	1	1	1
GIPC1_HUMAN	GIPC1	1.14	0.08	0	1	6	0	2	4	1
SYMC_HUMAN	MARS	2.25	0.07	0	19	20	6	8	7	9
CAP1_HUMAN	CAP1	2.22	0.07	0	8	10	5	6	4	2
2ABA_HUMAN	PPP2R2A	2.15	0.07	0	4	4	4	2	1	3
CAF1B_HUMAN	CHAF1B	1.84	0.07	0	2	2	3	0	2	2
RRP44_HUMAN	DIS3	1.8	0.07	0	8	3	3	0	2	7
SAHH2_HUMAN	AHCYL1	1.79	0.07	0	3	5	2	0	4	2
NOP16_HUMAN	NOP16	1.78	0.07	0	2	3	2	2	2	0
ERF3A_HUMAN	GSPT1	1.97	0.06	0	4	4	3	0	2	4
VPS35_HUMAN	VPS35	1.79	0.06	0	8	15	4	5	8	5
ALKB5_HUMAN	ALKBH5	1.66	0.06	0	2	1	3	1	1	2
PSB4_HUMAN	PSMB4	1.55	0.06	0	3	2	1	2	1	1
JUPI1_HUMAN	JUPI1_HUMAN	1.55	0.06	0	3	2	1	0	2	2
TANC2_HUMAN	TANC2	1.53	0.06	0	2	3	1	1	1	2
MZT2B_HUMAN	MZT2B	1.53	0.06	0	2	3	1	2	1	1
H2AY_HUMAN	H2AFY	1.51	0.06	0	1	1	4	1	3	1
RBM33_HUMAN	RBM33	1.48	0.06	0	2	4	1	1	1	3
DNLI3_HUMAN	LIG3	1.39	0.06	1	3	1	1	0	3	1
NAA10_HUMAN	NAA10	1.37	0.06	0	4	1	1	1	2	2
UBP48_HUMAN	USP48	1.35	0.06	0	1	0	4	0	2	3
EXOC8_HUMAN	EXOC8	1.32	0.06	0	3	2	0	1	2	1
MACD1_HUMAN	MACROD1	1.31	0.06	0	1	0	3	0	1	3
AL1B1_HUMAN	ALDH1B1	1.3	0.06	0	2	3	0	1	1	2
ICAM1_HUMAN	ICAM1	1.2	0.06	0	2	0	1	3	0	0
LEG1_HUMAN	LGALS1	1.2	0.06	0	2	0	1	3	0	0
HCDH_HUMAN	HADH	1.19	0.06	0	0	0	4	0	2	3
ZN143_HUMAN	ZNF143	1.19	0.06	0	0	0	4	1	2	2
PPIL3_HUMAN	PPIL3	1.12	0.06	0	1	2	0	0	3	0
SYAC_HUMAN	AARS	2.2	0.05	0	16	12	4	1	4	12
NPL4_HUMAN	NPLOC4	2.13	0.05	0	7	6	4	5	2	2
KDM3A_HUMAN	KDM3A	2.02	0.05	0	4	3	4	1	2	3
CD2B2_HUMAN	CD2BP2	1.91	0.05	0	3	3	3	1	2	2
SCOT1_HUMAN	OXCT1	1.9	0.05	0	4	2	4	0	3	3
WRIP1_HUMAN	WRNIP1	1.72	0.05	0	9	14	2	8	5	4
RTF1_HUMAN	RTF1	1.49	0.05	0	1	1	3	0	2	2
MO4L2_HUMAN	MORF4L2	1.49	0.05	0	1	1	3	1	2	1
TYY1_HUMAN	YY1	1.48	0.05	0	1	1	3	1	1	2
PLCB3_HUMAN	PLCB3	1.39	0.05	0	3	1	1	0	2	2
EHD1_HUMAN	EHD1	1.37	0.05	0	3	1	1	2	0	2
ZC11A_HUMAN	ZC3H11A	1.36	0.05	0	1	0	9	2	4	5
ZFHX3_HUMAN	ZFHX3	1.32	0.05	0	1	0	3	2	2	0
RM43_HUMAN	MRPL43	1.3	0.05	0	0	1	3	2	1	1
B2MG_HUMAN	B2M	1.14	0.05	0	0	0	3	2	2	0
IDH3G_HUMAN	IDH3G	1.13	0.05	0	0	0	3	1	2	1
CBX5_HUMAN	CBX5	1.13	0.05	0	0	0	3	1	1	2
RAB10_HUMAN	RAB10	1.13	0.05	0	0	0	3	2	1	1
RAB5C_HUMAN	RAB5C	1.11	0.05	0	1	3	0	2	1	1
FKBP4_HUMAN	FKBP4	2.66	0.04	0	17	19	10	2	10	9
SPB6_HUMAN	SERPINB6	2.09	0.04	0	5	6	4	3	2	3
APC1_HUMAN	ANAPC1	1.99	0.04	0	20	24	4	11	10	8
RL34_HUMAN	RPL34	1.9	0.04	0	4	5	3	2	3	2
RENT1_HUMAN	UPF1	1.83	0.04	0	17	23	3	8	8	12
CSN3_HUMAN	COPS3	1.78	0.04	0	4	7	3	1	4	4
CSN2_HUMAN	COPS2	1.76	0.04	0	3	2	3	1	1	3
NEUA_HUMAN	CMAS	1.71	0.04	0	3	3	2	1	2	2
NFKB2_HUMAN	NFKB2	1.65	0.04	0	6	12	3	4	5	6
RFX5_HUMAN	RFX5	1.63	0.04	0	3	1	7	3	3	3
CND2_HUMAN	NCAPH	1.63	0.04	0	7	5	1	1	4	4
IST1_HUMAN	IST1	1.62	0.04	0	3	1	3	2	1	2
PSMD9_HUMAN	PSMD9	1.6	0.04	0	2	2	2	0	2	2
RL36L_HUMAN	RPL36AL	1.59	0.04	0	1	3	3	1	2	2
RING1_HUMAN	RING1	1.59	0.04	0	1	3	3	3	2	0
P4R3A_HUMAN	SMEK1	1.54	0.04	0	4	6	1	2	4	2
RANB9_HUMAN	RANBP9	1.51	0.04	0	3	3	1	3	2	0
MPRIP_HUMAN	MPRIP	1.5	0.04	0	3	0	5	6	1	0
RM32_HUMAN	MRPL32	1.46	0.04	0	1	1	2	2	1	0
PHF14_HUMAN	PHF14	1.46	0.04	0	1	1	2	1	1	1
ZC3HF_HUMAN	ZC3H15	1.46	0.04	0	1	1	2	1	1	1
PTMA_HUMAN	PTMA	1.46	0.04	0	1	1	2	0	2	1
TAF8_HUMAN	TAF8	1.46	0.04	0	1	1	2	1	1	1
HDAC6_HUMAN	HDAC6	1.46	0.04	0	1	1	2	1	1	1
KAD1_HUMAN	AK1	1.46	0.04	0	1	1	2	1	1	1
NOB1_HUMAN	NOB1	1.43	0.04	0	4	4	0	2	3	1
SH3G1_HUMAN	SH3GL1	1.41	0.04	0	6	4	0	1	4	3
CHCH2_HUMAN	CHCHD2	1.4	0.04	0	2	1	1	1	1	1
LANC2_HUMAN	LANCL2	1.4	0.04	0	2	1	1	1	1	1
RPAC2_HUMAN	POLR1D	1.4	0.04	0	2	1	1	1	1	1
CPNE3_HUMAN	CPNE3	1.4	0.04	0	2	1	1	2	1	0
INS_HUMAN	INS	1.4	0.04	0	2	1	1	1	1	1
THUM1_HUMAN	THUMPD1	1.4	0.04	0	2	1	1	0	1	2
PCH2_HUMAN	TRIP13	1.39	0.04	0	3	7	1	2	3	4
APT_HUMAN	APRT	1.38	0.04	0	1	2	1	1	1	1
AP3M1_HUMAN	AP3M1	1.38	0.04	0	1	2	1	1	1	1
GRSF1_HUMAN	GRSF1	1.38	0.04	0	1	2	1	0	1	2
PPT1_HUMAN	PPT1	1.3	0.04	0	3	3	0	2	2	1
OTUD5_HUMAN	OTUD5	1.3	0.04	0	3	3	0	0	2	3
NSRP1_HUMAN	NSRP1	1.27	0.04	0	1	0	2	0	2	1
PR38B_HUMAN	PRPF38B	1.26	0.04	0	1	0	2	1	1	1
VIR_HUMAN	KIAA1429	1.25	0.04	0	1	0	2	1	0	2
NDUA8_HUMAN	NDUFA8	1.24	0.04	0	0	1	2	1	1	1
MTPN_HUMAN	MTPN	1.24	0.04	0	0	1	2	1	1	1
ARP8_HUMAN	ACTR8	1.2	0.04	0	2	0	1	1	0	2
CKAP4_HUMAN	CKAP4	1.2	0.04	0	1	0	4	6	0	0
RPB11_HUMAN	POLR2J	1.17	0.04	0	0	2	1	2	1	0
POP7_HUMAN	POP7	1.13	0.04	0	2	1	0	1	1	1
LS14B_HUMAN	LSM14B	1.13	0.04	0	2	1	0	2	1	0
CATD_HUMAN	CTSD	1.12	0.04	0	2	1	0	1	0	2
RT21_HUMAN	MRPS21	1.11	0.04	0	1	2	0	1	2	0
UBP11_HUMAN	USP11	1.11	0.04	0	1	2	0	1	1	1
DOCK1_HUMAN	DOCK1	1.11	0.04	0	1	2	0	1	1	1
MA7D1_HUMAN	MAP7D1	1.11	0.04	0	1	2	0	1	1	1
LS14A_HUMAN	LSM14A	1.1	0.04	0	1	2	0	0	1	2
PSB7_HUMAN	PSMB7	1.1	0.04	0	1	2	0	0	1	2
CENPF_HUMAN	CENPF	1.05	0.04	0	0	0	2	2	1	0
BAF_HUMAN	BANF1	1.05	0.04	0	0	0	2	1	1	1
TMED9_HUMAN	TMED9	1.05	0.04	0	0	0	2	1	1	1
PAPOG_HUMAN	PAPOLG	1.05	0.04	0	0	0	2	1	1	1
TMED2_HUMAN	TMED2	1.04	0.04	0	0	0	2	0	1	2
THYN1_HUMAN	THYN1	1.04	0.04	0	0	0	2	0	1	2
CD9_HUMAN	CD9	1.04	0.04	0	0	0	2	2	0	1
ARFG2_HUMAN	ARFGAP2	1.04	0.04	0	0	0	2	0	1	2
SNR48_HUMAN	SNRNP48	0.93	0.04	0	2	0	0	1	1	1
GSK3B_HUMAN	GSK3B	0.93	0.04	0	2	0	0	1	1	1
NFAC3_HUMAN	NFATC3	0.9	0.04	0	0	2	0	1	2	0
MTCL1_HUMAN	MTCL1_HUMAN	0.89	0.04	0	0	2	0	1	1	1
MAML1_HUMAN	MAML1	0.89	0.04	0	0	2	0	1	1	1
CDC27_HUMAN	CDC27	2.24	0.03	0	12	12	6	4	7	5
FPPS_HUMAN	FDPS	1.86	0.03	0	3	3	5	2	2	3
TRIPC_HUMAN	TRIP12	1.79	0.03	0	5	3	3	2	3	2
REN3B_HUMAN	UPF3B	1.75	0.03	0	5	4	2	1	4	2
PTPRF_HUMAN	PTPRF	1.61	0.03	0	3	1	4	3	0	3
SYWC_HUMAN	WARS	1.58	0.03	0	5	4	1	2	3	2
TBB6_HUMAN	TUBB6	1.57	0.03	0	4	5	1	2	3	2
UFL1_HUMAN	UFL1	1.48	0.03	0	1	2	5	1	3	3
IPYR2_HUMAN	PPA2	1.46	0.03	0	4	0	4	0	1	6
CTRO_HUMAN	CIT	1.46	0.03	0	2	1	3	4	1	0
CYTA_HUMAN	CSTA	1.43	0.03	0	2	1	2	3	0	1
LYRIC_HUMAN	MTDH	1.43	0.03	0	1	2	2	1	3	0
QCR2_HUMAN	UQCRC2	1.43	0.03	0	2	1	2	2	1	1
RL38_HUMAN	RPL38	1.42	0.03	0	1	2	2	2	2	0
EFGM_HUMAN	GFM1	1.41	0.03	0	1	2	2	0	1	3
GGCT_HUMAN	GGCT	1.41	0.03	0	1	2	2	0	1	3
RAB6A_HUMAN	RAB6A	1.39	0.03	0	2	2	2	5	0	0
SLTM_HUMAN	SLTM	1.38	0.03	0	2	0	5	1	3	3
SP1_HUMAN	SP1	1.37	0.03	0	2	2	1	1	2	1
RTN3_HUMAN	RTN3	1.37	0.03	0	2	2	1	2	1	1
VP37A_HUMAN	VPS37A	1.37	0.03	0	2	2	1	1	2	1
TRM6_HUMAN	TRMT6	1.37	0.03	0	2	2	1	1	2	1
NQO1_HUMAN	NQO1	1.36	0.03	0	2	2	1	0	1	3
SPRE_HUMAN	SPR	1.36	0.03	0	2	2	1	1	1	2
UFD1_HUMAN	UFD1L	1.3	0.03	0	4	3	0	0	3	3
INT12_HUMAN	INTS12	1.29	0.03	0	1	0	6	2	4	2
VPS16_HUMAN	VPS16	1.24	0.03	0	0	2	2	1	2	1
CATC_HUMAN	CTSC	1.14	0.03	0	2	2	0	1	2	1
ANS1A_HUMAN	ANKS1A	1.14	0.03	0	2	2	0	1	2	1
EGLN1_HUMAN	EGLN1	1.13	0.03	0	2	2	0	0	1	3
COBL_HUMAN	COBL	1.13	0.03	0	2	2	0	3	1	0
LMO4_HUMAN	LMO4	1.13	0.03	0	2	2	0	2	1	1
ANR52_HUMAN	ANKRD52	1.13	0.03	0	2	2	0	1	1	2
SNAA_HUMAN	NAPA	1.03	0.03	0	2	0	1	4	0	0
AFF1_HUMAN	AFF1	1	0.03	0	0	0	3	0	4	1
PPR18_HUMAN	PPP1R18	0.98	0.03	0	0	0	3	4	0	1
APC5_HUMAN	ANAPC5	1.92	0.02	0	10	10	3	5	5	4
RAB7A_HUMAN	RAB7A	1.87	0.02	0	5	4	4	5	1	2
TLE3_HUMAN	TLE3	1.85	0.02	0	5	5	3	2	5	1
NUFP2_HUMAN	NUFIP2	1.83	0.02	0	4	3	4	2	3	2
ELOA1_HUMAN	TCEB3	1.71	0.02	0	3	3	3	0	4	2
IMDH2_HUMAN	IMPDH2	1.67	0.02	0	10	15	2	6	7	6
HPRT_HUMAN	HPRT1	1.62	0.02	0	4	4	2	0	4	3
MESD_HUMAN	MESDC2	1.61	0.02	0	2	2	4	1	2	3
COPZ1_HUMAN	COPZ1	1.54	0.02	0	5	5	1	2	3	3
CUL3_HUMAN	CUL3	1.54	0.02	0	5	5	1	3	3	2
PRI2_HUMAN	PRI2_HUMAN	1.48	0.02	0	6	6	0	3	3	3
KRR1_HUMAN	KRR1	1.45	0.02	0	1	2	3	1	2	2
RMP_HUMAN	URI1	1.36	0.02	0	3	2	1	2	2	1
AGGF1_HUMAN	AGGF1	1.35	0.02	0	4	2	1	2	2	2
CD11A_HUMAN	CDK11A	1.34	0.02	0	2	3	1	2	2	1
QOR_HUMAN	CRYZ	1.33	0.02	0	1	1	4	1	2	3
CAB45_HUMAN	SDF4	1.3	0.02	0	1	1	3	3	2	0
VAPA_HUMAN	VAPA	1.3	0.02	0	1	1	3	3	2	0
HEAT1_HUMAN	HEATR1	1.3	0.02	0	1	1	3	1	3	1
RAI3_HUMAN	GPRC5A	1.27	0.02	0	3	0	2	3	1	1
KAPCA_HUMAN	PRKACA	1.25	0.02	1	1	1	2	3	1	0
RFA3_HUMAN	RPA3	1.18	0.02	0	1	3	1	1	2	2
ALDOC_HUMAN	ALDOC	1.17	0.02	0	4	2	0	2	2	2
RAB8A_HUMAN	RAB8A	1.16	0.02	0	1	0	3	2	3	0
DIAP3_HUMAN	DIAPH3	1.15	0.02	0	3	2	0	1	2	2
CNDP2_HUMAN	CNDP2	1.15	0.02	0	3	2	0	2	1	2
VPS28_HUMAN	VPS28	1.14	0.02	0	2	4	0	2	2	2
RT15_HUMAN	MRPS15	1.13	0.02	0	0	1	3	2	1	2
GNS_HUMAN	GNS	1.07	0.02	0	0	1	2	1	3	0
RBBP6_HUMAN	RBBP6	1.06	0.02	0	0	0	4	1	3	2
TMOD1_HUMAN	TMOD1	1.06	0.02	0	0	1	2	3	0	1
MOT4_HUMAN	SLC16A3	1.06	0.02	0	0	0	4	4	1	1
CGBP1_HUMAN	CGGBP1	1.04	0.02	0	2	0	1	1	3	0
OAT_HUMAN	OAT	1.01	0.02	0	3	1	0	0	3	2
REL_HUMAN	REL	0.97	0.02	0	1	3	0	2	0	3
CYTSA_HUMAN	SPECC1L	0.9	0.02	0	0	0	2	3	1	0
ERLN2_HUMAN	ERLIN2	0.89	0.02	0	0	0	2	3	0	1
RED_HUMAN	IK	0.79	0.02	0	2	0	0	0	1	3
MCM4_HUMAN	MCM4	2.12	0.01	0	15	18	7	5	9	9
SYNE2_HUMAN	SYNE2	2.01	0.01	0	8	9	5	6	5	2
PUR9_HUMAN	ATIC	1.84	0.01	0	7	11	5	4	4	7
PROF1_HUMAN	PFN1	1.84	0.01	0	6	4	4	4	4	1
MCM5_HUMAN	MCM5	1.7	0.01	0	13	15	1	6	8	6
DC1L2_HUMAN	DYNC1LI2	1.7	0.01	0	5	8	4	5	5	2
SYIM_HUMAN	IARS2	1.69	0.01	0	3	3	5	1	3	4
ACON_HUMAN	ACO2	1.65	0.01	0	4	3	6	0	4	6
SKAP_HUMAN	KNSTRN	1.64	0.01	0	3	4	3	4	1	2
ACPH_HUMAN	APEH	1.64	0.01	0	6	9	3	3	5	5
RAB14_HUMAN	RAB14	1.61	0.01	0	4	4	2	2	2	3
HBS1L_HUMAN	HBS1L	1.57	0.01	0	3	2	3	1	3	2
ARNT_HUMAN	ARNT	1.57	0.01	0	3	2	3	4	1	1
GLRX3_HUMAN	GLRX3	1.57	0.01	0	4	5	2	2	3	3
VAC14_HUMAN	VAC14	1.56	0.01	0	2	3	3	2	2	2
PSDE_HUMAN	PSMD14	1.56	0.01	0	2	3	3	1	2	3
IF5A1_HUMAN	EIF5A	1.55	0.01	0	5	5	2	0	4	5
RS27_HUMAN	RPS27	1.55	0.01	0	4	2	3	2	3	2
MDHC_HUMAN	MDH1	1.53	0.01	0	3	3	3	2	2	3
RPAB3_HUMAN	POLR2H	1.53	0.01	0	3	3	3	3	2	2
DNJC2_HUMAN	DNAJC2	1.52	0.01	0	3	3	2	1	3	2
TANC1_HUMAN	TANC1	1.52	0.01	0	6	5	1	3	3	3
PDE12_HUMAN	PDE12	1.51	0.01	0	3	3	2	3	0	3
MRRP1_HUMAN	TRMT10C	1.47	0.01	0	2	2	5	0	4	4
IDHP_HUMAN	IDH2	1.46	0.01	0	2	2	5	0	3	5
XPOT_HUMAN	XPOT	1.46	0.01	0	6	7	1	3	2	6
GCP4_HUMAN	TUBGCP4	1.45	0.01	0	4	4	1	1	3	3
EHMT2_HUMAN	EHMT2	1.44	0.01	0	2	2	4	3	1	3
CPT2_HUMAN	CPT2	1.44	0.01	0	3	1	3	1	2	3
BAG1_HUMAN	BAG1	1.44	0.01	0	3	1	3	0	3	3
C10_HUMAN	C12orf57	1.43	0.01	0	2	2	3	3	2	1
STK4_HUMAN	STK4	1.43	0.01	0	2	2	3	2	3	1
CSK2B_HUMAN	CSNK2B	1.43	0.01	0	3	6	2	4	3	2
CLPP_HUMAN	CLPP	1.43	0.01	0	2	2	3	2	2	2
DNM1L_HUMAN	DNM1L	1.43	0.01	0	5	4	1	0	3	5
MPH6_HUMAN	MPHOSPH6	1.41	0.01	0	2	2	2	1	3	1
P20D2_HUMAN	PM20D2	1.4	0.01	0	2	2	2	1	1	3
LC7L3_HUMAN	LUC7L3	1.4	0.01	0	2	2	2	1	2	2
CSN1_HUMAN	GPS1	1.39	0.01	0	3	2	2	1	2	3
HAUS6_HUMAN	HAUS6	1.38	0.01	0	2	3	2	1	3	2
NFKB1_HUMAN	NFKB1	1.37	0.01	0	6	6	0	4	3	3
NUF2_HUMAN	NUF2	1.36	0.01	0	2	4	2	3	4	0
DNJA4_HUMAN	DNAJA4	1.34	0.01	0	2	5	2	3	3	2
RL37A_HUMAN	RPL37A	1.34	0.01	0	3	3	1	2	2	2
WDR48_HUMAN	WDR48	1.34	0.01	0	4	3	1	0	5	2
ESYT1_HUMAN	ESYT1	1.33	0.01	0	3	3	1	3	1	2
KIF11_HUMAN	KIF11	1.33	0.01	0	2	8	3	4	4	4
RFXAP_HUMAN	RFXAP	1.32	0.01	0	1	2	4	2	3	2
EIF3H_HUMAN	EIF3H	1.32	0.01	0	3	4	1	2	2	3
CWC15_HUMAN	CWC15	1.31	0.01	0	3	0	3	1	2	3
TXLNG_HUMAN	TXLNG	1.3	0.01	0	2	1	3	3	2	1
PSME2_HUMAN	PSME2	1.28	0.01	0	1	2	3	2	2	2
S10AD_HUMAN	S100A13	1.28	0.01	0	1	2	3	1	2	3
SODC_HUMAN	SOD1	1.28	0.01	0	1	2	3	2	2	2
AIMP2_HUMAN	AIMP2	1.27	0.01	0	4	5	0	3	2	3
M1IP1_HUMAN	MID1IP1	1.27	0.01	0	4	5	0	3	2	3
ADT2_HUMAN	SLC25A5	1.25	0.01	0	2	1	2	4	0	1
GSTK1_HUMAN	GSTK1	1.25	0.01	0	1	1	2	1	1	2
NPM3_HUMAN	NPM3	1.25	0.01	0	1	1	2	1	2	1
PIN4_HUMAN	PIN4	1.25	0.01	0	2	1	2	0	2	3
MCP_HUMAN	CD46	1.25	0.01	0	1	1	2	2	1	1
MCCB_HUMAN	MCCC2	1.24	0.01	0	1	3	2	1	3	2
HMGB3_HUMAN	HMGB3	1.22	0.01	0	4	2	1	0	3	4
EXOS2_HUMAN	EXOSC2	1.2	0.01	0	2	5	1	1	5	2
CEP44_HUMAN	CEP44	1.2	0.01	0	2	1	1	2	1	1
UBE2N_HUMAN	UBE2N	1.2	0.01	0	2	1	1	1	1	2
CUL4B_HUMAN	CUL4B	1.2	0.01	0	2	3	1	1	4	1
CNOT3_HUMAN	CNOT3	1.2	0.01	0	2	3	1	2	3	1
DPOA2_HUMAN	POLA2	1.2	0.01	0	2	1	1	2	1	1
PAF15_HUMAN	KIAA0101	1.19	0.01	0	1	2	1	1	2	1
COA7_HUMAN	COA7_HUMAN	1.19	0.01	0	1	2	1	1	2	1
SH3B4_HUMAN	SH3BP4	1.19	0.01	0	1	2	1	2	2	0
NCKP1_HUMAN	NCKAP1	1.19	0.01	0	2	4	1	2	2	3
RNH2A_HUMAN	RNASEH2A	1.19	0.01	0	1	2	1	1	2	1
RAC1_HUMAN	RAC1	1.18	0.01	0	1	2	1	2	1	1
ENY2_HUMAN	ENY2	1.18	0.01	0	1	2	1	1	1	2
PSA2_HUMAN	PSMA2	1.18	0.01	0	1	2	1	1	1	2
TASOR_HUMAN	TASOR_HUMAN	1.15	0.01	0	1	1	3	2	1	3
HEXI1_HUMAN	HEXIM1	1.15	0.01	0	3	4	0	2	2	3
DDX41_HUMAN	DDX41	1.15	0.01	0	1	1	3	2	2	2
ELYS_HUMAN	AHCTF1	1.1	0.01	0	2	0	2	2	1	2
AMZ2_HUMAN	AMZ2	1.08	0.01	0	0	2	2	2	1	2
S10A6_HUMAN	S100A6	1.08	0.01	0	1	0	2	1	1	2
NC2B_HUMAN	DR1	1.07	0.01	0	0	1	2	1	2	1
KAT8_HUMAN	KAT8	1.07	0.01	0	0	1	2	1	2	1
S10A7_HUMAN	S100A7	1.06	0.01	0	0	1	2	2	1	1
MAT2B_HUMAN	MAT2B	1.06	0.01	0	1	4	1	0	3	4
BUD31_HUMAN	BUD31	1.06	0.01	0	0	1	2	1	1	2
POGZ_HUMAN	POGZ	1.05	0.01	0	1	3	1	1	2	3
ATR_HUMAN	ATR	1.03	0.01	0	2	0	1	2	1	1
RPC1_HUMAN	POLR3A	1.02	0.01	0	2	3	0	0	4	2
SRSF6_HUMAN	SRSF6	1.02	0.01	0	0	0	5	3	3	2
STAM2_HUMAN	STAM2	1	0.01	0	0	2	1	1	2	1
VTA1_HUMAN	VTA1	0.99	0.01	0	2	2	0	2	2	1
ZBT21_HUMAN	ZBTB21	0.99	0.01	0	2	2	0	1	1	3
GNAS2_HUMAN	GNAS	0.98	0.01	0	2	2	0	3	0	2
GPN3_HUMAN	GPN3	0.97	0.01	0	2	1	0	1	2	1
CUTC_HUMAN	CUTC	0.97	0.01	0	2	1	0	0	2	2
IF4A2_HUMAN	EIF4A2	0.97	0.01	0	2	1	0	1	2	1
SEN34_HUMAN	TSEN34	0.95	0.01	0	1	2	0	1	2	1
PTGR1_HUMAN	PTGR1	0.95	0.01	0	1	2	0	1	2	1
PCKGM_HUMAN	PCK2	0.9	0.01	0	2	0	1	0	1	4
PGAM5_HUMAN	PGAM5	0.9	0.01	0	0	0	2	1	2	1
ZMYM2_HUMAN	ZMYM2	0.9	0.01	0	0	0	2	2	1	1
PP1G_HUMAN	PPP1CC	0.9	0.01	0	0	0	2	2	1	1
SNR27_HUMAN	SNRNP27	0.89	0.01	0	0	0	2	1	1	2
EMSY_HUMAN	C11orf30	0.88	0.01	0	0	0	3	3	3	0
YETS4_HUMAN	YEATS4	0.88	0.01	0	0	0	3	3	2	1
SEP15_HUMAN	SEP15_HUMAN	0.87	0.01	0	1	3	0	2	2	2
PDCD5_HUMAN	PDCD5	0.77	0.01	0	0	2	0	0	2	2
GALK1_HUMAN	GALK1	0.76	0.01	0	0	2	0	2	1	1
GBB1_HUMAN	GNB1	0.73	0.01	0	0	3	0	3	2	1
PSMG3_HUMAN	PSMG3	2.37	0	0	1	1	1	0	0	0
EXOC6_HUMAN	EXOC6	2.37	0	0	1	1	1	0	0	0
MYCT_HUMAN	SLC2A13	2.37	0	0	1	1	1	0	0	0
TGO1_HUMAN	TGO1_HUMAN	2.37	0	0	1	1	1	0	0	0
COX17_HUMAN	COX17	2.37	0	0	1	1	1	0	0	0
VA0D1_HUMAN	ATP6V0D1	2.37	0	0	1	1	1	0	0	0
MATK_HUMAN	MATK	2.37	0	0	1	1	1	0	0	0
VPS25_HUMAN	VPS25	2.37	0	0	1	1	1	0	0	0
T2H2L_HUMAN	GTF2H2C;GTF2H2D	2.37	0	0	1	1	1	0	0	0
UT14A_HUMAN	UTP14A	2.37	0	0	1	1	1	0	0	0
SIKE1_HUMAN	SIKE1	2.37	0	0	1	1	1	0	0	0
PPIG_HUMAN	PPIG	2.37	0	0	1	1	1	0	0	0
ARF5_HUMAN	ARF5	2.37	0	0	1	1	1	0	0	0
NRBP_HUMAN	NRBP1	2.37	0	0	1	1	1	0	0	0
F136A_HUMAN	FAM136A	2.37	0	0	1	1	1	0	0	0
LYRM7_HUMAN	LYRM7	2.37	0	0	1	1	1	0	0	0
CN37_HUMAN	CNP	2.37	0	0	1	1	1	0	0	0
SMOC1_HUMAN	SMOC1	2.37	0	0	1	1	1	0	0	0
IN80C_HUMAN	INO80C	2.37	0	0	1	1	1	0	0	0
MTSSL_HUMAN	MTSS1L	2.37	0	0	1	1	1	0	0	0
PUR1_HUMAN	PPAT	2.37	0	0	1	1	1	0	0	0
HV145_HUMAN	HV145_HUMAN	2.37	0	0	1	1	1	0	0	0
CFA20_HUMAN	CFA20_HUMAN	2.37	0	0	1	1	1	0	0	0
EPN1_HUMAN	EPN1	2.37	0	0	1	1	1	0	0	0
HXK2_HUMAN	HK2	2.33	0	0	14	15	12	6	6	10
TPM3_HUMAN	TPM3	2.24	0	0	9	12	14	10	5	5
AKA12_HUMAN	AKAP12	2.19	0	0	16	18	14	7	12	9
EIF2A_HUMAN	EIF2A	2.1	0	0	8	10	9	4	6	6
SYYC_HUMAN	YARS	2.08	0	0	7	9	9	2	6	7
VINC_HUMAN	VCL	2.06	0	0	15	12	8	8	7	6
CDC16_HUMAN	CDC16	2.01	0	0	12	11	8	5	4	10
CTNA1_HUMAN	CTNNA1	2	0	0	8	5	9	1	6	7
LIN37_HUMAN	LIN37_HUMAN	1.98	0	0	1	0	1	0	0	0
TRNT1_HUMAN	TRNT1	1.98	0	0	1	0	1	0	0	0
PI51A_HUMAN	PIP5K1A	1.98	0	0	1	0	1	0	0	0
DNJB6_HUMAN	DNAJB6	1.98	0	0	1	0	1	0	0	0
ACSL3_HUMAN	ACSL3	1.98	0	0	1	0	1	0	0	0
TBL2_HUMAN	TBL2	1.98	0	0	1	0	1	0	0	0
NENF_HUMAN	NENF	1.98	0	0	1	0	1	0	0	0
CDCA3_HUMAN	CDCA3	1.98	0	0	1	0	1	0	0	0
DNJC5_HUMAN	DNAJC5	1.98	0	0	1	0	1	0	0	0
DIAP2_HUMAN	DIAPH2	1.98	0	0	1	0	1	0	0	0
RTEL1_HUMAN	RTEL1	1.98	0	0	1	0	1	0	0	0
OSBP1_HUMAN	OSBP	1.98	0	0	1	0	1	0	0	0
QCR1_HUMAN	UQCRC1	1.98	0	0	1	0	1	0	0	0
GMFB_HUMAN	GMFB	1.98	0	0	1	0	1	0	0	0
RHOA_HUMAN	RHOA	1.98	0	0	1	0	1	0	0	0
ARP19_HUMAN	ARPP19	1.98	0	0	1	0	1	0	0	0
SUCA_HUMAN	SUCLG1	1.98	0	0	1	0	1	0	0	0
5NTC_HUMAN	NT5C2	1.98	0	0	1	0	1	0	0	0
GOLM1_HUMAN	GOLM1	1.98	0	0	1	0	1	0	0	0
SSDH_HUMAN	ALDH5A1	1.98	0	0	1	0	1	0	0	0
MINP1_HUMAN	MINPP1	1.98	0	0	1	0	1	0	0	0
ZN646_HUMAN	ZNF646	1.98	0	0	1	0	1	0	0	0
KAT7_HUMAN	KAT7	1.98	0	0	1	0	1	0	0	0
MAFK_HUMAN	MAFK	1.94	0	0	0	1	1	0	0	0
NCBP3_HUMAN	NCBP3_HUMAN	1.94	0	0	0	1	1	0	0	0
ATG3_HUMAN	ATG3	1.94	0	0	0	1	1	0	0	0
UFC1_HUMAN	UFC1	1.94	0	0	0	1	1	0	0	0
ABRX1_HUMAN	ABRX1_HUMAN	1.94	0	0	0	1	1	0	0	0
RBCC1_HUMAN	RB1CC1	1.94	0	0	0	1	1	0	0	0
USMG5_HUMAN	USMG5	1.94	0	0	0	1	1	0	0	0
CRIPT_HUMAN	CRIPT	1.94	0	0	0	1	1	0	0	0
TMED1_HUMAN	TMED1	1.94	0	0	0	1	1	0	0	0
PPOX_HUMAN	PPOX	1.94	0	0	0	1	1	0	0	0
CTCF_HUMAN	CTCF	1.94	0	0	0	1	1	0	0	0
NLTP_HUMAN	SCP2	1.94	0	0	0	1	1	0	0	0
OSB10_HUMAN	OSBPL10	1.94	0	0	0	1	1	0	0	0
MAP11_HUMAN	METAP1	1.94	0	0	0	1	1	0	0	0
PIP_HUMAN	PIP	1.94	0	0	0	1	1	0	0	0
LTOR1_HUMAN	LAMTOR1	1.94	0	0	0	1	1	0	0	0
E41L2_HUMAN	EPB41L2	1.94	0	0	0	1	1	0	0	0
PSB6_HUMAN	PSMB6	1.94	0	0	0	1	1	0	0	0
TYDP2_HUMAN	TDP2	1.94	0	0	0	1	1	0	0	0
SCAM1_HUMAN	SCAM1_HUMAN	1.94	0	0	0	1	1	0	0	0
PSMD3_HUMAN	PSMD3	1.91	0	0	9	10	6	6	6	4
STIP1_HUMAN	STIP1	1.9	0	0	21	18	8	5	14	12
PRS7_HUMAN	PSMC2	1.89	0	0	9	14	12	5	12	7
THIL_HUMAN	ACAT1	1.86	0	0	6	6	5	1	6	4
COPG1_HUMAN	COPG1	1.83	0	0	15	16	4	5	8	10
TRM61_HUMAN	TRMT61A	1.82	0	0	1	1	0	0	0	0
TF65_HUMAN	RELA	1.82	0	0	1	1	0	0	0	0
P121B_HUMAN	P121B_HUMAN	1.82	0	0	1	1	0	0	0	0
PEAK1_HUMAN	PEAK1	1.82	0	0	1	1	0	0	0	0
PIPNA_HUMAN	PITPNA	1.82	0	0	1	1	0	0	0	0
WDR34_HUMAN	WDR34	1.82	0	0	1	1	0	0	0	0
VATG1_HUMAN	ATP6V1G1	1.82	0	0	1	1	0	0	0	0
PNCB_HUMAN	NAPRT1	1.82	0	0	1	1	0	0	0	0
MESH1_HUMAN	HDDC3	1.82	0	0	1	1	0	0	0	0
T11L2_HUMAN	TCP11L2	1.82	0	0	1	1	0	0	0	0
SAMH1_HUMAN	SAMHD1	1.82	0	0	1	1	0	0	0	0
RBGP1_HUMAN	RABGAP1	1.82	0	0	1	1	0	0	0	0
LRC18_HUMAN	LRRC18	1.82	0	0	1	1	0	0	0	0
ACD_HUMAN	ACD	1.82	0	0	1	1	0	0	0	0
SAAL1_HUMAN	SAAL1	1.82	0	0	1	1	0	0	0	0
MS18B_HUMAN	OIP5	1.82	0	0	1	1	0	0	0	0
UBP16_HUMAN	USP16	1.82	0	0	1	1	0	0	0	0
OTUL_HUMAN	FAM105B	1.82	0	0	1	1	0	0	0	0
PAXX_HUMAN	PAXX_HUMAN	1.82	0	0	1	1	0	0	0	0
NAA30_HUMAN	NAA30	1.82	0	0	1	1	0	0	0	0
MINY1_HUMAN	MINY1_HUMAN	1.82	0	0	1	1	0	0	0	0
STPAP_HUMAN	TUT1	1.82	0	0	1	1	0	0	0	0
PTAR1_HUMAN	PTAR1	1.82	0	0	1	1	0	0	0	0
HTR5A_HUMAN	HEATR5A	1.82	0	0	1	1	0	0	0	0
UBQL2_HUMAN	UBQLN2	1.82	0	0	1	1	0	0	0	0
MSPD2_HUMAN	MOSPD2	1.82	0	0	1	1	0	0	0	0
HPS5_HUMAN	HPS5	1.82	0	0	1	1	0	0	0	0
TIM8B_HUMAN	TIMM8B	1.82	0	0	1	1	0	0	0	0
HECD4_HUMAN	HECTD4	1.82	0	0	1	1	0	0	0	0
NDRG3_HUMAN	NDRG3	1.82	0	0	1	1	0	0	0	0
RAB9A_HUMAN	RAB9A	1.82	0	0	1	1	0	0	0	0
KPCD_HUMAN	PRKCD	1.82	0	0	1	1	0	0	0	0
GPTC2_HUMAN	GPATCH2	1.82	0	0	1	1	0	0	0	0
CORO7_HUMAN	CORO7	1.82	0	0	1	1	0	0	0	0
CDC7_HUMAN	CDC7	1.82	0	0	1	1	0	0	0	0
AP1S2_HUMAN	AP1S2	1.82	0	0	1	1	0	0	0	0
CTNL1_HUMAN	CTNNAL1	1.82	0	0	1	1	0	0	0	0
CR025_HUMAN	C18orf25	1.82	0	0	1	1	0	0	0	0
APC11_HUMAN	ANAPC11	1.82	0	0	1	1	0	0	0	0
AN30A_HUMAN	ANKRD30A	1.82	0	0	1	1	0	0	0	0
PSME4_HUMAN	PSME4	1.82	0	0	1	1	0	0	0	0
ATRAP_HUMAN	AGTRAP	1.82	0	0	1	1	0	0	0	0
FOLC_HUMAN	FPGS	1.82	0	0	1	1	0	0	0	0
MYO19_HUMAN	MYO19	1.82	0	0	1	1	0	0	0	0
M3K6_HUMAN	MAP3K6	1.82	0	0	1	1	0	0	0	0
CP072_HUMAN	C16orf72	1.82	0	0	1	1	0	0	0	0
MKL1_HUMAN	MKL1	1.82	0	0	1	1	0	0	0	0
TR112_HUMAN	TRMT112	1.82	0	0	1	1	0	0	0	0
LSM1_HUMAN	LSM1	1.82	0	0	1	1	0	0	0	0
TM165_HUMAN	TMEM165	1.82	0	0	1	1	0	0	0	0
LAGE3_HUMAN	LAGE3	1.82	0	0	1	1	0	0	0	0
KTAP2_HUMAN	KRTCAP2	1.82	0	0	1	1	0	0	0	0
RC3H2_HUMAN	RC3H2	1.82	0	0	1	1	0	0	0	0
EDEM3_HUMAN	EDEM3	1.82	0	0	1	1	0	0	0	0
NDUS2_HUMAN	NDUFS2	1.82	0	0	1	1	0	0	0	0
MARK3_HUMAN	MARK3	1.82	0	0	1	1	0	0	0	0
PPCEL_HUMAN	PREPL	1.82	0	0	1	1	0	0	0	0
S27A2_HUMAN	SLC27A2	1.82	0	0	1	1	0	0	0	0
L2GL2_HUMAN	LLGL2	1.82	0	0	1	1	0	0	0	0
DCK_HUMAN	DCK	1.82	0	0	1	1	0	0	0	0
COMD4_HUMAN	COMMD4	1.82	0	0	1	1	0	0	0	0
S38AA_HUMAN	SLC38A10	1.82	0	0	1	1	0	0	0	0
PCGF6_HUMAN	PCGF6	1.82	0	0	1	1	0	0	0	0
NTPCR_HUMAN	NTPCR	1.82	0	0	1	1	0	0	0	0
PCSK9_HUMAN	PCSK9	1.82	0	0	1	1	0	0	0	0
S35E1_HUMAN	SLC35E1	1.82	0	0	1	1	0	0	0	0
DYLT1_HUMAN	DYNLT1	1.82	0	0	1	1	0	0	0	0
GALE_HUMAN	GALE	1.82	0	0	1	1	0	0	0	0
A4_HUMAN	APP	1.82	0	1	1	1	0	0	0	0
RM42_HUMAN	MRPL42	1.82	0	0	1	1	0	0	0	0
RHG12_HUMAN	ARHGAP12	1.82	0	0	1	1	0	0	0	0
DD19A_HUMAN	DDX19A	1.82	0	0	1	1	0	0	0	0
PLCD3_HUMAN	PLCD3	1.82	0	0	1	1	0	0	0	0
CA052_HUMAN	C1orf52	1.82	0	0	1	1	0	0	0	0
ZGPAT_HUMAN	ZGPAT	1.82	0	0	1	1	0	0	0	0
SEN15_HUMAN	TSEN15	1.82	0	0	1	1	0	0	0	0
THUM3_HUMAN	THUMPD3	1.82	0	0	1	1	0	0	0	0
OXSM_HUMAN	OXSM	1.82	0	0	1	1	0	0	0	0
C43BP_HUMAN	COL4A3BP	1.82	0	0	1	1	0	0	0	0
UNG_HUMAN	UNG	1.82	0	0	1	1	0	0	0	0
PDD2L_HUMAN	PDCD2L	1.82	0	0	1	1	0	0	0	0
FA83G_HUMAN	FAM83G	1.82	0	0	1	1	0	0	0	0
AP4E1_HUMAN	AP4E1	1.82	0	0	1	1	0	0	0	0
P5CR3_HUMAN	PYCRL	1.82	0	0	1	1	0	0	0	0
BECN1_HUMAN	BECN1	1.82	0	0	1	1	0	0	0	0
DUS12_HUMAN	DUSP12	1.82	0	0	1	1	0	0	0	0
UBE3A_HUMAN	UBE3A	1.82	0	0	1	1	0	0	0	0
AGAP3_HUMAN	AGAP3	1.82	0	0	1	1	0	0	0	0
RANB3_HUMAN	RANBP3	1.82	0	0	1	1	0	0	0	0
FA83D_HUMAN	FAM83D	1.82	0	0	1	1	0	0	0	0
SHRM1_HUMAN	SHROOM1	1.82	0	0	1	1	0	0	0	0
TELO2_HUMAN	TELO2	1.82	0	0	1	1	0	0	0	0
VP26B_HUMAN	VPS26B	1.82	0	0	1	1	0	0	0	0
F262_HUMAN	PFKFB2	1.82	0	0	1	1	0	0	0	0
SMYD4_HUMAN	SMYD4	1.82	0	0	1	1	0	0	0	0
NUDC2_HUMAN	NUDCD2	1.82	0	0	1	1	0	0	0	0
PSMG4_HUMAN	PSMG4	1.82	0	0	1	1	0	0	0	0
PEPD_HUMAN	PEPD	1.82	0	0	1	1	0	0	0	0
RNH2B_HUMAN	RNASEH2B	1.82	0	0	1	1	0	0	0	0
CA112_HUMAN	C1orf112	1.82	0	0	1	1	0	0	0	0
FOXO3_HUMAN	FOXO3	1.82	0	0	1	1	0	0	0	0
MALT1_HUMAN	MALT1	1.82	0	0	1	1	0	0	0	0
ZMAT2_HUMAN	ZMAT2	1.82	0	0	1	1	0	0	0	0
USP9Y_HUMAN	USP9Y	1.82	0	0	1	1	0	0	0	0
DAPLE_HUMAN	CCDC88C	1.82	0	0	1	1	0	0	0	0
DCA16_HUMAN	DCAF16	1.82	0	0	1	1	0	0	0	0
ENOPH_HUMAN	ENOPH1	1.82	0	0	1	1	0	0	0	0
XPO6_HUMAN	XPO6	1.82	0	0	1	1	0	0	0	0
BAZ1A_HUMAN	BAZ1A	1.82	0	0	1	1	0	0	0	0
HELZ2_HUMAN	HELZ2	1.82	0	0	1	1	0	0	0	0
MON2_HUMAN	MON2	1.82	0	0	1	1	0	0	0	0
SNX4_HUMAN	SNX4	1.82	0	0	1	1	0	0	0	0
ZN787_HUMAN	ZNF787	1.82	0	0	1	1	0	0	0	0
ASPC1_HUMAN	ASPSCR1	1.82	0	0	1	1	0	0	0	0
GTSE1_HUMAN	GTSE1	1.82	0	0	1	1	0	0	0	0
F8I2_HUMAN	F8A1;F8A2;F8A3	1.82	0	0	1	1	0	0	0	0
RIN1_HUMAN	RIN1	1.82	0	0	1	1	0	0	0	0
PPR21_HUMAN	PPP1R21	1.82	0	0	1	1	0	0	0	0
LIMS1_HUMAN	LIMS1	1.82	0	0	1	1	0	0	0	0
CHSP1_HUMAN	CARHSP1	1.82	0	0	1	1	0	0	0	0
RPC10_HUMAN	POLR3K	1.82	0	0	1	1	0	0	0	0
NXP20_HUMAN	FAM114A1	1.82	0	0	1	1	0	0	0	0
SAE1_HUMAN	SAE1	1.82	0	0	1	1	0	0	0	0
FBX30_HUMAN	FBXO30	1.82	0	0	1	1	0	0	0	0
HBAP1_HUMAN	HSPBAP1	1.82	0	0	1	1	0	0	0	0
CTDP1_HUMAN	CTDP1	1.82	0	0	1	1	0	0	0	0
F207A_HUMAN	FAM207A	1.82	0	0	1	1	0	0	0	0
PKHA5_HUMAN	PLEKHA5	1.82	0	0	1	1	0	0	0	0
DNPH1_HUMAN	DNPH1	1.82	0	0	1	1	0	0	0	0
BACH_HUMAN	ACOT7	1.82	0	0	1	1	0	0	0	0
KIF1B_HUMAN	KIF1B	1.82	0	0	1	1	0	0	0	0
PHF8_HUMAN	PHF8	1.82	0	0	1	1	0	0	0	0
PURA1_HUMAN	ADSSL1	1.82	0	0	1	1	0	0	0	0
PITM1_HUMAN	PITPNM1	1.82	0	0	1	1	0	0	0	0
KAPCB_HUMAN	PRKACB	1.82	0	1	1	1	0	0	0	0
AKTIP_HUMAN	AKTIP	1.82	0	0	1	1	0	0	0	0
PGTA_HUMAN	RABGGTA	1.82	0	0	1	1	0	0	0	0
MET13_HUMAN	METTL13	1.82	0	0	1	1	0	0	0	0
ABI2_HUMAN	ABI2	1.82	0	0	1	1	0	0	0	0
ZN428_HUMAN	ZNF428	1.82	0	0	1	1	0	0	0	0
TTI2_HUMAN	TTI2	1.82	0	0	1	1	0	0	0	0
UTP6_HUMAN	UTP6	1.82	0	0	1	1	0	0	0	0
RUND1_HUMAN	RUNDC1	1.82	0	0	1	1	0	0	0	0
COA3_HUMAN	COA3	1.82	0	0	1	1	0	0	0	0
BORG5_HUMAN	CDC42EP1	1.82	0	0	1	1	0	0	0	0
HDDC2_HUMAN	HDDC2	1.82	0	0	1	1	0	0	0	0
BL1S5_HUMAN	BLOC1S5	1.82	0	0	1	1	0	0	0	0
NAGK_HUMAN	NAGK	1.82	0	0	1	1	0	0	0	0
MYG1_HUMAN	C12orf10	1.82	0	0	1	1	0	0	0	0
DCXR_HUMAN	DCXR	1.82	0	0	1	1	0	0	0	0
EIF1B_HUMAN	EIF1B	1.82	0	0	1	1	0	0	0	0
AVEN_HUMAN	AVEN	1.82	0	0	1	1	0	0	0	0
KTBL1_HUMAN	KATNBL1	1.82	0	0	1	1	0	0	0	0
ZN574_HUMAN	ZNF574	1.82	0	0	1	1	0	0	0	0
BAHD1_HUMAN	BAHD1	1.82	0	0	1	1	0	0	0	0
PUR8_HUMAN	ADSL	1.82	0	0	1	1	0	0	0	0
TTC4_HUMAN	TTC4	1.82	0	0	1	1	0	0	0	0
BICD1_HUMAN	BICD1	1.82	0	0	1	1	0	0	0	0
RWDD4_HUMAN	RWDD4	1.82	0	0	1	1	0	0	0	0
CSPG2_HUMAN	VCAN	1.82	0	0	1	1	0	0	0	0
OGFD1_HUMAN	OGFOD1	1.82	0	0	1	1	0	0	0	0
AP4AT_HUMAN	ENTHD2	1.82	0	0	1	1	0	0	0	0
KSR1_HUMAN	KSR1	1.82	0	0	1	1	0	0	0	0
NADK_HUMAN	NADK	1.82	0	0	1	1	0	0	0	0
TLN1_HUMAN	TLN1	1.79	0	0	20	22	7	11	15	8
PCYOX_HUMAN	PCYOX1	1.78	0	0	1	1	1	0	1	0
M4K4_HUMAN	MAP4K4	1.78	0	0	1	1	1	0	1	0
LUC7L_HUMAN	LUC7L	1.78	0	0	1	1	1	0	1	0
EMD_HUMAN	EMD	1.78	0	0	1	1	1	0	1	0
TFB2M_HUMAN	TFB2M	1.78	0	0	1	1	1	0	1	0
SRGP2_HUMAN	SRGP2_HUMAN	1.78	0	0	1	1	1	0	1	0
WDR74_HUMAN	WDR74	1.78	0	0	1	1	1	0	1	0
CD63_HUMAN	CD63	1.77	0	0	1	1	1	0	0	1
APMAP_HUMAN	APMAP	1.77	0	0	1	1	1	0	0	1
TEST_HUMAN	PRSS21	1.77	0	0	1	1	1	0	0	1
CMBL_HUMAN	CMBL	1.77	0	0	1	1	1	0	0	1
KDM4B_HUMAN	KDM4B	1.77	0	0	1	1	1	0	0	1
TPP1_HUMAN	TPP1	1.77	0	0	1	1	1	0	0	1
CAR14_HUMAN	CARD14	1.77	0	0	1	1	1	1	0	0
PLP2_HUMAN	PLP2	1.77	0	0	1	1	1	1	0	0
NEP1_HUMAN	NEP1_HUMAN	1.77	0	0	1	1	1	1	0	0
F111B_HUMAN	FAM111B	1.77	0	0	1	1	1	1	0	0
S29A1_HUMAN	SLC29A1	1.77	0	0	1	1	1	0	0	1
PPIF_HUMAN	PPIF	1.77	0	0	1	1	1	0	0	1
PGES2_HUMAN	PTGES2	1.77	0	0	1	1	1	0	0	1
THIC_HUMAN	ACAT2	1.77	0	0	1	1	1	1	0	0
RMD1_HUMAN	RMDN1	1.77	0	0	1	1	1	0	0	1
ACAD8_HUMAN	ACAD8	1.77	0	0	1	1	1	1	0	0
NAA35_HUMAN	NAA35	1.77	0	0	1	1	1	1	0	0
ERF1_HUMAN	ETF1	1.75	0	0	11	11	5	3	10	6
USO1_HUMAN	USO1	1.75	0	0	14	14	7	6	11	8
ZO2_HUMAN	TJP2	1.71	0	0	5	4	6	7	3	1
CYBP_HUMAN	CACYBP	1.7	0	0	7	6	5	2	5	6
SERA_HUMAN	PHGDH	1.69	0	0	12	15	10	5	10	13
IPO5_HUMAN	IPO5	1.67	0	0	11	11	2	5	6	6
TRM1L_HUMAN	TRMT1L	1.66	0	0	6	5	3	3	5	2
COPA_HUMAN	COPA	1.66	0	0	15	15	11	8	11	13
CND1_HUMAN	NCAPD2	1.66	0	0	8	10	4	3	6	7
GNAI2_HUMAN	GNAI2	1.65	0	0	4	3	5	5	1	3
CNOT9_HUMAN	CNOT9_HUMAN	1.65	0	0	5	6	4	3	4	4
BAG6_HUMAN	BAG6	1.65	0	0	17	18	4	9	11	9
NDRG1_HUMAN	NDRG1	1.63	0	0	7	5	7	5	6	4
SMC4_HUMAN	SMC4	1.62	0	0	16	18	22	10	23	14
PNPT1_HUMAN	PNPT1	1.62	0	0	4	4	8	3	5	5
RL23A_HUMAN	RPL23A	1.59	0	0	5	4	4	4	3	3
KINH_HUMAN	KIF5B	1.58	0	0	15	17	3	10	10	7
UBP10_HUMAN	USP10	1.58	0	0	6	8	5	5	6	4
SART3_HUMAN	SART3	1.57	0	0	18	20	5	10	15	9
LUZP1_HUMAN	LUZP1	1.57	0	0	5	2	13	14	3	1
PCNA_HUMAN	PCNA	1.57	0	0	6	8	5	2	6	7
RL9_HUMAN	RPL9	1.56	0	0	5	5	4	4	4	3
RS21_HUMAN	RPS21	1.56	0	0	5	5	3	4	4	2
TACC1_HUMAN	TACC1	1.55	0	0	0	0	1	0	0	0
TOR1B_HUMAN	TOR1B	1.55	0	0	0	0	1	0	0	0
TECR_HUMAN	TECR	1.55	0	0	0	0	1	0	0	0
DPOLB_HUMAN	POLB	1.55	0	0	0	0	1	0	0	0
NSE2_HUMAN	NSMCE2	1.55	0	0	0	0	1	0	0	0
TBP_HUMAN	TBP	1.55	0	0	0	0	1	0	0	0
F208B_HUMAN	FAM208B	1.55	0	0	0	0	1	0	0	0
RENR_HUMAN	ATP6AP2	1.55	0	0	0	0	1	0	0	0
RASK_HUMAN	KRAS	1.55	0	0	0	0	1	0	0	0
MED18_HUMAN	MED18	1.55	0	0	0	0	1	0	0	0
ZKSC8_HUMAN	ZKSCAN8	1.55	0	0	0	0	1	0	0	0
SOAT1_HUMAN	SOAT1	1.55	0	0	0	0	1	0	0	0
RAP1B_HUMAN	RAP1B	1.55	0	0	0	0	1	0	0	0
NPTN_HUMAN	NPTN	1.55	0	0	0	0	1	0	0	0
ERGI3_HUMAN	ERGIC3	1.55	0	0	0	0	1	0	0	0
CBX4_HUMAN	CBX4	1.55	0	0	0	0	1	0	0	0
SNX25_HUMAN	SNX25	1.55	0	0	0	0	1	0	0	0
HPCL1_HUMAN	HPCAL1	1.55	0	0	0	0	1	0	0	0
GOGA7_HUMAN	GOLGA7	1.55	0	0	0	0	1	0	0	0
KLF3_HUMAN	KLF3	1.55	0	0	0	0	1	0	0	0
AF9_HUMAN	MLLT3	1.55	0	0	0	0	1	0	0	0
PLCH1_HUMAN	PLCH1	1.55	0	0	0	0	1	0	0	0
NDUB3_HUMAN	NDUFB3	1.55	0	0	0	0	1	0	0	0
JTB_HUMAN	JTB	1.55	0	0	0	0	1	0	0	0
SEC63_HUMAN	SEC63	1.55	0	0	0	0	1	0	0	0
SFXN1_HUMAN	SFXN1	1.55	0	0	0	0	1	0	0	0
KAP1_HUMAN	PRKAR1B	1.55	0	0	0	0	1	0	0	0
MIC19_HUMAN	MIC19_HUMAN	1.55	0	0	0	0	1	0	0	0
PUM3_HUMAN	PUM3_HUMAN	1.55	0	0	0	0	1	0	0	0
ARP3B_HUMAN	ACTR3B	1.55	0	0	0	0	1	0	0	0
SENP5_HUMAN	SENP5	1.55	0	0	0	0	1	0	0	0
DHB8_HUMAN	HSD17B8	1.55	0	0	0	0	1	0	0	0
RALB_HUMAN	RALB	1.55	0	0	0	0	1	0	0	0
SP30L_HUMAN	SAP30L	1.55	0	0	0	0	1	0	0	0
KIF22_HUMAN	KIF22	1.55	0	0	0	0	1	0	0	0
CD166_HUMAN	ALCAM	1.55	0	0	0	0	1	0	0	0
RB15B_HUMAN	RBM15B	1.55	0	0	0	0	1	0	0	0
CISD1_HUMAN	CISD1	1.55	0	0	0	0	1	0	0	0
ERG7_HUMAN	LSS	1.55	0	0	0	0	1	0	0	0
CYTC_HUMAN	CST3	1.55	0	0	0	0	1	0	0	0
CTL1_HUMAN	SLC44A1	1.55	0	0	0	0	1	0	0	0
ECT2_HUMAN	ECT2	1.55	0	0	0	0	1	0	0	0
CA174_HUMAN	C1orf174	1.55	0	0	0	0	1	0	0	0
RNT2_HUMAN	RNASET2	1.55	0	0	0	0	1	0	0	0
LFA3_HUMAN	CD58	1.55	0	0	0	0	1	0	0	0
TXN4A_HUMAN	TXNL4A	1.55	0	0	0	0	1	0	0	0
NDUV1_HUMAN	NDUFV1	1.55	0	0	0	0	1	0	0	0
CCNB2_HUMAN	CCNB2	1.55	0	0	0	0	1	0	0	0
VPS72_HUMAN	VPS72	1.55	0	0	0	0	1	0	0	0
COX5B_HUMAN	COX5B	1.55	0	0	0	0	1	0	0	0
BRD3_HUMAN	BRD3	1.55	0	0	0	0	1	0	0	0
TPC12_HUMAN	TRAPPC12	1.55	0	0	0	0	1	0	0	0
PLD3_HUMAN	PLD3	1.55	0	0	0	0	1	0	0	0
VGLL3_HUMAN	VGLL3	1.55	0	0	0	0	1	0	0	0
MBNL2_HUMAN	MBNL2	1.55	0	0	0	0	1	0	0	0
M2OM_HUMAN	SLC25A11	1.55	0	0	0	0	1	0	0	0
LYRM4_HUMAN	LYRM4	1.55	0	0	0	0	1	0	0	0
NEPRO_HUMAN	NEPRO_HUMAN	1.55	0	0	0	0	1	0	0	0
EBP_HUMAN	EBP	1.55	0	0	0	0	1	0	0	0
KV315_HUMAN	KV315_HUMAN	1.55	0	0	0	0	1	0	0	0
KTHY_HUMAN	DTYMK	1.55	0	0	0	0	1	0	0	0
BAZ2A_HUMAN	BAZ2A	1.55	0	0	0	0	1	0	0	0
PTN1_HUMAN	PTPN1	1.55	0	0	0	0	1	0	0	0
ACOT1_HUMAN	ACOT1	1.55	0	0	0	0	1	0	0	0
SCRB1_HUMAN	SCARB1	1.55	0	0	0	0	1	0	0	0
KIME_HUMAN	MVK	1.55	0	0	0	0	1	0	0	0
NMNA1_HUMAN	NMNAT1	1.55	0	0	0	0	1	0	0	0
CD59_HUMAN	CD59	1.55	0	0	0	0	1	0	0	0
NDUS1_HUMAN	NDUFS1	1.55	0	0	0	0	1	0	0	0
PTGES_HUMAN	PTGES	1.55	0	0	0	0	1	0	0	0
S38A1_HUMAN	SLC38A1	1.55	0	0	0	0	1	0	0	0
COQ6_HUMAN	COQ6	1.55	0	0	0	0	1	0	0	0
CCHL_HUMAN	HCCS	1.55	0	0	0	0	1	0	0	0
F234A_HUMAN	F234A_HUMAN	1.55	0	0	0	0	1	0	0	0
XP32_HUMAN	C1orf68	1.55	0	0	0	0	1	0	0	0
ENL_HUMAN	MLLT1	1.55	0	0	0	0	1	0	0	0
LYPL1_HUMAN	LYPLAL1	1.55	0	0	0	0	1	0	0	0
PCGF1_HUMAN	PCGF1	1.55	0	0	0	0	1	0	0	0
TRI18_HUMAN	MID1	1.55	0	0	0	0	1	0	0	0
TRAF3_HUMAN	TRAF3	1.55	0	1	0	0	1	0	0	0
YIPF3_HUMAN	YIPF3	1.55	0	0	0	0	1	0	0	0
ZEP1_HUMAN	HIVEP1	1.55	0	0	0	0	1	0	0	0
PIPNB_HUMAN	PITPNB	1.55	0	0	0	0	1	0	0	0
DHC24_HUMAN	DHCR24	1.55	0	0	0	0	1	0	0	0
SIPA1_HUMAN	SIPA1	1.55	0	0	0	0	1	0	0	0
CAF1A_HUMAN	CHAF1A	1.55	0	0	0	0	1	0	0	0
CBR4_HUMAN	CBR4	1.55	0	0	0	0	1	0	0	0
RNH1_HUMAN	RNASEH1	1.55	0	0	0	0	1	0	0	0
TAOK1_HUMAN	TAOK1	1.55	0	0	0	0	1	0	0	0
ANTR1_HUMAN	ANTXR1	1.55	0	0	0	0	1	0	0	0
PSA4_HUMAN	PSMA4	1.55	0	0	5	5	3	3	3	4
NDUBA_HUMAN	NDUFB10	1.55	0	0	0	0	1	0	0	0
HYEP_HUMAN	EPHX1	1.55	0	0	0	0	1	0	0	0
NGAL_HUMAN	LCN2	1.55	0	0	0	0	1	0	0	0
RRP5_HUMAN	PDCD11	1.55	0	0	0	0	1	0	0	0
COX19_HUMAN	COX19	1.55	0	0	0	0	1	0	0	0
B3A2_HUMAN	SLC4A2	1.55	0	0	0	0	1	0	0	0
PCGF2_HUMAN	PCGF2	1.55	0	0	0	0	1	0	0	0
SUMF1_HUMAN	SUMF1	1.55	0	0	0	0	1	0	0	0
RAB18_HUMAN	RAB18	1.55	0	0	0	0	1	0	0	0
IKIP_HUMAN	IKBIP	1.55	0	0	0	0	1	0	0	0
MMTA2_HUMAN	C1orf35	1.55	0	0	0	0	1	0	0	0
CKS2_HUMAN	CKS2	1.55	0	0	0	0	1	0	0	0
CBX8_HUMAN	CBX8	1.55	0	0	0	0	1	0	0	0
ITM2B_HUMAN	ITM2B	1.55	0	0	0	0	1	0	0	0
UCRI_HUMAN	UQCRFS1	1.55	0	0	0	0	1	0	0	0
PTN2_HUMAN	PTPN2	1.55	0	0	0	0	1	0	0	0
SRP19_HUMAN	SRP19	1.55	0	0	0	0	1	0	0	0
GBA3_HUMAN	GBA3_HUMAN	1.55	0	0	0	0	1	0	0	0
MLEC_HUMAN	MLEC	1.55	0	0	0	0	1	0	0	0
THIM_HUMAN	ACAA2	1.54	0	0	7	4	3	2	3	6
TALDO_HUMAN	TALDO1	1.54	0	0	4	3	7	2	4	6
EIF3J_HUMAN	EIF3J	1.54	0	0	11	11	6	8	10	5
FNBP4_HUMAN	FNBP4	1.54	0	0	4	7	5	3	6	4
KIFC1_HUMAN	KIFC1	1.53	0	0	5	3	6	2	6	4
SYF1_HUMAN	XAB2	1.53	0	0	15	14	8	9	11	11
TRXR1_HUMAN	TXNRD1	1.53	0	0	12	11	8	11	6	9
TE2IP_HUMAN	TERF2IP	1.53	0	0	4	3	5	5	3	2
1433F_HUMAN	YWHAH	1.52	0	0	6	6	4	4	4	5
NELFA_HUMAN	NELFA	1.52	0	0	8	9	3	6	5	5
AL7A1_HUMAN	ALDH7A1	1.52	0	0	6	6	4	1	4	8
RL22_HUMAN	RPL22	1.51	0	0	4	3	3	3	3	2
PSME1_HUMAN	PSME1	1.51	0	0	7	7	6	3	8	6
ITB1_HUMAN	ITGB1	1.5	0	0	10	2	10	12	5	3
EIF3M_HUMAN	EIF3M	1.5	0	0	8	10	3	5	6	6
GNL3_HUMAN	GNL3	1.5	0	0	3	5	5	3	4	4
CSDE1_HUMAN	CSDE1	1.5	0	0	9	11	8	6	7	11
DLRB1_HUMAN	DYNLRB1	1.49	0	0	1	0	1	0	1	0
PSMD7_HUMAN	PSMD7	1.49	0	0	3	5	4	3	4	3
RN213_HUMAN	RNF213	1.49	0	0	21	22	4	12	15	12
RM48_HUMAN	MRPL48	1.49	0	0	1	0	1	0	1	0
HTSF1_HUMAN	HTATSF1	1.49	0	0	7	7	4	1	6	8
VATC1_HUMAN	ATP6V1C1	1.49	0	0	1	0	1	0	1	0
DDX55_HUMAN	DDX55	1.49	0	0	1	0	1	0	1	0
ARF6_HUMAN	ARF6	1.49	0	0	1	0	1	0	1	0
SYVC_HUMAN	VARS	1.49	0	0	10	15	5	8	8	9
EPHA2_HUMAN	EPHA2	1.48	0	0	1	0	1	1	0	0
TCAL4_HUMAN	TCEAL4	1.48	0	0	1	0	1	1	0	0
EPC2_HUMAN	EPC2	1.48	0	0	1	0	1	0	0	1
DDX47_HUMAN	DDX47	1.48	0	0	1	0	1	0	0	1
SWP70_HUMAN	SWAP70	1.48	0	0	1	0	1	0	0	1
OCRL_HUMAN	OCRL	1.48	0	0	1	0	1	0	0	1
MUC18_HUMAN	MCAM	1.48	0	0	1	0	1	1	0	0
RAB21_HUMAN	RAB21	1.48	0	0	1	0	1	1	0	0
ZNT1_HUMAN	SLC30A1	1.48	0	0	1	0	1	1	0	0
SRPRB_HUMAN	SRPRB	1.48	0	0	1	0	1	1	0	0
CDO1_HUMAN	CDO1	1.48	0	0	1	0	1	0	0	1
SNX3_HUMAN	SNX3	1.48	0	0	1	0	1	1	0	0
CRIP2_HUMAN	CRIP2	1.48	0	0	1	0	1	1	0	0
PP6R3_HUMAN	PPP6R3	1.47	0	0	16	20	1	12	7	11
KMT2D_HUMAN	KMT2D	1.47	0	0	6	5	6	4	5	6
NAMPT_HUMAN	NAMPT	1.47	0	0	8	8	5	3	5	10
IF2P_HUMAN	EIF5B	1.47	0	0	11	12	15	7	11	17
STMN2_HUMAN	STMN2	1.46	0	0	0	1	1	0	1	0
IF2G_HUMAN	EIF2S3	1.46	0	0	8	10	7	4	8	10
DNJA1_HUMAN	DNAJA1	1.46	0	0	8	9	5	8	7	4
SYLM_HUMAN	LARS2	1.46	0	0	0	1	1	0	1	0
CHID1_HUMAN	CHID1	1.46	0	0	0	1	1	0	1	0
MICU2_HUMAN	MICU2	1.45	0	0	0	1	1	1	0	0
MAFG_HUMAN	MAFG	1.45	0	0	0	1	1	1	0	0
MAP4_HUMAN	MAP4	1.45	0	0	19	19	13	9	19	18
RBM26_HUMAN	RBM26	1.45	0	0	3	4	8	1	6	7
VATE1_HUMAN	ATP6V1E1	1.45	0	0	0	1	1	1	0	0
RAN_HUMAN	RAN	1.45	0	0	6	6	6	4	6	6
PTRD1_HUMAN	PTRHD1	1.45	0	0	0	1	1	0	0	1
NCOA5_HUMAN	NCOA5	1.45	0	0	0	1	1	1	0	0
EIF3A_HUMAN	EIF3A	1.45	0	0	12	14	8	7	9	14
GNAI1_HUMAN	GNAI1	1.45	0	0	0	1	1	1	0	0
GDE_HUMAN	AGL	1.44	0	0	4	7	4	4	6	3
ARL1_HUMAN	ARL1	1.43	0	0	1	0	0	0	0	0
FAKD5_HUMAN	FASTKD5	1.43	0	0	1	0	0	0	0	0
MD12L_HUMAN	MED12L	1.43	0	0	1	0	0	0	0	0
SE6L2_HUMAN	SEZ6L2	1.43	0	0	1	0	0	0	0	0
NVL_HUMAN	NVL	1.43	0	0	1	0	0	0	0	0
TGON2_HUMAN	TGOLN2	1.43	0	0	1	0	0	0	0	0
CCDB1_HUMAN	CCNDBP1	1.43	0	0	1	0	0	0	0	0
2ABG_HUMAN	PPP2R2C	1.43	0	0	1	0	0	0	0	0
PPM1E_HUMAN	PPM1E	1.43	0	0	1	0	0	0	0	0
RRAGC_HUMAN	RRAGC	1.43	0	0	1	0	0	0	0	0
PA1B2_HUMAN	PAFAH1B2	1.43	0	0	1	0	0	0	0	0
ZNT7_HUMAN	SLC30A7	1.43	0	0	1	0	0	0	0	0
TFB1M_HUMAN	TFB1M	1.43	0	0	1	0	0	0	0	0
SIVA_HUMAN	SIVA1	1.43	0	0	1	0	0	0	0	0
ES8L2_HUMAN	EPS8L2	1.43	0	0	1	0	0	0	0	0
PR38A_HUMAN	PRPF38A	1.43	0	0	1	0	0	0	0	0
SERC1_HUMAN	SERINC1	1.43	0	0	1	0	0	0	0	0
TX1B3_HUMAN	TAX1BP3	1.43	0	0	1	0	0	0	0	0
NDUB9_HUMAN	NDUFB9	1.43	0	0	1	0	0	0	0	0
GOSR1_HUMAN	GOSR1	1.43	0	0	1	0	0	0	0	0
RPIA_HUMAN	RPIA	1.43	0	0	1	0	0	0	0	0
TF2H4_HUMAN	GTF2H4	1.43	0	0	1	0	0	0	0	0
DIEXF_HUMAN	DIEXF	1.43	0	0	1	0	0	0	0	0
UBAP1_HUMAN	UBAP1	1.43	0	0	1	0	0	0	0	0
NHEJ1_HUMAN	NHEJ1	1.43	0	0	1	0	0	0	0	0
COXM1_HUMAN	CMC1	1.43	0	0	1	0	0	0	0	0
ZFAN5_HUMAN	ZFAND5	1.43	0	0	1	0	0	0	0	0
KTNA1_HUMAN	KATNA1	1.43	0	0	1	0	0	0	0	0
SCRB2_HUMAN	SCARB2	1.43	0	0	1	0	0	0	0	0
LDAH_HUMAN	LDAH_HUMAN	1.43	0	0	1	0	0	0	0	0
TC1D2_HUMAN	TCTEX1D2	1.43	0	0	1	0	0	0	0	0
ESPL1_HUMAN	ESPL1	1.43	0	0	1	0	0	0	0	0
KI20A_HUMAN	KIF20A	1.43	0	0	1	0	0	0	0	0
HPDL_HUMAN	HPDL	1.43	0	0	1	0	0	0	0	0
ZF64A_HUMAN	ZFP64	1.43	0	0	1	0	0	0	0	0
TRI32_HUMAN	TRIM32	1.43	0	0	1	0	0	0	0	0
ZEB1_HUMAN	ZEB1	1.43	0	0	1	0	0	0	0	0
APOC3_HUMAN	APOC3	1.43	0	0	1	0	0	0	0	0
TM9S3_HUMAN	TM9SF3	1.43	0	0	1	0	0	0	0	0
DAPK3_HUMAN	DAPK3	1.43	0	0	1	0	0	0	0	0
MARE3_HUMAN	MAPRE3	1.43	0	0	1	0	0	0	0	0
ANGE1_HUMAN	ANGEL1	1.43	0	0	1	0	0	0	0	0
G6PE_HUMAN	H6PD	1.43	0	0	1	0	0	0	0	0
CDK1_HUMAN	CDK1	1.43	0	0	6	7	5	4	5	7
CA123_HUMAN	C1orf123	1.43	0	0	1	0	0	0	0	0
RIOK3_HUMAN	RIOK3	1.43	0	0	1	0	0	0	0	0
SDCB1_HUMAN	SDCBP	1.43	0	0	1	0	0	0	0	0
F16A2_HUMAN	FAM160A2	1.43	0	0	1	0	0	0	0	0
SPC1L_HUMAN	SPATC1L	1.43	0	0	1	0	0	0	0	0
ANCHR_HUMAN	ANCHR_HUMAN	1.43	0	0	1	0	0	0	0	0
ESCO2_HUMAN	ESCO2	1.43	0	0	1	0	0	0	0	0
TSNAX_HUMAN	TSNAX	1.43	0	0	1	0	0	0	0	0
NUP53_HUMAN	NUP35	1.43	0	0	1	0	0	0	0	0
NEST_HUMAN	NES	1.43	0	0	1	0	0	0	0	0
KLDC4_HUMAN	KLHDC4	1.43	0	0	1	0	0	0	0	0
SRR1L_HUMAN	SRRD	1.43	0	0	1	0	0	0	0	0
EZH2_HUMAN	EZH2	1.43	0	0	1	0	0	0	0	0
MTBP_HUMAN	MTBP	1.43	0	0	1	0	0	0	0	0
LYPA2_HUMAN	LYPLA2	1.43	0	0	1	0	0	0	0	0
RAB12_HUMAN	RAB12	1.43	0	0	1	0	0	0	0	0
VRK3_HUMAN	VRK3	1.43	0	0	1	0	0	0	0	0
GPTC8_HUMAN	GPATCH8	1.43	0	0	3	3	5	3	4	3
GNPTG_HUMAN	GNPTG	1.43	0	0	1	0	0	0	0	0
OSB11_HUMAN	OSBPL11	1.43	0	0	1	0	0	0	0	0
CCNL1_HUMAN	CCNL1	1.43	0	0	1	0	0	0	0	0
CNNM3_HUMAN	CNNM3	1.43	0	0	1	0	0	0	0	0
DCTN2_HUMAN	DCTN2	1.43	0	0	7	9	1	6	5	3
BLVRB_HUMAN	BLVRB	1.43	0	0	1	0	0	0	0	0
NLE1_HUMAN	NLE1	1.43	0	0	1	0	0	0	0	0
MICU1_HUMAN	MICU1	1.43	0	0	1	0	0	0	0	0
UBXN1_HUMAN	UBXN1	1.43	0	0	1	0	0	0	0	0
CASP4_HUMAN	CASP4	1.43	0	0	1	0	0	0	0	0
UTP20_HUMAN	UTP20	1.43	0	0	1	0	0	0	0	0
SDCG3_HUMAN	SDCCAG3	1.43	0	0	1	0	0	0	0	0
MPP10_HUMAN	MPHOSPH10	1.43	0	0	1	0	0	0	0	0
ECHD1_HUMAN	ECHDC1	1.43	0	0	1	0	0	0	0	0
FXL18_HUMAN	FBXL18	1.43	0	0	1	0	0	0	0	0
PGBM_HUMAN	HSPG2	1.43	0	0	1	0	0	0	0	0
MTAP_HUMAN	MTAP	1.43	0	0	1	0	0	0	0	0
CK054_HUMAN	C11orf54	1.43	0	0	1	0	0	0	0	0
S38A2_HUMAN	SLC38A2	1.43	0	0	1	0	0	0	0	0
PHB2_HUMAN	PHB2	1.43	0	0	1	0	0	0	0	0
WDR19_HUMAN	WDR19	1.43	0	0	1	0	0	0	0	0
DHX57_HUMAN	DHX57	1.43	0	0	1	0	0	0	0	0
GMPPA_HUMAN	GMPPA	1.43	0	0	1	0	0	0	0	0
KI18B_HUMAN	KIF18B	1.43	0	0	1	0	0	0	0	0
RAB23_HUMAN	RAB23	1.43	0	0	1	0	0	0	0	0
VPS41_HUMAN	VPS41	1.43	0	0	1	0	0	0	0	0
CHD1_HUMAN	CHD1	1.43	0	0	1	0	0	0	0	0
NT5D1_HUMAN	NT5DC1	1.43	0	0	1	0	0	0	0	0
S6A15_HUMAN	SLC6A15	1.43	0	0	1	0	0	0	0	0
UB2E2_HUMAN	UBE2E2	1.43	0	0	1	0	0	0	0	0
EMAL2_HUMAN	EML2	1.43	0	0	1	0	0	0	0	0
RRP8_HUMAN	RRP8	1.43	0	0	1	0	0	0	0	0
KMT2A_HUMAN	KMT2A	1.43	0	0	1	0	0	0	0	0
ANM5_HUMAN	PRMT5	1.43	0	0	13	14	5	7	10	11
RFIP5_HUMAN	RAB11FIP5	1.43	0	0	1	0	0	0	0	0
CE024_HUMAN	C5orf24	1.43	0	0	1	0	0	0	0	0
VATL_HUMAN	ATP6V0C	1.43	0	0	1	0	0	0	0	0
RMD5A_HUMAN	RMND5A	1.42	0	0	1	1	1	0	1	1
GCSH_HUMAN	GCSH	1.42	0	0	1	1	1	0	1	1
PLAP_HUMAN	PLAA	1.42	0	0	6	5	2	2	3	6
UB2V1_HUMAN	UBE2V1	1.42	0	0	1	1	1	0	1	1
GPT11_HUMAN	GPATCH11	1.42	0	0	1	1	1	1	1	0
PYGO2_HUMAN	PYGO2	1.42	0	0	1	1	1	1	1	0
PI4KA_HUMAN	PI4KA	1.42	0	0	1	1	1	0	1	1
STX6_HUMAN	STX6	1.42	0	0	1	1	1	0	1	1
HCD2_HUMAN	HSD17B10	1.42	0	0	6	6	3	4	5	4
TF3C4_HUMAN	GTF3C4	1.42	0	0	6	8	6	4	5	9
CSN4_HUMAN	COPS4	1.42	0	0	5	6	2	2	5	4
TMM33_HUMAN	TMEM33	1.42	0	0	1	1	1	1	1	0
DTD1_HUMAN	DTD1	1.42	0	0	1	1	1	0	1	1
SET_HUMAN	SET	1.42	0	0	6	6	3	3	5	5
GPX1_HUMAN	GPX1	1.41	0	0	1	1	1	1	0	1
1433G_HUMAN	YWHAG	1.41	0	1	8	8	5	6	7	6
FAS_HUMAN	FASN	1.41	0	0	25	29	12	18	20	22
KCY_HUMAN	CMPK1	1.41	0	0	1	1	1	1	0	1
NDKB_HUMAN	NME1-NME2;NME2	1.41	0	0	5	5	7	5	4	7
MAEA_HUMAN	MAEA	1.41	0	0	1	1	1	1	0	1
FOLR1_HUMAN	FOLR1	1.41	0	0	2	3	3	3	3	1
GGYF2_HUMAN	GGYF2_HUMAN	1.41	0	0	6	6	2	2	6	4
CXAR_HUMAN	CXADR	1.41	0	0	1	1	1	1	0	1
RS27A_HUMAN	RPS27A	1.41	0	1	7	7	4	5	6	5
SYHC_HUMAN	HARS	1.41	0	0	3	2	3	2	1	4
WDR76_HUMAN	WDR76	1.41	0	0	1	1	1	1	0	1
RPAP2_HUMAN	RPAP2	1.4	0	0	5	8	3	5	6	3
RL18A_HUMAN	RPL18A	1.4	0	0	2	3	3	3	2	2
SYTC_HUMAN	TARS	1.4	0	0	11	15	7	10	8	12
PSA3_HUMAN	PSMA3	1.4	0	0	2	3	3	3	2	2
HERC4_HUMAN	HERC4	1.39	0	0	0	1	0	0	0	0
RDH11_HUMAN	RDH11	1.39	0	0	0	1	0	0	0	0
NSE4A_HUMAN	NSMCE4A	1.39	0	0	0	1	0	0	0	0
LENG9_HUMAN	LENG9	1.39	0	0	0	1	0	0	0	0
PSF2_HUMAN	GINS2	1.39	0	0	0	1	0	0	0	0
ECM1_HUMAN	ECM1	1.39	0	0	0	1	0	0	0	0
TTF1_HUMAN	TTF1	1.39	0	0	0	1	0	0	0	0
I2BP1_HUMAN	IRF2BP1	1.39	0	0	0	1	0	0	0	0
ARHG1_HUMAN	ARHGEF1	1.39	0	0	0	1	0	0	0	0
IRF2_HUMAN	IRF2	1.39	0	0	0	1	0	0	0	0
WEE1_HUMAN	WEE1	1.39	0	0	0	1	0	0	0	0
HUS1_HUMAN	HUS1	1.39	0	0	0	1	0	0	0	0
NUBP1_HUMAN	NUBP1	1.39	0	0	0	1	0	0	0	0
HECD3_HUMAN	HECTD3	1.39	0	0	0	1	0	0	0	0
DLP1_HUMAN	PDSS2	1.39	0	0	0	1	0	0	0	0
LRC57_HUMAN	LRRC57	1.39	0	0	0	1	0	0	0	0
DYR1B_HUMAN	DYRK1B	1.39	0	0	0	1	0	0	0	0
DHB11_HUMAN	HSD17B11	1.39	0	0	0	1	0	0	0	0
NUP98_HUMAN	NUP98	1.39	0	0	8	7	3	8	5	3
NEK7_HUMAN	NEK7	1.39	0	0	0	1	0	0	0	0
ZBT7B_HUMAN	ZBTB7B	1.39	0	0	0	1	0	0	0	0
AP2S1_HUMAN	AP2S1	1.39	0	0	0	1	0	0	0	0
ASF1B_HUMAN	ASF1B	1.39	0	0	0	1	0	0	0	0
CC137_HUMAN	CCDC137	1.39	0	0	0	1	0	0	0	0
CENPH_HUMAN	CENPH	1.39	0	0	0	1	0	0	0	0
RNAS7_HUMAN	RNASE7	1.39	0	0	0	1	0	0	0	0
CD47_HUMAN	CD47	1.39	0	0	0	1	0	0	0	0
SAC31_HUMAN	SAC3D1	1.39	0	0	0	1	0	0	0	0
TYK2_HUMAN	TYK2	1.39	0	0	0	1	0	0	0	0
PTN9_HUMAN	PTPN9	1.39	0	0	0	1	0	0	0	0
MAST3_HUMAN	MAST3	1.39	0	0	0	1	0	0	0	0
MCL1_HUMAN	MCL1	1.39	0	0	0	1	0	0	0	0
RAB5B_HUMAN	RAB5B	1.39	0	0	0	1	0	0	0	0
NPC2_HUMAN	NPC2	1.39	0	0	0	1	0	0	0	0
CFAI_HUMAN	CFI	1.39	0	0	0	1	0	0	0	0
SKA1_HUMAN	SKA1	1.39	0	0	0	1	0	0	0	0
MARC1_HUMAN	MARC1_HUMAN	1.39	0	0	0	1	0	0	0	0
[truncated: 2,249 more rows]

## Sheet: Bethyl CRAPome Output
PROTID	GENE	DYRK1A_FC_A	DYRK1A_SP	DYRK1A_iREF	IP_Bethyl_NE_3_RZUP	IP_Bethyl_NE_2_RZUP	IP_Bethyl_NE_1_RZUP	IP_BO_NE_3_RZUP	IP_BO_NE_2_RZUP	IP_BO_NE_1_RZUP
RN169_HUMAN	RNF169	17.75	1	0	33	35	27	1	1	1
F117B_HUMAN	FAM117B	12.27	1	0	10	13	8	0	0	0
TANC1_HUMAN	TANC1	10.55	1	0	34	43	35	3	3	3
DYR1A_HUMAN	DYRK1A	10.5	1	1	18	20	17	1	0	2
NF1_HUMAN	NF1	6	1	0	21	29	23	4	4	3
APC4_HUMAN	ANAPC4	5.05	1	0	19	19	15	2	3	4
APC1_HUMAN	ANAPC1	3.94	1	0	39	42	32	11	10	8
CDC23_HUMAN	CDC23	3.87	1	0	24	24	23	5	8	5
ANC2_HUMAN	ANAPC2	4.61	0.99	0	13	16	14	1	4	3
RFX7_HUMAN	RFX7	4.38	0.99	0	16	20	17	4	2	5
APC16_HUMAN	ANAPC16	5.48	0.96	0	3	5	4	0	0	0
NUP53_HUMAN	NUP35	5.1	0.95	0	3	4	4	0	0	0
APC5_HUMAN	ANAPC5	3.87	0.93	0	22	20	16	5	5	4
CDC27_HUMAN	CDC27	3.64	0.93	0	19	23	18	4	7	5
FZR1_HUMAN	FZR1_HUMAN	4.6	0.92	0	4	3	3	0	0	0
DDHD2_HUMAN	DDHD2	4.25	0.81	0	3	4	2	0	0	0
DCAF7_HUMAN	DCAF7	3.63	0.79	1	12	12	10	4	1	3
RGPA1_HUMAN	RALGAPA1	4.55	0.73	0	6	10	6	1	1	1
PHB2_HUMAN	PHB2	3.95	0.71	0	2	4	2	0	0	0
APC10_HUMAN	ANAPC10	3.53	0.7	0	3	4	3	0	1	0
GLCI1_HUMAN	GLCCI1	5.65	0.69	0	4	12	2	1	0	0
MED18_HUMAN	MED18	3.58	0.68	0	2	3	2	0	0	0
SPB12_HUMAN	SERPINB12	5.55	0.67	0	0	8	8	1	0	0
SPAT5_HUMAN	SPATA5	3.86	0.62	0	4	9	8	1	2	1
TROAP_HUMAN	TROAP	4.05	0.58	1	5	8	3	1	0	1
BGAL_HUMAN	GLB1	3.2	0.57	0	2	2	2	0	0	0
APC13_HUMAN	ANAPC13	3.2	0.57	0	2	2	2	0	0	0
NR2C2_HUMAN	NR2C2	3.13	0.53	0	0	5	3	0	1	0
SP130_HUMAN	SAP130	3.11	0.51	0	1	3	4	0	1	0
BUB1B_HUMAN	BUB1B	3.05	0.51	0	1	4	3	0	0	1
APC7_HUMAN	ANAPC7	3.01	0.49	0	18	20	17	7	5	6
RPC2_HUMAN	POLR3B	2.65	0.49	0	3	2	0	0	0	0
GT2D1_HUMAN	GTF2IRD1	2.94	0.43	0	3	2	3	1	0	0
BLMH_HUMAN	BLMH	3.37	0.4	0	3	5	7	0	1	2
CDC16_HUMAN	CDC16	3.16	0.4	0	21	21	19	5	4	10
RGPA2_HUMAN	RALGAPA2	3.01	0.38	0	1	5	2	1	0	0
SSRA_HUMAN	SSR1	2.9	0.38	0	1	2	2	0	0	0
FBX5_HUMAN	FBXO5	2.9	0.38	0	1	2	2	0	0	0
PIHD1_HUMAN	PIH1D1	2.6	0.38	0	0	2	2	0	0	0
AGAP1_HUMAN	AGAP1	2.6	0.38	0	0	2	2	0	0	0
BEGIN_HUMAN	BEGAIN	2.45	0.38	0	2	0	2	0	0	0
BAP1_HUMAN	BAP1	2.35	0.38	0	2	2	0	0	0	0
TS101_HUMAN	TSG101	2.81	0.36	0	1	2	4	1	0	0
AL3A2_HUMAN	ALDH3A2	3.22	0.33	0	1	4	1	0	0	0
NGAL_HUMAN	LCN2	2.5	0.33	0	0	4	0	0	0	0
ANXA4_HUMAN	ANXA4	2.33	0.33	0	1	9	0	1	1	1
S27A2_HUMAN	SLC27A2	2.2	0.33	0	4	0	0	0	0	0
PLXB2_HUMAN	PLXNB2	1.87	0.33	0	5	0	0	1	0	0
ESYT2_HUMAN	ESYT2	2.32	0.32	0	8	1	2	0	2	1
MIC60_HUMAN	MIC60_HUMAN	2.09	0.32	0	7	1	0	1	1	0
MYH14_HUMAN	MYH14	2.08	0.32	0	3	13	2	2	3	3
ZNT1_HUMAN	SLC30A1	2.25	0.31	0	4	1	1	1	0	0
KCRU_HUMAN	CKMT1A;CKMT1B	1.87	0.31	0	0	4	0	1	0	0
LTOR1_HUMAN	LAMTOR1	2.33	0.3	0	3	0	1	0	0	0
KMT2A_HUMAN	KMT2A	2.28	0.3	0	0	0	3	0	0	0
HUTH_HUMAN	HAL	2.28	0.3	0	0	0	3	0	0	0
LYN_HUMAN	LYN	2.27	0.3	0	3	1	0	0	0	0
PPAP_HUMAN	ACPP	2.12	0.3	0	0	3	0	0	0	0
ITPR1_HUMAN	ITPR1	1.9	0.3	0	3	0	0	0	0	0
NPTN_HUMAN	NPTN	1.9	0.3	0	3	0	0	0	0	0
MICA3_HUMAN	MICAL3	1.52	0.29	0	7	0	1	2	2	0
EPC2_HUMAN	EPC2	2.71	0.28	0	2	2	3	0	0	1
MYO1G_HUMAN	MYO1G	2.54	0.28	0	8	0	2	2	0	0
WDR91_HUMAN	WDR91	2.45	0.24	0	1	3	2	1	0	0
KANL1_HUMAN	KANSL1	2.44	0.24	0	2	1	3	1	0	0
RBM40_HUMAN	RNPC3	2.32	0.24	0	3	2	1	0	1	0
BABA2_HUMAN	BABA2_HUMAN	2.3	0.24	0	3	2	1	0	0	1
SP20H_HUMAN	SUPT20H	2.27	0.24	0	0	2	3	1	0	0
DPYL2_HUMAN	DPYSL2	2.24	0.24	0	0	3	2	0	1	0
AGAL_HUMAN	GLA	2.24	0.24	0	0	3	2	0	1	0
MY18A_HUMAN	MYO18A	2.15	0.24	0	14	3	2	5	1	1
CNOT7_HUMAN	CNOT7	1.98	0.24	0	3	2	0	1	0	0
TGM1_HUMAN	TGM1	3.17	0.23	0	1	18	11	7	1	1
NHS_HUMAN	NHS	2.3	0.22	0	3	7	2	2	1	1
CATD_HUMAN	CTSD	2.25	0.21	0	0	6	3	1	0	2
GTR1_HUMAN	SLC2A1	2.22	0.21	0	6	1	3	2	0	1
COX41_HUMAN	COX4I1	2.16	0.21	0	6	3	1	2	0	1
AT2B4_HUMAN	ATP2B4	1.75	0.21	0	5	0	1	1	0	1
MYOF_HUMAN	MYOF	1.08	0.21	0	17	2	0	7	5	4
MRP1_HUMAN	ABCC1	1.8	0.2	0	6	1	1	2	1	0
AP2M1_HUMAN	AP2M1	1.61	0.2	0	6	0	1	1	1	1
ZDH13_HUMAN	ZDHHC13	2.53	0.19	0	1	1	2	0	0	0
IN80C_HUMAN	INO80C	2.53	0.19	0	1	1	2	0	0	0
TOR1B_HUMAN	TOR1B	2.47	0.19	0	1	2	1	0	0	0
SAAL1_HUMAN	SAAL1	2.47	0.19	0	1	2	1	0	0	0
RICTR_HUMAN	RICTOR	2.47	0.19	0	1	2	1	0	0	0
S38A1_HUMAN	SLC38A1	2.4	0.19	0	2	1	1	0	0	0
IQGA3_HUMAN	IQGAP3	2.4	0.19	0	2	1	1	0	0	0
AAKG1_HUMAN	PRKAG1	2.4	0.19	0	2	1	1	0	0	0
NDUB9_HUMAN	NDUFB9	2.23	0.19	0	0	1	2	0	0	0
CNOT8_HUMAN	CNOT8	2.23	0.19	0	0	1	2	0	0	0
TMED7_HUMAN	TMED7	2.18	0.19	0	0	2	1	0	0	0
PPGB_HUMAN	CTSA	2.18	0.19	0	0	2	1	0	0	0
IMPA2_HUMAN	IMPA2	2.18	0.19	0	0	2	1	0	0	0
QRIC1_HUMAN	QRICH1	2.18	0.19	0	0	2	1	0	0	0
CN37_HUMAN	CNP	2.18	0.19	0	0	2	1	0	0	0
SPB4_HUMAN	SERPINB4	2.18	0.19	0	0	2	1	0	0	0
ERCC1_HUMAN	ERCC1	2.15	0.19	0	1	3	1	0	1	0
CAMP2_HUMAN	CAMSAP2	2.15	0.19	0	1	3	1	0	1	0
VDAC3_HUMAN	VDAC3	2.13	0.19	0	1	3	1	1	0	0
OPA1_HUMAN	OPA1	2.05	0.19	0	1	2	0	0	0	0
SRGP2_HUMAN	SRGP2_HUMAN	2.04	0.19	0	3	1	1	0	1	0
NCS1_HUMAN	NCS1	2.03	0.19	0	2	0	1	0	0	0
PARP2_HUMAN	PARP2	2.03	0.19	0	2	0	1	0	0	0
AAKB1_HUMAN	PRKAB1	2.03	0.19	0	2	0	1	0	0	0
CBX8_HUMAN	CBX8	2.03	0.19	0	2	0	1	0	0	0
BAP31_HUMAN	BCAP31	2.02	0.19	0	3	1	1	1	0	0
TECR_HUMAN	TECR	1.97	0.19	0	2	1	0	0	0	0
UT14A_HUMAN	UTP14A	1.97	0.19	0	2	1	0	0	0	0
CD47_HUMAN	CD47	1.97	0.19	0	2	1	0	0	0	0
EBP_HUMAN	EBP	1.97	0.19	0	2	1	0	0	0	0
ARP3B_HUMAN	ACTR3B	1.97	0.19	0	2	1	0	0	0	0
IKIP_HUMAN	IKBIP	1.97	0.19	0	2	1	0	0	0	0
SNX1_HUMAN	SNX1	1.85	0.19	0	0	0	2	0	0	0
DAPK3_HUMAN	DAPK3	1.85	0.19	0	0	0	2	0	0	0
NFX1_HUMAN	NFX1	1.83	0.19	0	1	3	0	0	1	0
MED29_HUMAN	MED29	1.75	0.19	0	0	2	0	0	0	0
AT12A_HUMAN	ATP12A	1.75	0.19	0	0	2	0	0	0	0
SMAD3_HUMAN	SMAD3	1.75	0.19	1	0	2	0	0	0	0
CATH_HUMAN	CTSH	1.75	0.19	0	0	2	0	0	0	0
PSB6_HUMAN	PSMB6	1.75	0.19	0	0	2	0	0	0	0
LPIN2_HUMAN	LPIN2	1.75	0.19	0	0	2	0	0	0	0
NUP50_HUMAN	NUP50	1.71	0.19	0	3	1	0	0	1	0
WDR47_HUMAN	WDR47	1.6	0.19	0	2	0	0	0	0	0
MEN1_HUMAN	MEN1	1.6	0.19	0	2	0	0	0	0	0
SFXN1_HUMAN	SFXN1	1.6	0.19	0	2	0	0	0	0	0
STML2_HUMAN	STOML2	1.6	0.19	0	2	0	0	0	0	0
AP2S1_HUMAN	AP2S1	1.6	0.19	0	2	0	0	0	0	0
SDCB1_HUMAN	SDCBP	1.6	0.19	0	2	0	0	0	0	0
RHOA_HUMAN	RHOA	1.6	0.19	0	2	0	0	0	0	0
ELF2_HUMAN	ELF2	1.6	0.19	0	2	0	0	0	0	0
CDC20_HUMAN	CDC20	1.6	0.19	0	0	3	0	0	1	0
PP4R1_HUMAN	PPP4R1	1.6	0.19	0	2	0	0	0	0	0
E41L2_HUMAN	EPB41L2	1.6	0.19	0	2	0	0	0	0	0
CNO6L_HUMAN	CNOT6L	1.6	0.19	0	2	0	0	0	0	0
ANXA8_HUMAN	ANXA8	1.59	0.19	0	0	3	0	1	0	0
ACOX1_HUMAN	ACOX1	1.59	0.19	1	0	3	0	1	0	0
TPM1_HUMAN	TPM1	1.42	0.19	0	3	0	0	1	0	0
IGHG1_HUMAN	IGHG1	2.74	0.16	0	3	5	4	2	1	0
CYTA_HUMAN	CSTA	2.73	0.14	0	2	6	6	3	0	1
RO52_HUMAN	TRIM21	2.61	0.14	0	15	17	13	7	6	4
ADDA_HUMAN	ADD1	2.41	0.14	0	6	3	4	2	1	1
PI4KA_HUMAN	PI4KA	2.32	0.14	0	4	1	3	0	1	1
CDC26_HUMAN	CDC26	2.41	0.13	0	2	2	2	0	1	0
SNP23_HUMAN	SNAP23	2.37	0.13	0	7	1	3	3	0	0
RLGPB_HUMAN	RALGAPB	2.36	0.13	0	2	4	2	1	0	1
CUL2_HUMAN	CUL2	1.92	0.13	0	12	6	5	5	3	3
STXB3_HUMAN	STXBP3	1.16	0.13	0	7	0	0	2	2	1
POF1B_HUMAN	POF1B	2.66	0.12	0	0	12	8	7	0	0
MPRIP_HUMAN	MPRIP	2.44	0.12	0	13	3	5	6	1	0
ARHGC_HUMAN	ARHGEF12	2.02	0.12	0	5	3	1	1	1	1
COBL_HUMAN	COBL	1.51	0.12	0	7	0	1	3	1	0
STRN_HUMAN	STRN	2.59	0.11	0	3	3	3	1	1	0
SC22B_HUMAN	SC22B_HUMAN	2.05	0.11	0	5	2	2	1	1	1
TOM70_HUMAN	TOMM70A	1.49	0.11	0	5	0	0	2	0	0
SEPT8_HUMAN	2018-09-08	1.3	0.11	0	16	2	4	8	4	4
AT2B1_HUMAN	ATP2B1	2.04	0.1	0	12	5	4	6	1	2
L1CAM_HUMAN	L1CAM	1.63	0.1	0	12	0	2	6	1	0
P3C2A_HUMAN	PIK3C2A	1.25	0.1	0	5	0	0	1	1	1
RAP1A_HUMAN	RAP1A	1.24	0.1	0	5	0	0	2	0	1
CUL5_HUMAN	CUL5	2.17	0.09	0	1	2	2	0	0	1
SIL1_HUMAN	SIL1	2.12	0.09	0	2	1	2	1	0	0
PCM1_HUMAN	PCM1	2.07	0.09	0	2	2	1	0	0	1
PFD6_HUMAN	PFDN6	1.96	0.09	0	0	2	2	0	1	0
SCML2_HUMAN	SCML2	1.94	0.09	0	0	2	2	0	0	1
ATP5L_HUMAN	ATP5L	1.76	0.09	0	2	2	0	1	0	0
DAB2_HUMAN	DAB2	1.23	0.09	0	9	1	1	4	2	2
PPP6_HUMAN	PPP6C	2.41	0.08	0	6	4	5	3	1	1
UBR4_HUMAN	UBR4	2.07	0.08	0	6	5	2	2	2	1
CT2NL_HUMAN	CTTNBP2NL	2.04	0.08	0	4	2	1	0	2	0
NEB1_HUMAN	PPP1R9A	1.77	0.08	0	6	2	0	3	0	0
CTRO_HUMAN	CIT	1.57	0.08	0	8	1	1	4	1	0
A2ML1_HUMAN	A2ML1	1.52	0.08	0	1	21	0	15	0	0
GGCT_HUMAN	GGCT	2.27	0.07	0	1	5	5	0	1	3
CAN1_HUMAN	CAPN1	2.21	0.07	0	2	5	4	1	1	2
ZA2G_HUMAN	AZGP1	2.17	0.07	0	0	8	6	5	0	1
MO4L2_HUMAN	MORF4L2	2.12	0.07	0	4	5	2	1	2	1
CAZA2_HUMAN	CAPZA2	2.04	0.07	0	5	2	2	3	0	0
AT1B1_HUMAN	ATP1B1	2.04	0.07	0	5	2	2	3	0	0
ICAM1_HUMAN	ICAM1	2.04	0.07	0	5	2	2	3	0	0
YETS4_HUMAN	YEATS4	1.93	0.07	0	3	7	3	3	2	1
MPCP_HUMAN	SLC25A3	1.81	0.07	0	3	3	0	0	1	1
RPAP3_HUMAN	RPAP3	2.11	0.05	0	6	10	6	3	5	2
GSDMA_HUMAN	GSDMA	2.05	0.05	0	0	7	6	5	0	1
GLSK_HUMAN	GLS	2.02	0.05	0	2	2	4	0	1	2
SRBS2_HUMAN	SORBS2	1.91	0.05	0	4	2	2	1	2	0
EIF3K_HUMAN	EIF3K	1.9	0.05	0	4	2	2	1	1	1
SQOR_HUMAN	SQOR_HUMAN	1.88	0.05	0	2	3	1	1	0	1
VAPA_HUMAN	VAPA	1.81	0.05	0	6	2	3	3	2	0
MPPB_HUMAN	PMPCB	1.77	0.05	0	2	4	1	0	2	1
MISP_HUMAN	MISP	1.61	0.05	0	12	3	3	7	2	1
ATX7_HUMAN	ATXN7	1.6	0.05	0	3	2	0	0	2	0
TSC2_HUMAN	TSC2	1.55	0.05	0	2	4	0	1	1	1
GNAS2_HUMAN	GNAS	1.52	0.05	0	6	0	3	3	0	2
ATLA3_HUMAN	ATL3	1.42	0.05	0	5	1	1	1	2	1
EGFR_HUMAN	EGFR	1.37	0.05	0	6	0	2	3	2	0
SCMC1_HUMAN	SLC25A24	1.07	0.05	0	5	0	0	2	1	1
PTPRF_HUMAN	PTPRF	1.03	0.05	0	7	0	0	3	0	3
ATR_HUMAN	ATR	2.18	0.04	0	3	4	4	2	1	1
SHOT1_HUMAN	KIAA1598	2.03	0.04	0	3	8	6	1	3	4
PQBP1_HUMAN	PQBP1	1.94	0.04	0	2	2	2	0	2	0
EXOC4_HUMAN	EXOC4	1.93	0.04	0	2	2	2	1	1	0
APC15_HUMAN	ANAPC15	1.92	0.04	0	2	2	2	0	1	1
DNJC7_HUMAN	DNAJC7	1.91	0.04	0	2	2	2	0	0	2
FP100_HUMAN	C17orf70	1.91	0.04	0	2	2	2	1	0	1
BABA1_HUMAN	BABAM1	1.87	0.04	0	1	2	1	0	1	0
HPBP1_HUMAN	HSPBP1	1.87	0.04	0	1	2	1	0	1	0
SKIL_HUMAN	SKIL	1.85	0.04	0	1	2	1	1	0	0
UBQL4_HUMAN	UBQLN4	1.85	0.04	0	1	2	1	1	0	0
MA7D3_HUMAN	MAP7D3	1.85	0.04	0	1	2	1	0	0	1
PPIL3_HUMAN	PPIL3	1.84	0.04	0	1	4	2	0	3	0
VDAC1_HUMAN	VDAC1	1.83	0.04	0	7	7	1	4	0	3
MIER1_HUMAN	MIER1	1.81	0.04	0	2	1	1	0	1	0
HM13_HUMAN	HM13	1.8	0.04	0	2	1	1	1	0	0
VCIP1_HUMAN	VCPIP1	1.8	0.04	0	2	1	1	1	0	0
MOB1A_HUMAN	MOB1A	1.8	0.04	0	2	1	1	1	0	0
CPEB4_HUMAN	CPEB4	1.8	0.04	0	2	1	1	1	0	0
MED25_HUMAN	MED25	1.79	0.04	0	2	1	1	0	0	1
UBN1_HUMAN	UBN1	1.79	0.04	0	2	1	1	0	0	1
DPOD2_HUMAN	POLD2	1.79	0.04	0	2	1	1	0	0	1
UBQL1_HUMAN	UBQLN1	1.68	0.04	0	0	1	2	0	1	0
BRCC3_HUMAN	BRCC3	1.67	0.04	0	0	1	2	1	0	0
MYH10_HUMAN	MYH10	1.66	0.04	0	16	6	2	10	2	1
DPP2_HUMAN	DPP7	1.63	0.04	0	0	2	1	0	0	1
MAOX_HUMAN	ME1	1.63	0.04	0	0	2	1	1	0	0
CBPM_HUMAN	CPM	1.62	0.04	0	3	1	1	0	1	1
ADDG_HUMAN	ADD3	1.62	0.04	0	1	0	2	0	1	0
MUC18_HUMAN	MCAM	1.61	0.04	0	1	0	2	1	0	0
ZBT40_HUMAN	ZBTB40	1.61	0.04	0	1	0	2	1	0	0
NPTX1_HUMAN	NPTX1	1.55	0.04	0	1	0	3	0	1	1
THOC7_HUMAN	THOC7	1.53	0.04	0	2	0	1	0	1	0
RCBT1_HUMAN	RCBTB1	1.53	0.04	0	1	2	0	1	0	0
TFAM_HUMAN	TFAM	1.53	0.04	0	2	0	1	0	1	0
ARP5_HUMAN	ACTR5	1.53	0.04	0	2	0	1	0	1	0
DAF_HUMAN	CD55	1.52	0.04	0	2	0	1	1	0	0
HIP1_HUMAN	HIP1	1.52	0.04	0	2	0	1	1	0	0
BIRC6_HUMAN	BIRC6	1.49	0.04	0	2	1	0	0	1	0
UBP42_HUMAN	USP42	1.49	0.04	0	2	1	0	0	1	0
AT5F1_HUMAN	ATP5F1	1.48	0.04	0	2	1	0	1	0	0
RAB31_HUMAN	RAB31	1.48	0.04	0	2	1	0	1	0	0
SIX4_HUMAN	SIX4	1.47	0.04	0	2	1	0	0	0	1
TMOD1_HUMAN	TMOD1	1.41	0.04	0	5	1	1	3	0	1
ZN644_HUMAN	ZNF644	1.31	0.04	0	0	2	0	1	0	0
MYO6_HUMAN	MYO6	1.31	0.04	0	4	0	1	2	1	0
AATC_HUMAN	GOT1	1.28	0.04	0	0	3	0	1	1	0
PRKRA_HUMAN	PRKRA	1.28	0.04	0	0	3	0	1	1	0
VAMP7_HUMAN	VAMP7	1.21	0.04	0	2	0	0	0	1	0
IPP2_HUMAN	PPP1R2	1.21	0.04	0	2	0	0	0	1	0
RASN_HUMAN	NRAS	1.21	0.04	0	2	0	0	0	1	0
VAMP3_HUMAN	VAMP3	1.2	0.04	0	2	0	0	1	0	0
REEP5_HUMAN	REEP5	1.2	0.04	0	2	0	0	1	0	0
SSRD_HUMAN	SSR4	1.2	0.04	0	2	0	0	0	0	1
GTR3_HUMAN	SLC2A3	1.2	0.04	0	2	0	0	0	0	1
LRC59_HUMAN	LRRC59	1.2	0.04	0	2	0	0	1	0	0
ATAD1_HUMAN	ATAD1	1.2	0.04	0	2	0	0	1	0	0
AL3B1_HUMAN	ALDH3B1	1.2	0.04	0	2	0	0	1	0	0
GNAI1_HUMAN	GNAI1	1.2	0.04	0	2	0	0	1	0	0
S39AA_HUMAN	SLC39A10	1.2	0.04	0	2	0	0	1	0	0
ZN593_HUMAN	ZNF593	1.2	0.04	0	2	0	0	0	0	1
I2BPL_HUMAN	IRF2BPL	1.2	0.04	0	2	0	0	0	0	1
TXNIP_HUMAN	TXNIP	1.2	0.04	0	2	0	0	1	0	0
GNA11_HUMAN	GNA11	1.2	0.04	0	2	0	0	1	0	0
STABP_HUMAN	STAMBP	1.2	0.04	0	2	0	0	1	0	0
VAMP8_HUMAN	VAMP8	1.2	0.04	0	2	0	0	1	0	0
ITPR3_HUMAN	ITPR3	1.2	0.04	0	2	0	0	0	0	1
CXAR_HUMAN	CXADR	1.13	0.04	0	3	0	0	1	0	1
UHRF1_HUMAN	UHRF1_HUMAN	1.1	0.04	0	4	0	0	0	2	1
CATA_HUMAN	CAT	2.13	0.03	0	4	15	15	7	6	4
EMSY_HUMAN	C11orf30	2.1	0.03	0	3	6	5	3	3	0
TAF5_HUMAN	TAF5	2.02	0.03	0	7	4	5	2	3	2
GEPH_HUMAN	GPHN	2	0.03	0	2	3	3	1	1	1
LAT1_HUMAN	SLC7A5	1.94	0.03	0	3	3	2	2	1	0
RM45_HUMAN	MRPL45	1.94	0.03	0	3	3	2	1	1	1
MIS12_HUMAN	MIS12	1.93	0.03	0	3	3	2	2	0	1
CO4A6_HUMAN	COL4A6	1.93	0.03	0	3	3	2	2	0	1
MYBB_HUMAN	MYBL2	1.86	0.03	0	1	3	3	1	2	0
ZFHX3_HUMAN	ZFHX3	1.83	0.03	0	3	4	2	2	2	0
LIN7C_HUMAN	LIN7C	1.79	0.03	0	4	3	2	0	2	2
DNJA2_HUMAN	DNAJA2	1.78	0.03	0	4	3	2	2	0	2
HIP1R_HUMAN	HIP1R	1.73	0.03	0	3	3	1	2	1	0
TAF10_HUMAN	TAF10	1.72	0.03	0	3	3	1	1	1	1
TGM5_HUMAN	TGM5	1.56	0.03	0	0	2	2	2	0	0
S10AE_HUMAN	S100A14	1.39	0.03	0	1	4	0	3	0	0
DDX50_HUMAN	DDX50	1.38	0.03	0	3	1	0	0	2	0
PPR18_HUMAN	PPP1R18	1.36	0.03	0	6	0	2	4	0	1
STX4_HUMAN	STX4	1.36	0.03	0	3	1	0	2	0	0
F107B_HUMAN	FAM107B	1.14	0.03	0	3	0	0	2	0	0
CARL1_HUMAN	CARL1_HUMAN	2.16	0.02	0	6	6	5	3	3	1
ZBTB1_HUMAN	ZBTB1	2.09	0.02	0	4	6	6	3	1	3
CUX1_HUMAN	CUX1	2.06	0.02	0	5	7	4	3	4	0
BRD8_HUMAN	BRD8	2.05	0.02	0	10	17	11	6	6	7
SBSN_HUMAN	SBSN	1.93	0.02	0	2	5	7	5	0	2
LUZP1_HUMAN	LUZP1	1.86	0.02	0	20	6	9	14	3	1
MED31_HUMAN	MED31	1.82	0.02	0	2	2	3	2	1	0
DGC14_HUMAN	DGCR14	1.81	0.02	0	2	2	3	1	1	1
MD2L1_HUMAN	MAD2L1	1.79	0.02	0	2	3	2	1	1	1
SRP09_HUMAN	SRP9	1.79	0.02	0	2	3	2	1	1	1
CD44_HUMAN	CD44	1.75	0.02	0	9	2	6	6	2	1
STRN4_HUMAN	STRN4	1.75	0.02	0	3	2	2	1	1	1
EPS15_HUMAN	EPS15	1.75	0.02	0	1	2	2	1	1	0
PP12C_HUMAN	PPP1R12C	1.74	0.02	0	2	2	4	1	2	1
VP33B_HUMAN	VPS33B	1.73	0.02	0	1	2	2	1	0	1
RT24_HUMAN	MRPS24	1.7	0.02	0	2	1	2	1	1	0
MMAB_HUMAN	MMAB	1.69	0.02	0	2	1	2	1	0	1
ZNF24_HUMAN	ZNF24	1.69	0.02	0	5	3	2	1	3	1
BEND3_HUMAN	BEND3	1.69	0.02	0	5	2	3	3	1	1
DYH8_HUMAN	DNAH8	1.67	0.02	0	2	2	1	1	1	0
ZZZ3_HUMAN	ZZZ3	1.66	0.02	0	2	2	1	1	0	1
PR38B_HUMAN	PRPF38B	1.64	0.02	0	1	3	2	1	1	1
QCR2_HUMAN	UQCRC2	1.6	0.02	0	4	3	1	2	1	1
EMAL4_HUMAN	EML4	1.58	0.02	0	2	3	1	1	2	0
HAUS3_HUMAN	HAUS3	1.57	0.02	0	2	3	1	1	1	1
HPS3_HUMAN	HPS3	1.56	0.02	0	3	1	2	1	1	1
KCTD3_HUMAN	KCTD3	1.55	0.02	0	5	1	3	3	1	1
FXR1_HUMAN	FXR1	1.55	0.02	0	3	2	1	1	2	0
KPRP_HUMAN	KPRP	1.55	0.02	0	0	5	3	5	0	0
SPG21_HUMAN	SPG21	1.54	0.02	0	5	2	2	2	2	1
VAPB_HUMAN	VAPB	1.53	0.02	0	3	2	1	2	0	1
CTR2_HUMAN	SLC7A2	1.49	0.02	0	4	0	3	3	1	0
CYTSA_HUMAN	SPECC1L	1.47	0.02	0	4	1	2	3	1	0
ITA1_HUMAN	ITGA1	1.46	0.02	0	8	3	2	5	2	1
LMAN2_HUMAN	LMAN2	1.45	0.02	0	4	2	1	1	2	1
MCCA_HUMAN	MCCC1	1.4	0.02	0	2	2	0	1	0	1
TFAP4_HUMAN	TFAP4	1.38	0.02	0	5	2	1	2	2	1
ZO2_HUMAN	TJP2	1.34	0.02	0	11	3	2	7	3	1
BRCA1_HUMAN	BRCA1	1.33	0.02	0	6	2	1	2	3	1
DREB_HUMAN	DBN1	1.31	0.02	0	9	3	2	4	4	2
DAG1_HUMAN	DAG1	1.28	0.02	0	4	1	1	2	0	2
NELFD_HUMAN	NELFCD	1.09	0.02	1	5	0	1	1	1	3
HIRA_HUMAN	HIRA	2.15	0.01	0	11	12	8	5	5	4
NFKB2_HUMAN	NFKB2	2.14	0.01	0	9	13	10	4	5	6
MED17_HUMAN	MED17	1.99	0.01	0	5	9	8	5	4	2
NCKP1_HUMAN	NCKAP1	1.95	0.01	0	5	5	5	2	2	3
MED27_HUMAN	MED27	1.92	0.01	0	7	6	4	3	2	3
PMF1_HUMAN	PMF1	1.9	0.01	0	4	3	4	1	3	1
NCBP2_HUMAN	NCBP2	1.9	0.01	0	3	5	6	2	2	3
P20D2_HUMAN	PM20D2	1.86	0.01	0	4	4	3	1	1	3
DLG5_HUMAN	DLG5	1.85	0.01	0	5	4	5	4	3	0
RBGPR_HUMAN	RAB3GAP2	1.85	0.01	0	3	3	3	1	2	1
CLPP_HUMAN	CLPP	1.84	0.01	0	3	4	5	2	2	2
SUGP1_HUMAN	SUGP1	1.83	0.01	0	4	8	5	4	3	2
RAI14_HUMAN	RAI14	1.83	0.01	0	11	5	7	8	2	2
ITA3_HUMAN	ITGA3	1.81	0.01	0	6	4	4	3	3	1
MYO1B_HUMAN	MYO1B	1.81	0.01	0	21	8	10	13	4	4
C10_HUMAN	C12orf57	1.8	0.01	0	4	4	4	3	2	1
MOT4_HUMAN	SLC16A3	1.77	0.01	0	5	3	4	4	1	1
KPBB_HUMAN	PHKB	1.75	0.01	0	4	2	4	2	2	1
LIN54_HUMAN	LIN54	1.75	0.01	0	3	4	3	2	1	2
ARGL1_HUMAN	ARGLU1	1.72	0.01	0	3	3	5	1	3	2
ASCC1_HUMAN	ASCC1	1.72	0.01	0	4	3	3	3	1	1
SMAD2_HUMAN	SMAD2	1.66	0.01	0	2	3	4	1	2	2
FINC_HUMAN	FN1	1.6	0.01	0	2	2	2	2	1	0
PP6R1_HUMAN	PPP6R1	1.6	0.01	0	2	2	2	2	1	0
ELOB_HUMAN	TCEB2	1.6	0.01	0	2	2	2	2	1	0
S10A7_HUMAN	S100A7	1.59	0.01	0	1	3	3	2	1	1
TAF5L_HUMAN	TAF5L	1.59	0.01	0	2	2	2	1	0	2
GGH_HUMAN	GGH	1.56	0.01	0	2	3	7	6	2	0
KDM1B_HUMAN	KDM1B	1.55	0.01	0	2	2	3	2	1	1
MZT2B_HUMAN	MZT2B	1.55	0.01	0	2	2	3	2	1	1
PHC3_HUMAN	PHC3	1.54	0.01	0	2	3	2	2	2	0
ORC2_HUMAN	ORC2	1.52	0.01	0	2	2	4	2	1	2
URFB1_HUMAN	UHRF1BP1	1.52	0.01	0	1	1	2	1	1	0
DNJB1_HUMAN	DNAJB1	1.52	0.01	0	1	1	2	0	1	1
CYTSB_HUMAN	SPECC1	1.52	0.01	0	13	3	5	8	1	4
CNO11_HUMAN	CNOT11	1.51	0.01	0	1	1	2	1	0	1
FBP1L_HUMAN	FNBP1L	1.49	0.01	0	1	2	1	1	1	0
HPS6_HUMAN	HPS6	1.49	0.01	0	1	2	1	1	1	0
GLCM_HUMAN	GBA	1.48	0.01	0	1	2	1	2	0	0
CKAP4_HUMAN	CKAP4	1.47	0.01	0	5	4	1	6	0	0
WAC2A_HUMAN	WAC2A_HUMAN	1.46	0.01	0	1	2	2	1	2	0
RT21_HUMAN	MRPS21	1.46	0.01	0	1	2	2	1	2	0
CHCH2_HUMAN	CHCHD2	1.45	0.01	0	1	2	2	1	1	1
PSMG1_HUMAN	PSMG1	1.45	0.01	0	1	2	2	0	1	2
TMED9_HUMAN	TMED9	1.45	0.01	0	1	2	2	1	1	1
TBB3_HUMAN	TBB3_HUMAN	1.44	0.01	0	2	1	1	2	0	0
CBPD_HUMAN	CPD	1.44	0.01	0	2	1	1	0	1	1
EDC3_HUMAN	EDC3	1.44	0.01	0	2	1	1	1	1	0
SYVM_HUMAN	VARS2	1.43	0.01	0	4	2	2	3	2	0
RAB8A_HUMAN	RAB8A	1.43	0.01	0	4	2	2	2	3	0
ELP2_HUMAN	ELP2	1.43	0.01	0	2	1	1	1	0	1
VP13C_HUMAN	VPS13C	1.42	0.01	0	1	2	4	2	3	0
CATC_HUMAN	CTSC	1.41	0.01	0	1	3	2	1	2	1
DOCK1_HUMAN	DOCK1	1.41	0.01	0	2	1	2	1	1	1
PRSR1_HUMAN	PROSER1	1.41	0.01	0	2	1	2	0	1	2
NUP37_HUMAN	NUP37	1.4	0.01	0	2	1	2	0	0	3
K2C6B_HUMAN	KRT6B	1.4	0.01	0	1	3	2	3	0	1
KAPCA_HUMAN	PRKACA	1.4	0.01	1	1	3	2	3	1	0
RM32_HUMAN	MRPL32	1.39	0.01	0	2	2	1	2	1	0
U3IP2_HUMAN	RRP9	1.39	0.01	0	2	2	1	1	1	1
GNAI2_HUMAN	GNAI2	1.35	0.01	0	8	2	3	5	1	3
PGRC1_HUMAN	PGRMC1	1.35	0.01	0	3	1	1	2	1	0
HAUS4_HUMAN	HAUS4	1.34	0.01	0	0	1	2	1	1	0
CX056_HUMAN	CXorf56	1.34	0.01	0	0	1	2	1	1	0
MCP_HUMAN	CD46	1.34	0.01	0	3	1	2	2	1	1
MPRI_HUMAN	IGF2R	1.34	0.01	0	3	1	2	1	2	1
UCK2_HUMAN	UCK2	1.33	0.01	0	0	1	2	0	0	2
DSC3_HUMAN	DSC3	1.33	0.01	0	0	1	2	2	0	0
RM43_HUMAN	MRPL43	1.32	0.01	0	3	2	1	2	1	1
BICD2_HUMAN	BICD2	1.32	0.01	0	2	4	1	2	2	1
CDT1_HUMAN	CDT1	1.31	0.01	0	0	2	1	0	1	1
LX12B_HUMAN	ALOX12B	1.31	0.01	0	0	2	1	1	1	0
LYAG_HUMAN	GAA	1.3	0.01	0	3	3	0	2	2	0
NDUA5_HUMAN	NDUFA5	1.3	0.01	0	0	2	1	2	0	0
MDN1_HUMAN	MDN1	1.29	0.01	0	19	3	7	10	6	6
ERLN2_HUMAN	ERLIN2	1.29	0.01	0	3	3	0	3	0	1
SNR27_HUMAN	SNRNP27	1.27	0.01	0	0	3	2	1	1	2
SYTM_HUMAN	TARS2	1.25	0.01	0	1	2	1	0	3	0
FBX50_HUMAN	NCCRP1	1.25	0.01	0	0	4	2	5	0	0
LEG7_HUMAN	LGALS7B;LGALS7	1.24	0.01	0	0	5	2	6	0	0
ESYT1_HUMAN	ESYT1	1.24	0.01	0	5	1	2	3	1	2
TAF8_HUMAN	TAF8	1.23	0.01	0	2	0	2	1	1	1
VASP_HUMAN	VASP	1.23	0.01	0	1	2	0	0	1	1
RBM28_HUMAN	RBM28	1.23	0.01	0	2	0	1	0	2	0
DTD1_HUMAN	DTD1	1.23	0.01	0	1	2	0	0	1	1
GPX1_HUMAN	GPX1	1.22	0.01	0	1	2	0	1	0	1
UBP36_HUMAN	USP36	1.22	0.01	0	2	0	1	1	1	0
ACOD_HUMAN	SCD	1.21	0.01	0	2	0	1	2	0	0
AP2A2_HUMAN	AP2A2	1.21	0.01	0	6	1	2	6	1	0
SMAG2_HUMAN	SAMD4B	1.21	0.01	0	2	0	1	1	0	1
AP2A1_HUMAN	AP2A1	1.19	0.01	0	15	1	3	11	2	2
ITCH_HUMAN	ITCH	1.19	0.01	0	2	1	0	1	1	0
SENP3_HUMAN	SENP3	1.19	0.01	0	2	1	0	1	1	0
RAB1B_HUMAN	RAB1B	1.19	0.01	0	2	1	0	0	1	1
THOC5_HUMAN	THOC5	1.19	0.01	0	2	1	0	0	2	0
COX2_HUMAN	MT-CO2	1.19	0.01	0	2	1	0	1	1	0
RMI1_HUMAN	RMI1	1.18	0.01	0	2	1	0	0	0	2
CD97_HUMAN	CD97	1.18	0.01	0	7	1	2	5	1	2
DECR_HUMAN	DECR1	1.18	0.01	0	2	2	0	1	2	0
RL38_HUMAN	RPL38	1.18	0.01	0	3	0	2	2	2	0
GIT2_HUMAN	GIT2	1.18	0.01	0	2	3	0	1	3	0
ARPC5_HUMAN	ARPC5	1.18	0.01	0	2	1	0	0	0	2
RBM42_HUMAN	RBM42	1.17	0.01	0	3	1	1	0	3	1
ARMC8_HUMAN	ARMC8	1.17	0.01	0	2	2	0	2	0	1
TLK2_HUMAN	TLK2	1.17	0.01	0	2	2	0	1	1	1
NEB2_HUMAN	PPP1R9B	1.16	0.01	0	3	0	1	2	1	0
CLIP1_HUMAN	CLIP1	1.16	0.01	0	2	3	0	2	1	1
RALA_HUMAN	RALA	1.14	0.01	0	4	0	2	2	1	2
KAT8_HUMAN	KAT8	1.14	0.01	0	3	2	0	1	2	1
CERU_HUMAN	CP	1.14	0.01	0	3	1	0	0	2	1
TOP3A_HUMAN	TOP3A	1.14	0.01	0	3	1	0	1	1	1
MRCKB_HUMAN	CDC42BPB	1.13	0.01	0	4	1	1	2	2	1
SNAA_HUMAN	NAPA	1.13	0.01	0	3	2	0	4	0	0
RAI3_HUMAN	GPRC5A	1.12	0.01	0	4	1	1	3	1	1
PACN3_HUMAN	PACSIN3	1.12	0.01	0	10	2	2	6	3	3
LRRF2_HUMAN	LRRFIP2	1.12	0.01	0	4	1	1	3	1	1
CDSN_HUMAN	CDSN	1.11	0.01	0	0	1	2	3	0	0
GSTP1_HUMAN	GSTP1	1.1	0.01	0	0	7	1	8	0	0
ITA5_HUMAN	ITGA5	1.1	0.01	0	6	0	2	4	2	1
KDM3A_HUMAN	KDM3A	1.06	0.01	0	1	5	0	1	2	3
GKAP1_HUMAN	GKAP1	1.05	0.01	0	0	2	0	1	1	0
ELMO2_HUMAN	ELMO2	1.05	0.01	0	0	2	0	0	1	1
PCCB_HUMAN	PCCB	1.05	0.01	0	0	2	0	2	0	0
TEX10_HUMAN	TEX10	1.05	0.01	0	8	1	1	7	1	1
RINI_HUMAN	RNH1	1.05	0.01	0	0	2	0	2	0	0
PDPR_HUMAN	PDPR	1.05	0.01	0	0	2	0	1	1	0
PAPD1_HUMAN	MTPAP	1.04	0.01	0	0	2	0	1	0	1
BRD9_HUMAN	BRD9	0.99	0.01	0	4	0	1	1	2	2
RB6I2_HUMAN	ERC1	0.97	0.01	0	2	0	0	0	2	0
KANL3_HUMAN	KANSL3	0.97	0.01	0	2	0	0	0	2	0
STXB1_HUMAN	STXBP1	0.96	0.01	0	2	0	0	0	1	1
NDUF2_HUMAN	NDUF2_HUMAN	0.96	0.01	0	2	0	0	0	1	1
TMX1_HUMAN	TMX1	0.96	0.01	0	2	0	0	1	0	1
IST1_HUMAN	IST1	0.96	0.01	0	4	1	0	2	1	2
SC61B_HUMAN	SEC61B	0.96	0.01	0	2	0	0	2	0	0
TB10B_HUMAN	TBC1D10B	0.96	0.01	0	2	0	0	0	1	1
AT2A2_HUMAN	ATP2A2	0.96	0.01	0	4	1	0	3	0	2
NCPR_HUMAN	POR	0.96	0.01	0	2	0	0	1	0	1
WDR59_HUMAN	WDR59	0.96	0.01	0	2	0	0	1	0	1
GNA13_HUMAN	GNA13	0.96	0.01	0	2	0	0	2	0	0
GBB2_HUMAN	GNB2	0.96	0.01	0	2	0	0	1	0	1
MK01_HUMAN	MAPK1	0.96	0.01	0	2	0	0	0	1	1
CSN5_HUMAN	COPS5	0.96	0.01	0	2	0	0	0	1	1
XPO7_HUMAN	XPO7	0.96	0.01	0	2	0	0	1	0	1
NOB1_HUMAN	NOB1	0.96	0.01	0	5	1	0	2	3	1
ZN629_HUMAN	ZNF629	0.96	0.01	0	2	0	0	0	1	1
PHF6_HUMAN	PHF6	0.95	0.01	0	3	0	0	0	2	1
EYA3_HUMAN	EYA3	0.95	0.01	0	3	0	0	1	1	1
TRAF7_HUMAN	TRAF7	0.95	0.01	0	3	0	0	0	2	1
RREB1_HUMAN	RREB1	0.95	0.01	0	2	0	0	0	0	2
NSF_HUMAN	NSF	0.95	0.01	0	3	0	0	2	1	0
CYB5B_HUMAN	CYB5B	0.94	0.01	0	3	0	0	1	0	2
ANXA3_HUMAN	ANXA3	0.87	0.01	0	0	2	0	0	0	3
RPN2_HUMAN	RPN2	0.8	0.01	0	2	0	0	3	0	0
DMAP1_HUMAN	DMAP1	2.21	0	0	9	11	11	2	7	5
UBA3_HUMAN	UBA3	2.1	0	0	1	1	1	0	0	0
ECM1_HUMAN	ECM1	2.1	0	0	1	1	1	0	0	0
ERGI3_HUMAN	ERGIC3	2.1	0	0	1	1	1	0	0	0
LCAP_HUMAN	LNPEP	2.1	0	0	1	1	1	0	0	0
TUT4_HUMAN	ZCCHC11	2.1	0	0	1	1	1	0	0	0
CISD2_HUMAN	CISD2	2.1	0	0	1	1	1	0	0	0
PPIL1_HUMAN	PPIL1	2.1	0	0	1	1	1	0	0	0
COX5B_HUMAN	COX5B	2.1	0	0	1	1	1	0	0	0
KCD15_HUMAN	KCTD15	2.1	0	0	1	1	1	0	0	0
QCR1_HUMAN	UQCRC1	2.1	0	0	1	1	1	0	0	0
CINP_HUMAN	CINP	2.1	0	0	1	1	1	0	0	0
RAD18_HUMAN	RAD18	2.1	0	0	1	1	1	0	0	0
THADA_HUMAN	THADA	2.1	0	0	1	1	1	0	0	0
CO4A_HUMAN	C4A	2.1	0	0	1	1	1	0	0	0
CSPG2_HUMAN	VCAN	2.1	0	0	1	1	1	0	0	0
KV315_HUMAN	KV315_HUMAN	2.1	0	0	1	1	1	0	0	0
CABIN_HUMAN	CABIN1	2.09	0	0	13	12	14	8	6	5
PLAK_HUMAN	JUP	2.06	0	0	5	26	23	27	1	1
TAF6_HUMAN	TAF6	1.96	0	0	12	9	9	6	4	5
MIO_HUMAN	MIOS	1.93	0	0	8	7	7	4	4	3
IMA5_HUMAN	KPNA1	1.88	0	0	5	6	5	3	3	2
SPAG5_HUMAN	SPAG5	1.86	0	0	6	5	5	4	4	0
KIFC1_HUMAN	KIFC1	1.85	0	0	6	8	8	2	6	4
TRRAP_HUMAN	TRRAP	1.84	0	0	55	50	42	37	23	25
SPTN2_HUMAN	SPTBN2	1.82	0	0	19	10	11	11	7	4
KIF11_HUMAN	KIF11	1.82	0	0	7	8	7	4	4	4
SPF30_HUMAN	SMNDC1	1.81	0	0	4	5	6	3	3	2
ATRX_HUMAN	ATRX	1.81	0	0	11	9	6	5	5	4
UBN2_HUMAN	UBN2	1.81	0	0	6	7	7	4	5	2
PI51A_HUMAN	PIP5K1A	1.8	0	0	0	1	1	0	0	0
SYPL1_HUMAN	SYPL1	1.8	0	0	0	1	1	0	0	0
VP33A_HUMAN	VPS33A	1.8	0	0	0	1	1	0	0	0
PLBL2_HUMAN	PLBD2	1.8	0	0	0	1	1	0	0	0
HAUS2_HUMAN	HAUS2	1.8	0	0	0	1	1	0	0	0
XP32_HUMAN	C1orf68	1.8	0	0	0	1	1	0	0	0
CRIPT_HUMAN	CRIPT	1.8	0	0	0	1	1	0	0	0
TR112_HUMAN	TRMT112	1.8	0	0	0	1	1	0	0	0
CTSL2_HUMAN	CTDSPL2	1.8	0	0	0	1	1	0	0	0
T2H2L_HUMAN	GTF2H2C;GTF2H2D	1.8	0	0	0	1	1	0	0	0
COF2_HUMAN	CFL2	1.8	0	0	0	1	1	0	0	0
ATPK_HUMAN	ATP5J2	1.8	0	0	0	1	1	0	0	0
ADAS_HUMAN	AGPS	1.8	0	0	0	1	1	0	0	0
RTEL1_HUMAN	RTEL1	1.8	0	0	0	1	1	0	0	0
EXOS4_HUMAN	EXOSC4	1.8	0	0	0	1	1	0	0	0
EPC1_HUMAN	EPC1	1.8	0	0	0	1	1	0	0	0
COQ6_HUMAN	COQ6	1.8	0	0	0	1	1	0	0	0
LYPA1_HUMAN	LYPLA1	1.8	0	0	0	1	1	0	0	0
CAF1A_HUMAN	CHAF1A	1.8	0	0	0	1	1	0	0	0
CA226_HUMAN	C1orf226	1.8	0	0	0	1	1	0	0	0
UN13D_HUMAN	UNC13D	1.8	0	0	0	1	1	0	0	0
KI18B_HUMAN	KIF18B	1.8	0	0	0	1	1	0	0	0
XPP3_HUMAN	XPNPEP3	1.8	0	0	0	1	1	0	0	0
VP37C_HUMAN	VPS37C	1.8	0	0	0	1	1	0	0	0
CRNL1_HUMAN	CRNKL1	1.79	0	0	9	6	7	4	5	3
CASPE_HUMAN	CASP14	1.78	0	0	4	10	7	1	4	7
INT8_HUMAN	INTS8	1.78	0	0	6	7	4	4	2	3
RM13_HUMAN	MRPL13	1.77	0	0	6	7	8	6	4	2
TTC37_HUMAN	TTC37	1.76	0	0	11	13	17	9	11	5
DOCK7_HUMAN	DOCK7	1.74	0	0	14	8	8	7	5	5
EI2BB_HUMAN	EIF2B2	1.73	0	0	1	0	1	0	0	0
FA53C_HUMAN	FAM53C	1.73	0	0	1	0	1	0	0	0
NVL_HUMAN	NVL	1.73	0	0	1	0	1	0	0	0
TF3C5_HUMAN	GTF3C5	1.73	0	0	1	0	1	0	0	0
VAS1_HUMAN	ATP6AP1	1.73	0	0	1	0	1	0	0	0
CA109_HUMAN	C1orf109	1.73	0	0	1	0	1	0	0	0
AAPK1_HUMAN	PRKAA1	1.73	0	0	1	0	1	0	0	0
ZFPL1_HUMAN	ZFPL1	1.73	0	0	1	0	1	0	0	0
DSG1_HUMAN	DSG1	1.73	0	0	7	11	17	17	1	4
CPT1A_HUMAN	CPT1A	1.73	0	0	1	0	1	0	0	0
PARP9_HUMAN	PARP9	1.73	0	0	1	0	1	0	0	0
GLOD4_HUMAN	GLOD4	1.73	0	0	1	0	1	0	0	0
XRP2_HUMAN	RP2	1.73	0	0	1	0	1	0	0	0
MTSSL_HUMAN	MTSS1L	1.73	0	0	1	0	1	0	0	0
DHX35_HUMAN	DHX35	1.73	0	0	1	0	1	0	0	0
MGN_HUMAN	MAGOH	1.73	0	0	1	0	1	0	0	0
STK24_HUMAN	STK24	1.73	0	0	1	0	1	0	0	0
NADK_HUMAN	NADK	1.73	0	0	1	0	1	0	0	0
ITB1_HUMAN	ITGB1	1.72	0	0	14	10	10	12	5	3
PCH2_HUMAN	TRIP13	1.72	0	0	5	6	5	2	3	4
MED14_HUMAN	MED14	1.71	0	0	10	8	9	4	6	6
RFXAP_HUMAN	RFXAP	1.7	0	0	5	5	3	2	3	2
NEDD1_HUMAN	NEDD1	1.7	0	0	7	6	6	4	5	2
SVIL_HUMAN	SVIL	1.7	0	0	35	13	16	22	11	5
SHKB1_HUMAN	SHKBP1	1.69	0	0	6	6	4	3	3	3
AFF4_HUMAN	AFF4	1.69	0	0	14	12	9	6	7	8
FPRP_HUMAN	PTGFRN	1.68	0	0	9	7	10	6	7	3
TADA1_HUMAN	TADA1	1.68	0	0	4	3	4	2	2	2
SFXN3_HUMAN	SFXN3	1.67	0	0	1	1	0	0	0	0
LIN37_HUMAN	LIN37_HUMAN	1.67	0	0	1	1	0	0	0	0
NDUA9_HUMAN	NDUFA9	1.67	0	0	1	1	0	0	0	0
RAP1B_HUMAN	RAP1B	1.67	0	0	1	1	0	0	0	0
ANFY1_HUMAN	ANKFY1	1.67	0	0	1	1	0	0	0	0
AP3D1_HUMAN	AP3D1	1.67	0	0	1	1	0	0	0	0
VA0D1_HUMAN	ATP6V0D1	1.67	0	0	1	1	0	0	0	0
DIAP2_HUMAN	DIAPH2	1.67	0	0	1	1	0	0	0	0
ATRAP_HUMAN	AGTRAP	1.67	0	0	1	1	0	0	0	0
UFSP2_HUMAN	UFSP2	1.67	0	0	1	1	0	0	0	0
HMMR_HUMAN	HMMR	1.67	0	0	4	4	3	3	3	0
PSB8_HUMAN	PSMB8	1.67	0	0	1	1	0	0	0	0
KPB2_HUMAN	PHKA2	1.67	0	0	1	1	0	0	0	0
CAPON_HUMAN	NOS1AP	1.67	0	0	1	1	0	0	0	0
FBX3_HUMAN	FBXO3	1.67	0	0	1	1	0	0	0	0
TGM2_HUMAN	TGM2	1.67	0	0	1	1	0	0	0	0
CYFP1_HUMAN	CYFIP1	1.67	0	0	7	6	7	5	4	3
NDUS1_HUMAN	NDUFS1	1.67	0	0	1	1	0	0	0	0
TBCD4_HUMAN	TBC1D4	1.67	0	0	1	1	0	0	0	0
CMC2_HUMAN	SLC25A13	1.67	0	0	1	1	0	0	0	0
MBD4_HUMAN	MBD4	1.67	0	0	1	1	0	0	0	0
DCD_HUMAN	DCD	1.67	0	0	4	3	4	2	1	3
SPS2L_HUMAN	SPATS2L	1.67	0	0	1	1	0	0	0	0
HYEP_HUMAN	EPHX1	1.67	0	0	1	1	0	0	0	0
ZBTB9_HUMAN	ZBTB9	1.67	0	0	1	1	0	0	0	0
SCAM1_HUMAN	SCAM1_HUMAN	1.67	0	0	1	1	0	0	0	0
ZWINT_HUMAN	ZWINT	1.66	0	0	4	5	6	5	4	0
UBP28_HUMAN	USP28	1.64	0	0	8	12	7	5	8	4
STOM_HUMAN	STOM	1.64	0	0	9	7	7	9	4	1
EP400_HUMAN	EP400	1.64	0	0	22	31	23	21	18	11
TPP2_HUMAN	TPP2	1.64	0	0	30	26	23	19	20	12
BICRL_HUMAN	BICRL_HUMAN	1.64	0	0	7	6	8	6	4	3
MUC16_HUMAN	MUC16_HUMAN	1.63	0	0	10	11	9	7	6	6
TGM3_HUMAN	TGM3	1.63	0	0	0	10	12	15	0	0
BAG2_HUMAN	BAG2	1.63	0	0	4	6	6	5	5	0
LAS1L_HUMAN	LAS1L	1.63	0	0	6	4	4	3	2	3
NOP58_HUMAN	NOP58	1.61	0	0	7	5	6	4	4	3
WBP11_HUMAN	WBP11	1.61	0	0	5	6	4	0	4	5
CCD12_HUMAN	CCDC12	1.61	0	0	3	3	3	1	2	2
RUSD3_HUMAN	RPUSD3	1.6	0	0	5	3	4	3	3	1
DOCK5_HUMAN	DOCK5	1.59	0	0	3	3	4	1	4	1
AGO4_HUMAN	AGO4	1.58	0	0	1	1	1	0	1	0
NUP43_HUMAN	NUP43	1.58	0	0	1	1	1	0	1	0
PPAC_HUMAN	ACP1	1.58	0	0	1	1	1	0	1	0
2A5G_HUMAN	PPP2R5C	1.58	0	0	1	1	1	0	1	0
SMBP2_HUMAN	IGHMBP2	1.58	0	0	1	1	1	0	1	0
TRM1L_HUMAN	TRMT1L	1.58	0	0	6	5	5	3	5	2
ERR1_HUMAN	ESRRA	1.58	0	0	1	1	1	0	1	0
DDX41_HUMAN	DDX41	1.58	0	0	3	3	4	2	2	2
NUF2_HUMAN	NUF2	1.58	0	0	2	4	5	3	4	0
MLF2_HUMAN	MLF2	1.57	0	0	1	1	1	1	0	0
PPP5_HUMAN	PPP5C	1.57	0	0	1	1	1	1	0	0
TIF1A_HUMAN	TRIM24	1.57	0	0	1	1	1	1	0	0
MAP1A_HUMAN	MAP1A	1.57	0	0	1	1	1	0	0	1
FANCL_HUMAN	FANCL	1.57	0	0	1	1	1	0	0	1
MCRS1_HUMAN	MCRS1	1.57	0	0	1	1	1	1	0	0
ATPO_HUMAN	ATP5O	1.57	0	0	1	1	1	1	0	0
MAFG_HUMAN	MAFG	1.57	0	0	1	1	1	1	0	0
PLP2_HUMAN	PLP2	1.57	0	0	1	1	1	1	0	0
MRP4_HUMAN	ABCC4	1.57	0	0	1	1	1	1	0	0
CD276_HUMAN	CD276	1.57	0	0	1	1	1	1	0	0
REV3L_HUMAN	REV3L_HUMAN	1.57	0	0	1	1	1	1	0	0
PCMD2_HUMAN	PCMTD2	1.57	0	0	1	1	1	1	0	0
TBK1_HUMAN	TBK1	1.57	0	0	1	1	1	0	0	1
CDO1_HUMAN	CDO1	1.57	0	0	1	1	1	0	0	1
ZY11B_HUMAN	ZYG11B	1.57	0	0	1	1	1	1	0	0
CAR14_HUMAN	CARD14	1.57	0	0	1	1	1	1	0	0
GDPD3_HUMAN	GDPD3	1.57	0	0	1	1	1	1	0	0
RM53_HUMAN	MRPL53	1.57	0	0	1	1	1	1	0	0
CRKL_HUMAN	CRKL	1.57	0	0	1	1	1	1	0	0
DPOG1_HUMAN	POLG	1.57	0	0	1	1	1	1	0	0
GCP6_HUMAN	TUBGCP6	1.57	0	0	1	1	1	0	0	1
GCR_HUMAN	NR3C1	1.57	0	0	3	6	5	2	4	3
AKAP9_HUMAN	AKAP9	1.57	0	0	1	1	1	1	0	0
RFIP1_HUMAN	RAB11FIP1	1.57	0	0	1	1	1	1	0	0
PTCD1_HUMAN	PTCD1	1.56	0	0	10	9	12	8	8	5
SYNE2_HUMAN	SYNE2	1.56	0	0	7	7	6	6	5	2
AP2A_HUMAN	TFAP2A	1.54	0	0	8	6	6	6	4	3
FLOT1_HUMAN	FLOT1	1.54	0	0	16	6	10	11	7	3
MYO1C_HUMAN	MYO1C	1.53	0	0	20	12	15	14	11	7
RM18_HUMAN	MRPL18	1.53	0	0	4	3	3	2	1	3
PSA3_HUMAN	PSMA3	1.53	0	0	3	4	4	3	2	2
JHD2C_HUMAN	JMJD1C	1.53	0	0	6	7	4	4	4	3
NU188_HUMAN	NUP188	1.52	0	0	12	10	9	7	7	7
FLOT2_HUMAN	FLOT2	1.52	0	0	15	5	10	9	7	4
PLEC_HUMAN	PLEC	1.52	0	0	16	43	7	40	4	2
WRIP1_HUMAN	WRNIP1	1.52	0	0	9	8	8	8	5	4
HLTF_HUMAN	HLTF	1.52	0	0	29	28	25	20	21	17
RFX5_HUMAN	RFX5	1.51	0	0	5	6	3	3	3	3
SUV3_HUMAN	SUPV3L1	1.51	0	0	11	8	10	5	7	8
GCP4_HUMAN	TUBGCP4	1.51	0	0	4	3	4	1	3	3
LIMC1_HUMAN	LIMCH1	1.51	0	0	32	13	18	19	12	12
GIPC1_HUMAN	GIPC1	1.5	0	0	4	4	3	2	4	1
RT36_HUMAN	MRPS36	1.5	0	0	2	3	3	2	2	1
SPN90_HUMAN	NCKIPSD	1.5	0	0	6	5	2	4	2	2
PCID2_HUMAN	PCID2	1.49	0	0	10	8	7	6	5	6
TRI29_HUMAN	TRIM29	1.49	0	0	7	8	9	9	6	2
FLII_HUMAN	FLII	1.49	0	0	7	3	4	5	4	0
DCA11_HUMAN	DCAF11	1.48	0	0	2	8	10	5	6	4
GRPE1_HUMAN	GRPEL1	1.47	0	0	3	5	6	4	5	1
S10A9_HUMAN	S100A9	1.47	0	0	3	6	3	5	1	2
FANCI_HUMAN	FANCI	1.47	0	0	3	2	3	1	1	3
NU133_HUMAN	NUP133	1.47	0	0	10	5	7	7	3	5
INT4_HUMAN	INTS4	1.46	0	0	14	8	7	6	6	8
RBMS1_HUMAN	RBMS1	1.46	0	0	3	3	2	2	2	1
DCTN2_HUMAN	DCTN2	1.46	0	0	7	7	6	6	5	3
TEP1_HUMAN	TEP1	1.46	0	0	3	3	2	2	2	1
MED16_HUMAN	MED16	1.46	0	0	4	4	5	2	5	2
RM27_HUMAN	MRPL27	1.45	0	0	4	5	4	3	4	2
RL36_HUMAN	RPL36	1.45	0	0	5	3	4	3	3	2
SDE2_HUMAN	SDE2	1.44	0	0	4	5	4	2	2	5
IF2B1_HUMAN	IGF2BP1	1.44	0	0	8	7	5	5	5	4
ASH2L_HUMAN	ASH2L	1.44	0	0	8	6	7	5	5	5
KHDR3_HUMAN	KHDRBS3	1.43	0	0	0	0	1	0	0	0
NUP88_HUMAN	NUP88	1.43	0	0	9	12	12	10	8	7
F208B_HUMAN	FAM208B	1.43	0	0	0	0	1	0	0	0
RASK_HUMAN	KRAS	1.43	0	0	0	0	1	0	0	0
I2BP1_HUMAN	IRF2BP1	1.43	0	0	0	0	1	0	0	0
SMG7_HUMAN	SMG7	1.43	0	0	0	0	1	0	0	0
CS047_HUMAN	C19orf47	1.43	0	0	0	0	1	0	0	0
LRC57_HUMAN	LRRC57	1.43	0	0	0	0	1	0	0	0
VPS53_HUMAN	VPS53	1.43	0	0	0	0	1	0	0	0
UB2L3_HUMAN	UBE2L3	1.43	0	0	0	0	1	0	0	0
RXRA_HUMAN	RXRA	1.43	0	0	0	0	1	0	0	0
SNAPN_HUMAN	SNAPIN	1.43	0	0	0	0	1	0	0	0
WASH6_HUMAN	WASH6_HUMAN	1.43	0	0	0	0	1	0	0	0
CGNL1_HUMAN	CGNL1	1.43	0	0	0	0	1	0	0	0
FANCB_HUMAN	FANCB	1.43	0	0	11	10	8	8	6	7
PYGL_HUMAN	PYGL	1.43	0	0	1	5	7	1	5	4
VAC14_HUMAN	VAC14	1.43	0	0	3	3	3	2	2	2
CSR2B_HUMAN	CSRP2BP	1.43	0	0	0	0	1	0	0	0
CISD1_HUMAN	CISD1	1.43	0	0	0	0	1	0	0	0
CYTC_HUMAN	CST3	1.43	0	0	0	0	1	0	0	0
KIN17_HUMAN	KIN	1.43	0	0	0	0	1	0	0	0
SMYD4_HUMAN	SMYD4	1.43	0	0	0	0	1	0	0	0
NRBP_HUMAN	NRBP1	1.43	0	0	0	0	1	0	0	0
MET17_HUMAN	METTL17	1.43	0	0	0	0	1	0	0	0
SKIV2_HUMAN	SKIV2L	1.43	0	0	0	0	1	0	0	0
RPC6_HUMAN	POLR3F	1.43	0	0	0	0	1	0	0	0
PVR_HUMAN	PVR	1.43	0	0	0	0	1	0	0	0
MMS22_HUMAN	MMS22L	1.43	0	0	0	0	1	0	0	0
TRI32_HUMAN	TRIM32	1.43	0	0	0	0	1	0	0	0
PIP_HUMAN	PIP	1.43	0	0	0	0	1	0	0	0
1A68_HUMAN	HLA-A	1.43	0	0	12	4	7	8	4	4
F207A_HUMAN	FAM207A	1.43	0	0	0	0	1	0	0	0
EMAL2_HUMAN	EML2	1.43	0	0	0	0	1	0	0	0
NAA16_HUMAN	NAA16	1.43	0	0	0	0	1	0	0	0
CNNM3_HUMAN	CNNM3	1.43	0	0	0	0	1	0	0	0
NOL7_HUMAN	NOL7	1.43	0	0	0	0	1	0	0	0
SCYL2_HUMAN	SCYL2	1.43	0	0	3	3	3	2	2	2
RM34_HUMAN	MRPL34	1.43	0	0	0	0	1	0	0	0
TBC24_HUMAN	TBC1D24	1.43	0	0	0	0	1	0	0	0
BORG5_HUMAN	CDC42EP1	1.43	0	0	0	0	1	0	0	0
ATPD_HUMAN	ATP5D	1.43	0	0	0	0	1	0	0	0
CBS_HUMAN	CBS	1.43	0	0	0	0	1	0	0	0
ATAD5_HUMAN	ATAD5	1.43	0	0	0	0	1	0	0	0
GLRX5_HUMAN	GLRX5	1.43	0	0	0	0	1	0	0	0
MYG1_HUMAN	C12orf10	1.43	0	0	0	0	1	0	0	0
TYDP1_HUMAN	TDP1	1.43	0	0	0	0	1	0	0	0
TRUB1_HUMAN	TRUB1	1.43	0	0	0	0	1	0	0	0
BICD1_HUMAN	BICD1	1.43	0	0	0	0	1	0	0	0
ZZEF1_HUMAN	ZZEF1	1.43	0	0	0	0	1	0	0	0
RRP8_HUMAN	RRP8	1.43	0	0	0	0	1	0	0	0
CE024_HUMAN	C5orf24	1.43	0	0	0	0	1	0	0	0
IF3M_HUMAN	MTIF3	1.43	0	0	0	0	1	0	0	0
MRRP3_HUMAN	MRRP3_HUMAN	1.43	0	0	0	0	1	0	0	0
GPTC4_HUMAN	GPATCH4	1.43	0	0	0	0	1	0	0	0
DJB11_HUMAN	DNAJB11	1.42	0	0	5	4	5	3	4	3
EDC4_HUMAN	EDC4	1.42	0	0	6	7	5	3	5	5
FAKD2_HUMAN	FASTKD2	1.42	0	0	14	14	10	10	10	8
ZN363_HUMAN	RCHY1	1.42	0	0	9	6	6	7	5	3
INT2_HUMAN	INTS2	1.42	0	0	10	9	5	5	5	7
RL11_HUMAN	RPL11	1.42	0	0	3	3	4	3	2	2
LHX2_HUMAN	LHX2	1.41	0	0	6	3	4	3	4	2
SYMC_HUMAN	MARS	1.4	0	0	8	12	11	8	7	9
MED23_HUMAN	MED23	1.4	0	0	7	6	6	4	6	4
SUGP2_HUMAN	SUGP2	1.4	0	0	3	4	3	2	2	3
UBR5_HUMAN	UBR5	1.4	0	0	26	24	15	16	18	15
FBRL_HUMAN	FBL	1.4	0	0	4	3	2	1	3	2
RL15_HUMAN	RPL15	1.39	0	0	10	6	6	7	7	2
RM39_HUMAN	MRPL39	1.39	0	0	8	6	3	4	5	3
TR61B_HUMAN	TRMT61B	1.39	0	0	6	4	3	3	3	3
DC1L1_HUMAN	DYNC1LI1	1.39	0	0	10	10	9	10	8	4
MOT1_HUMAN	SLC16A1	1.38	0	0	4	3	3	3	2	2
IF4E2_HUMAN	EIF4E2	1.38	0	0	6	4	5	3	4	4
VWA8_HUMAN	VWA8	1.38	0	0	40	33	33	30	29	24
SUMO1_HUMAN	SUMO1	1.38	0	0	2	2	2	2	2	0
S10A8_HUMAN	S100A8	1.38	0	0	2	6	4	6	1	2
SYRC_HUMAN	RARS	1.38	0	0	15	15	15	13	11	11
RPC4_HUMAN	POLR3D	1.38	0	0	2	2	2	1	2	1
TUT7_HUMAN	ZCCHC6	1.37	0	0	0	1	0	0	0	0
VPS39_HUMAN	VPS39	1.37	0	0	0	1	0	0	0	0
DDA1_HUMAN	DDA1	1.37	0	0	2	2	2	2	1	1
MAP7_HUMAN	MAP7	1.37	0	0	0	1	0	0	0	0
ATF2_HUMAN	ATF2	1.37	0	0	0	1	0	0	0	0
CATL2_HUMAN	CTSV	1.37	0	0	0	1	0	0	0	0
ATP5S_HUMAN	ATP5S	1.37	0	0	0	1	0	0	0	0
CEP44_HUMAN	CEP44	1.37	0	0	2	2	2	2	1	1
SF3B5_HUMAN	SF3B5	1.37	0	0	4	3	4	3	3	2
CTCF_HUMAN	CTCF	1.37	0	0	0	1	0	0	0	0
HPRT_HUMAN	HPRT1	1.37	0	0	4	4	2	0	4	3
ORN_HUMAN	REXO2	1.37	0	0	0	1	0	0	0	0
BAZ2A_HUMAN	BAZ2A	1.37	0	0	0	1	0	0	0	0
RPGF6_HUMAN	RAPGEF6	1.37	0	0	0	1	0	0	0	0
VP26B_HUMAN	VPS26B	1.37	0	0	0	1	0	0	0	0
CCNC_HUMAN	CCNC	1.37	0	1	2	2	2	2	1	1
NDUF4_HUMAN	NDUFAF4	1.37	0	0	0	1	0	0	0	0
LSM12_HUMAN	LSM12	1.37	0	0	0	1	0	0	0	0
CR025_HUMAN	C18orf25	1.37	0	0	0	1	0	0	0	0
RB15B_HUMAN	RBM15B	1.37	0	0	0	1	0	0	0	0
WDR92_HUMAN	WDR92	1.37	0	0	0	1	0	0	0	0
APC11_HUMAN	ANAPC11	1.37	0	0	0	1	0	0	0	0
ENY2_HUMAN	ENY2	1.37	0	0	2	2	2	1	1	2
RENT2_HUMAN	UPF2	1.37	0	0	0	1	0	0	0	0
KAP1_HUMAN	PRKAR1B	1.37	0	0	0	1	0	0	0	0
NDUS2_HUMAN	NDUFS2	1.37	0	0	0	1	0	0	0	0
NO40_HUMAN	ZCCHC17	1.37	0	0	0	1	0	0	0	0
RCOR3_HUMAN	RCOR3	1.37	0	0	4	4	2	2	3	2
FOXP2_HUMAN	FOXP2	1.37	0	0	0	1	0	0	0	0
RING2_HUMAN	RNF2	1.37	0	0	0	1	0	0	0	0
PA24D_HUMAN	PLA2G4D	1.37	0	0	0	1	0	0	0	0
PTN9_HUMAN	PTPN9	1.37	0	0	0	1	0	0	0	0
STX8_HUMAN	STX8	1.37	0	0	0	1	0	0	0	0
USMG5_HUMAN	USMG5	1.37	0	0	0	1	0	0	0	0
CTL1_HUMAN	SLC44A1	1.37	0	0	0	1	0	0	0	0
CAN2_HUMAN	CAPN2	1.37	0	0	0	1	0	0	0	0
TTC5_HUMAN	TTC5	1.37	0	0	0	1	0	0	0	0
2A5E_HUMAN	PPP2R5E	1.37	0	0	0	1	0	0	0	0
VATG1_HUMAN	ATP6V1G1	1.37	0	0	0	1	0	0	0	0
PLD3_HUMAN	PLD3	1.37	0	0	0	1	0	0	0	0
UB2D3_HUMAN	UBE2D3	1.37	0	0	0	1	0	0	0	0
FBX28_HUMAN	FBXO28	1.37	0	0	0	1	0	0	0	0
KAP0_HUMAN	PRKAR1A	1.37	0	0	0	1	0	0	0	0
RNAS7_HUMAN	RNASE7	1.37	0	0	0	1	0	0	0	0
CDD_HUMAN	CDA	1.37	0	0	0	1	0	0	0	0
NJMU_HUMAN	C17orf75	1.37	0	0	0	1	0	0	0	0
SPT6H_HUMAN	SUPT6H	1.37	0	0	0	1	0	0	0	0
PHOS_HUMAN	PDC	1.37	0	0	0	1	0	0	0	0
NLTP_HUMAN	SCP2	1.37	0	0	0	1	0	0	0	0
BAZ1A_HUMAN	BAZ1A	1.37	0	0	0	1	0	0	0	0
EAF6_HUMAN	MEAF6	1.37	0	0	2	2	2	1	1	2
TPSN_HUMAN	TAPBP	1.37	0	0	0	1	0	0	0	0
NSUN5_HUMAN	NSUN5	1.37	0	0	0	1	0	0	0	0
PTN1_HUMAN	PTPN1	1.37	0	0	0	1	0	0	0	0
PPM1L_HUMAN	PPM1L	1.37	0	0	0	1	0	0	0	0
BUD13_HUMAN	BUD13	1.37	0	0	0	1	0	0	0	0
YMEL1_HUMAN	YME1L1	1.37	0	0	0	1	0	0	0	0
GLTP_HUMAN	GLTP	1.37	0	0	0	1	0	0	0	0
SKA1_HUMAN	SKA1	1.37	0	0	0	1	0	0	0	0
LEG3_HUMAN	LGALS3	1.37	0	0	0	1	0	0	0	0
DCPS_HUMAN	DCPS	1.37	0	0	0	1	0	0	0	0
VPS72_HUMAN	VPS72	1.37	0	0	0	1	0	0	0	0
LNP_HUMAN	KIAA1715	1.37	0	0	0	1	0	0	0	0
SLPI_HUMAN	SLPI	1.37	0	0	0	1	0	0	0	0
TGIF1_HUMAN	TGIF1	1.37	0	0	0	1	0	0	0	0
BL1S6_HUMAN	BLOC1S6	1.37	0	0	0	1	0	0	0	0
SAMH1_HUMAN	SAMHD1	1.37	0	0	0	1	0	0	0	0
NOTC2_HUMAN	NOTCH2	1.37	0	0	0	1	0	0	0	0
M2OM_HUMAN	SLC25A11	1.37	0	0	0	1	0	0	0	0
H14_HUMAN	HIST1H1E	1.37	0	0	0	1	0	0	0	0
ETHE1_HUMAN	ETHE1	1.37	0	0	0	1	0	0	0	0
ABHD6_HUMAN	ABHD6	1.37	0	0	0	1	0	0	0	0
CFA20_HUMAN	CFA20_HUMAN	1.37	0	0	0	1	0	0	0	0
B3GA3_HUMAN	B3GAT3	1.37	0	0	0	1	0	0	0	0
FRYL_HUMAN	FRYL	1.37	0	0	0	1	0	0	0	0
PAGR1_HUMAN	PAGR1	1.37	0	0	0	1	0	0	0	0
IMA4_HUMAN	KPNA3	1.37	0	0	2	2	2	2	1	1
UCRI_HUMAN	UQCRFS1	1.37	0	0	0	1	0	0	0	0
SMOC1_HUMAN	SMOC1	1.37	0	0	0	1	0	0	0	0
PP1G_HUMAN	PPP1CC	1.37	0	0	2	2	2	2	1	1
RPB7_HUMAN	POLR2G	1.36	0	0	4	4	2	3	2	2
STK4_HUMAN	STK4	1.36	0	0	2	2	4	2	3	1
DLRB1_HUMAN	DYNLRB1	1.36	0	0	0	1	1	0	1	0
NUFP2_HUMAN	NUFIP2	1.36	0	0	5	2	3	2	3	2
TRUB2_HUMAN	TRUB2	1.36	0	0	6	5	5	4	5	3
MYCB2_HUMAN	MYCBP2	1.36	0	0	19	12	12	12	13	8
SKAP_HUMAN	KNSTRN	1.36	0	0	4	4	2	4	1	2
GEMI4_HUMAN	GEMIN4	1.36	0	0	18	17	17	14	13	14
RM38_HUMAN	MRPL38	1.36	0	0	4	3	5	5	2	2
RT14_HUMAN	MRPS14	1.36	0	0	0	1	1	0	1	0
STAG1_HUMAN	STAG1	1.36	0	0	0	1	1	0	1	0
NDUF7_HUMAN	NDUFAF7	1.36	0	0	0	1	1	0	1	0
PCMD1_HUMAN	PCMTD1	1.36	0	0	2	2	3	2	1	2
VSIG4_HUMAN	VSIG4	1.36	0	0	0	1	1	0	1	0
TIM13_HUMAN	TIMM13	1.36	0	0	0	1	1	0	1	0
ING3_HUMAN	ING3	1.36	0	0	0	1	1	0	1	0
CRBN_HUMAN	CRBN	1.36	0	1	11	6	7	5	6	7
TARB1_HUMAN	TARBP1	1.36	0	0	6	5	5	3	3	6
BLM_HUMAN	BLM	1.35	0	0	10	8	9	4	8	9
LYSC_HUMAN	LYZ	1.35	0	0	0	1	1	1	0	0
PABP4_HUMAN	PABPC4	1.35	0	0	8	7	7	6	7	4
DNJA4_HUMAN	DNAJA4	1.35	0	0	5	2	4	3	3	2
LTN1_HUMAN	LTN1	1.35	0	0	0	1	1	0	0	1
MBIP1_HUMAN	MBIP	1.35	0	0	6	6	5	6	4	3
APMAP_HUMAN	APMAP	1.35	0	0	0	1	1	0	0	1
TIM8A_HUMAN	TIMM8A	1.35	0	0	0	1	1	0	0	1
CNOT9_HUMAN	CNOT9_HUMAN	1.35	0	0	7	4	4	3	4	4
ATP5I_HUMAN	ATP5I	1.35	0	0	0	1	1	1	0	0
INT12_HUMAN	INTS12	1.35	0	0	1	4	5	2	4	2
MYH11_HUMAN	MYH11	1.35	0	0	0	1	1	0	0	1
NEUT_HUMAN	NTS	1.35	0	0	0	1	1	0	0	1
INT1_HUMAN	INTS1	1.35	0	0	25	12	18	16	12	15
DHB4_HUMAN	HSD17B4	1.35	0	0	6	6	3	3	3	5
RIF1_HUMAN	RIF1	1.35	0	0	36	39	35	32	26	31
DSN1_HUMAN	DSN1	1.35	0	0	8	8	4	5	4	6
BCL3_HUMAN	BCL3	1.35	0	0	0	1	1	1	0	0
DPP3_HUMAN	DPP3	1.35	0	0	0	1	1	1	0	0
GYS1_HUMAN	GYS1	1.35	0	0	0	1	1	1	0	0
ONEC2_HUMAN	ONECUT2	1.35	0	0	0	1	1	1	0	0
AK17A_HUMAN	AKAP17A	1.35	0	0	0	1	1	1	0	0
KS6A1_HUMAN	RPS6KA1	1.35	0	0	0	1	1	0	0	1
NDUV2_HUMAN	NDUFV2	1.35	0	0	0	1	1	0	0	1
CCNT2_HUMAN	CCNT2	1.35	0	0	0	1	1	1	0	0
FYCO1_HUMAN	FYCO1	1.35	0	0	0	1	1	1	0	0
P4HA2_HUMAN	P4HA2	1.35	0	0	9	10	8	9	5	7
ADT3_HUMAN	SLC25A6	1.35	0	0	7	4	2	6	0	3
RT10_HUMAN	MRPS10	1.35	0	0	4	4	4	4	3	2
RM11_HUMAN	MRPL11	1.34	0	0	8	8	6	8	6	3
LMNB2_HUMAN	LMNB2	1.34	0	0	2	3	2	2	2	1
BAG6_HUMAN	BAG6	1.34	0	0	11	14	11	9	11	9
SYHC_HUMAN	HARS	1.34	0	0	2	2	5	2	1	4
ODO1_HUMAN	OGDH	1.33	0	0	18	18	17	14	13	16
KAT2A_HUMAN	KAT2A	1.33	0	0	7	5	6	5	5	4
INT6_HUMAN	INTS6	1.33	0	0	13	11	10	9	9	9
RT06_HUMAN	MRPS6	1.33	0	0	2	3	3	2	1	3
ARGI1_HUMAN	ARG1	1.33	0	0	1	10	8	10	2	4
RL32_HUMAN	RPL32	1.33	0	0	4	5	5	4	4	3
CNDD3_HUMAN	NCAPD3	1.33	0	0	4	5	5	4	4	3
FRIH_HUMAN	FTH1	1.33	0	0	7	5	6	4	4	6
CLUS_HUMAN	CLU	1.33	0	0	6	7	6	5	5	5
XPF_HUMAN	ERCC4	1.32	0	0	5	4	4	4	3	3
ODPX_HUMAN	PDHX	1.32	0	0	7	6	7	4	6	6
PLOD2_HUMAN	PLOD2	1.32	0	0	17	16	15	14	15	10
TET2_HUMAN	TET2	1.32	0	0	2	4	3	2	3	2
DYH1_HUMAN	DNAH1	1.32	0	0	3	2	2	2	2	1
FANCA_HUMAN	FANCA	1.32	0	0	6	2	3	1	4	3
RT18B_HUMAN	MRPS18B	1.32	0	0	4	6	3	3	3	4
ARP2_HUMAN	ACTR2	1.31	0	0	8	5	5	6	4	4
ARHG2_HUMAN	ARHGEF2	1.31	0	0	7	7	5	4	7	4
AMZ2_HUMAN	AMZ2	1.31	0	0	3	2	2	2	1	2
ZN148_HUMAN	ZNF148	1.31	0	0	3	2	2	3	1	1
RT33_HUMAN	MRPS33	1.31	0	0	3	2	3	1	3	2
RGAP1_HUMAN	RACGAP1	1.31	0	0	10	7	6	6	4	8
ZN687_HUMAN	ZNF687	1.31	0	0	3	2	2	1	2	2
AP2B1_HUMAN	AP2B1	1.31	0	0	24	10	13	20	8	9
OCAD1_HUMAN	OCIAD1	1.3	0	0	1	0	0	0	0	0
RDH11_HUMAN	RDH11	1.3	0	0	1	0	0	0	0	0
AK1A1_HUMAN	AKR1A1	1.3	0	0	1	0	0	0	0	0
GNAQ_HUMAN	GNAQ	1.3	0	0	1	0	0	0	0	0
EXOC7_HUMAN	EXOC7	1.3	0	0	1	0	0	0	0	0
REEP6_HUMAN	REEP6	1.3	0	0	1	0	0	0	0	0
S35F6_HUMAN	SLC35F6	1.3	0	0	1	0	0	0	0	0
SNW1_HUMAN	SNW1	1.3	0	0	14	13	12	9	12	11
DNMBP_HUMAN	DNMBP	1.3	0	0	1	0	0	0	0	0
RPAP2_HUMAN	RPAP2	1.3	0	0	8	6	4	5	6	3
SOAT1_HUMAN	SOAT1	1.3	0	0	1	0	0	0	0	0
TARA_HUMAN	TRIOBP	1.3	0	0	5	5	3	3	3	4
ITA2_HUMAN	ITGA2	1.3	0	0	18	4	9	15	5	4
RS14_HUMAN	RPS14	1.3	0	0	5	5	5	5	3	4
RBG10_HUMAN	RABGAP1L	1.3	0	0	1	0	0	0	0	0
ZNT7_HUMAN	SLC30A7	1.3	0	0	1	0	0	0	0	0
GOGA7_HUMAN	GOLGA7	1.3	0	0	1	0	0	0	0	0
INADL_HUMAN	INADL	1.3	0	0	1	0	0	0	0	0
AF9_HUMAN	MLLT3	1.3	0	0	1	0	0	0	0	0
RRAS2_HUMAN	RRAS2	1.3	0	0	1	0	0	0	0	0
EXOS1_HUMAN	EXOSC1	1.3	0	0	1	0	0	0	0	0
PDK1_HUMAN	PDK1	1.3	0	0	1	0	0	0	0	0
YLAT2_HUMAN	SLC7A6	1.3	0	0	1	0	0	0	0	0
DSC1_HUMAN	DSC1	1.3	0	0	4	6	9	9	2	5
PI51C_HUMAN	PIP5K1C	1.3	0	0	1	0	0	0	0	0
DLP1_HUMAN	PDSS2	1.3	0	0	1	0	0	0	0	0
RL30_HUMAN	RPL30	1.3	0	0	5	5	5	5	3	4
LRC8A_HUMAN	LRRC8A	1.3	0	0	1	0	0	0	0	0
ACSL3_HUMAN	ACSL3	1.3	0	0	1	0	0	0	0	0
BCAR3_HUMAN	BCAR3	1.3	0	0	1	0	0	0	0	0
FHL2_HUMAN	FHL2	1.3	0	0	1	0	0	0	0	0
TP4A1_HUMAN	PTP4A1	1.3	0	0	1	0	0	0	0	0
TTC19_HUMAN	TTC19	1.3	0	0	1	0	0	0	0	0
TM165_HUMAN	TMEM165	1.3	0	0	1	0	0	0	0	0
RM48_HUMAN	MRPL48	1.3	0	0	1	0	1	0	1	0
FACE1_HUMAN	ZMPSTE24	1.3	0	0	1	0	0	0	0	0
MARK3_HUMAN	MARK3	1.3	0	0	1	0	0	0	0	0
MIC19_HUMAN	MIC19_HUMAN	1.3	0	0	1	0	0	0	0	0
SMG9_HUMAN	SMG9	1.3	0	0	1	0	0	0	0	0
ITAV_HUMAN	ITGAV	1.3	0	0	5	5	7	6	5	3
OPHN1_HUMAN	OPHN1	1.3	0	0	1	0	0	0	0	0
CDCA3_HUMAN	CDCA3	1.3	0	0	1	0	0	0	0	0
DNJC5_HUMAN	DNAJC5	1.3	0	0	1	0	0	0	0	0
HACD3_HUMAN	PTPLAD1	1.3	0	0	1	0	0	0	0	0
TIPIN_HUMAN	TIPIN	1.3	0	0	1	0	0	0	0	0
NHRF2_HUMAN	SLC9A3R2	1.3	0	0	1	0	0	0	0	0
SNX12_HUMAN	SNX12	1.3	0	0	1	0	0	0	0	0
ZGPAT_HUMAN	ZGPAT	1.3	0	0	1	0	0	0	0	0
PR38A_HUMAN	PRPF38A	1.3	0	0	1	0	0	0	0	0
SC61G_HUMAN	SEC61G	1.3	0	0	1	0	0	0	0	0
LFA3_HUMAN	CD58	1.3	0	0	1	0	0	0	0	0
NIT2_HUMAN	NIT2	1.3	0	0	1	0	0	0	0	0
MGST3_HUMAN	MGST3	1.3	0	0	1	0	0	0	0	0
BRD3_HUMAN	BRD3	1.3	0	0	1	0	0	0	0	0
TONSL_HUMAN	TONSL	1.3	0	0	1	0	0	0	0	0
VATL_HUMAN	ATP6V0C	1.3	0	0	1	0	0	0	0	0
EGLN_HUMAN	ENG	1.3	0	0	1	0	0	0	0	0
NKTR_HUMAN	NKTR	1.3	0	0	1	0	0	0	0	0
CSTF2_HUMAN	CSTF2	1.3	0	0	12	11	9	9	10	7
CEP85_HUMAN	CEP85	1.3	0	0	1	0	0	0	0	0
HAUS6_HUMAN	HAUS6	1.3	0	0	3	3	2	1	3	2
ERCC2_HUMAN	ERCC2	1.3	0	0	1	0	0	0	0	0
CNNM2_HUMAN	CNNM2	1.3	0	0	1	0	0	0	0	0
MTBP_HUMAN	MTBP	1.3	0	0	1	0	0	0	0	0
TM9S2_HUMAN	TM9SF2	1.3	0	0	1	0	0	0	0	0
FXR2_HUMAN	FXR2	1.3	0	0	1	0	0	0	0	0
GP108_HUMAN	GPR108	1.3	0	0	1	0	0	0	0	0
DYLT3_HUMAN	DYNLT3	1.3	0	0	1	0	0	0	0	0
SC6A9_HUMAN	SLC6A9	1.3	0	0	1	0	0	0	0	0
WDR5_HUMAN	WDR5	1.3	0	0	10	8	8	6	7	8
NSD3_HUMAN	WHSC1L1	1.3	0	0	1	0	0	0	0	0
PO210_HUMAN	NUP210	1.3	0	0	1	0	0	0	0	0
Z512B_HUMAN	ZNF512B	1.3	0	0	1	0	0	0	0	0
YETS2_HUMAN	YEATS2	1.3	0	0	12	11	11	10	12	6
TOIP1_HUMAN	TOR1AIP1	1.3	0	0	1	0	0	0	0	0
PARD3_HUMAN	PARD3	1.3	0	0	1	0	0	0	0	0
NEK9_HUMAN	NEK9	1.3	0	0	1	0	1	0	1	0
CP097_HUMAN	C16orf97	1.3	0	0	1	0	0	0	0	0
MPRD_HUMAN	M6PR	1.3	0	0	1	0	0	0	0	0
GPM6B_HUMAN	GPM6B	1.3	0	0	1	0	0	0	0	0
CDK9_HUMAN	CDK9	1.3	0	0	12	10	9	9	8	8
GOLM1_HUMAN	GOLM1	1.3	0	0	1	0	0	0	0	0
PIAS1_HUMAN	PIAS1	1.3	0	0	1	0	0	0	0	0
UBR1_HUMAN	UBR1	1.3	0	0	1	0	0	0	0	0
CTU2_HUMAN	CTU2	1.3	0	0	1	0	0	0	0	0
PLSI_HUMAN	PLS1	1.3	0	0	1	0	0	0	0	0
PCGF1_HUMAN	PCGF1	1.3	0	0	1	0	0	0	0	0
FBSP1_HUMAN	FBXO45	1.3	0	0	1	0	0	0	0	0
FADS1_HUMAN	FADS1	1.3	0	0	1	0	0	0	0	0
SDCG3_HUMAN	SDCCAG3	1.3	0	0	1	0	0	0	0	0
SIPA1_HUMAN	SIPA1	1.3	0	0	1	0	0	0	0	0
SSDH_HUMAN	ALDH5A1	1.3	0	0	1	0	0	0	0	0
TRAF2_HUMAN	TRAF2	1.3	0	0	1	0	0	0	0	0
GOSR1_HUMAN	GOSR1	1.3	0	0	1	0	0	0	0	0
RAP2C_HUMAN	RAP2C	1.3	0	0	1	0	0	0	0	0
RRP1_HUMAN	RRP1	1.3	0	0	1	0	0	0	0	0
IFM2_HUMAN	IFITM2	1.3	0	0	1	0	0	0	0	0
S38A2_HUMAN	SLC38A2	1.3	0	0	1	0	0	0	0	0
RHEB_HUMAN	RHEB	1.3	0	0	1	0	0	0	0	0
STEA3_HUMAN	STEAP3	1.3	0	0	1	0	0	0	0	0
MAP1S_HUMAN	MAP1S	1.3	0	0	1	0	0	0	0	0
RN168_HUMAN	RNF168	1.3	0	0	1	0	0	0	0	0
PJA2_HUMAN	PJA2	1.3	0	0	1	0	0	0	0	0
RAB23_HUMAN	RAB23	1.3	0	0	1	0	0	0	0	0
B3A2_HUMAN	SLC4A2	1.3	0	0	1	0	0	0	0	0
EPN1_HUMAN	EPN1	1.3	0	0	1	0	0	0	0	0
JMY_HUMAN	JMY	1.3	0	0	1	0	0	0	0	0
ELP3_HUMAN	ELP3	1.3	0	0	1	0	0	0	0	0
NU205_HUMAN	NUP205	1.3	0	0	7	8	6	5	7	5
F213A_HUMAN	FAM213A	1.3	0	0	1	0	0	0	0	0
SRP19_HUMAN	SRP19	1.3	0	0	1	0	0	0	0	0
MRP2_HUMAN	ABCC2	1.3	0	0	1	0	0	0	0	0
MLEC_HUMAN	MLEC	1.3	0	0	1	0	0	0	0	0
S6A15_HUMAN	SLC6A15	1.3	0	0	1	0	0	0	0	0
NUPL2_HUMAN	NUPL2	1.3	0	0	5	5	5	4	4	4
LAMP2_HUMAN	LAMP2	1.3	0	0	1	0	0	0	0	0
SELH_HUMAN	C11orf31	1.29	0	0	3	3	2	2	2	2
RS23_HUMAN	RPS23	1.29	0	0	3	3	3	2	3	2
CD63_HUMAN	CD63	1.29	0	0	1	0	1	0	0	1
FKB15_HUMAN	FKBP15	1.29	0	0	10	10	9	9	8	7
NDUS7_HUMAN	NDUFS7	1.29	0	0	1	0	1	1	0	0
PKP3_HUMAN	PKP3	1.29	0	0	8	6	4	10	2	2
KNTC1_HUMAN	KNTC1	1.29	0	0	1	0	1	0	0	1
TEST_HUMAN	PRSS21	1.29	0	0	1	0	1	0	0	1
RS9_HUMAN	RPS9	1.29	0	0	10	10	9	7	8	9
NOP56_HUMAN	NOP56	1.29	0	0	8	6	6	6	5	5
GOGB1_HUMAN	GOLGB1	1.29	0	0	24	22	29	28	28	8
NEP1_HUMAN	NEP1_HUMAN	1.29	0	0	1	0	1	1	0	0
ARPC3_HUMAN	ARPC3	1.29	0	0	3	3	3	3	2	2
CALL5_HUMAN	CALML5	1.29	0	0	4	8	5	11	1	2
SNTB2_HUMAN	SNTB2	1.29	0	0	1	0	1	1	0	0
DESP_HUMAN	DSP	1.29	0	0	66	102	73	118	45	43
GELS_HUMAN	GSN	1.29	0	0	11	7	6	10	6	3
RER1_HUMAN	RER1	1.29	0	0	1	0	1	1	0	0
CHM4A_HUMAN	CHMP4A	1.29	0	0	1	0	1	0	0	1
RM50_HUMAN	MRPL50	1.29	0	0	5	6	4	4	5	3
NH2L1_HUMAN	NHP2L1	1.28	0	0	3	4	4	3	3	3
INT10_HUMAN	INTS10	1.28	0	0	6	4	3	5	1	4
RFX1_HUMAN	RFX1	1.28	0	0	3	4	4	3	4	2
MBD2_HUMAN	MBD2	1.28	0	0	6	5	6	3	5	6
MET16_HUMAN	METTL16	1.28	0	0	6	4	3	3	3	4
NUDT5_HUMAN	NUDT5	1.28	0	0	0	3	4	0	3	3
ARID2_HUMAN	ARID2	1.27	0	0	19	16	16	15	15	13
ATX2_HUMAN	ATXN2	1.27	0	0	4	2	2	3	2	1
SPEB_HUMAN	AGMAT	1.27	0	0	4	2	2	2	2	2
KIF2C_HUMAN	KIF2C	1.27	0	0	6	5	4	2	4	6
RL17_HUMAN	RPL17-C18orf32;...	1.27	0	0	6	5	5	5	4	4
NFRKB_HUMAN	NFRKB	1.27	0	0	4	2	2	2	2	2
KTN1_HUMAN	KTN1	1.27	0	0	25	10	7	13	10	10
TADA3_HUMAN	TADA3	1.27	0	0	4	2	4	4	2	2
RM46_HUMAN	MRPL46	1.27	0	0	1	1	1	0	2	0
WDR82_HUMAN	WDR82	1.27	0	0	6	5	5	4	4	5
RS27A_HUMAN	RPS27A	1.27	0	1	6	6	7	5	6	5
1433B_HUMAN	YWHAB	1.27	0	1	6	6	5	5	5	4
AGO1_HUMAN	AGO1	1.27	0	0	20	15	16	14	15	14
RM20_HUMAN	MRPL20	1.27	0	0	1	1	1	0	2	0
FA32A_HUMAN	FAM32A	1.27	0	0	1	1	2	2	1	0
ODO2_HUMAN	DLST	1.26	0	0	12	10	9	9	9	8
HDAC3_HUMAN	HDAC3	1.26	0	0	4	3	4	5	3	1
TFPI1_HUMAN	TFPI	1.26	0	0	1	1	1	1	0	1
NR2F6_HUMAN	NR2F6	1.26	0	0	1	1	0	0	1	0
THOC1_HUMAN	THOC1	1.26	0	0	1	1	0	0	1	0
CK098_HUMAN	CK098_HUMAN	1.26	0	0	1	1	1	1	1	0
RRS1_HUMAN	RRS1	1.26	0	0	1	1	1	1	1	0
RL31_HUMAN	RPL31	1.26	0	0	4	3	3	3	3	2
NU160_HUMAN	NUP160	1.26	0	0	12	9	10	11	7	8
CTDS1_HUMAN	CTDSP1	1.26	0	0	1	1	1	1	1	0
ANM6_HUMAN	PRMT6	1.26	0	0	1	1	1	1	1	0
P4K2A_HUMAN	PI4K2A	1.26	0	0	1	1	1	1	1	0
HEAT6_HUMAN	HEATR6	1.26	0	0	1	1	1	1	0	1
SYAM_HUMAN	AARS2	1.26	0	0	1	1	1	1	1	0
PHF14_HUMAN	PHF14	1.26	0	0	1	1	2	1	1	1
FYN_HUMAN	FYN	1.26	0	0	1	1	1	1	0	1
ANO3_HUMAN	ANO3	1.26	0	0	1	1	1	1	1	0
KI13A_HUMAN	KIF13A	1.26	0	0	1	1	1	1	1	0
AES_HUMAN	AES	1.26	0	0	1	1	1	0	1	1
GPT11_HUMAN	GPATCH11	1.26	0	0	1	1	1	1	1	0
RIOX2_HUMAN	RIOX2_HUMAN	1.26	0	0	1	1	1	1	0	1
CTTB2_HUMAN	CTTNBP2	1.26	0	0	1	1	2	1	1	1
TRBP2_HUMAN	TARBP2	1.26	0	0	1	1	1	0	1	1
CA122_HUMAN	C1orf122	1.26	0	0	1	1	1	1	0	1
GPDM_HUMAN	GPD2	1.26	0	0	1	1	0	0	1	0
PP4C_HUMAN	PPP4C	1.26	0	0	1	1	1	1	1	0
CNOT2_HUMAN	CNOT2	1.26	0	0	7	4	2	4	4	2
DDX18_HUMAN	DDX18	1.26	0	0	1	1	0	0	1	0
PML_HUMAN	PML	1.26	0	0	1	1	1	1	1	0
TDIF1_HUMAN	DNTTIP1	1.26	0	0	12	9	8	9	7	8
MYPT1_HUMAN	PPP1R12A	1.26	0	0	28	23	21	28	19	14
TRI23_HUMAN	TRIM23	1.26	0	0	1	1	1	1	0	1
ACTY_HUMAN	ACTR1B	1.26	0	0	1	1	0	0	1	0
RAD52_HUMAN	RAD52	1.26	0	0	1	1	1	1	0	1
SP3_HUMAN	SP3	1.26	0	0	1	1	1	0	1	1
SETD5_HUMAN	SETD5	1.26	0	0	1	1	1	1	1	0
FA46A_HUMAN	FAM46A	1.26	0	0	1	1	0	0	1	0
SYLM_HUMAN	LARS2	1.26	0	0	1	1	0	0	1	0
AKA11_HUMAN	AKAP11	1.26	0	0	1	1	0	0	1	0
NCOA6_HUMAN	NCOA6	1.26	0	0	4	3	4	2	3	4
AT1B3_HUMAN	ATP1B3	1.26	0	0	8	1	5	7	2	2
LIS1_HUMAN	PAFAH1B1	1.25	0	0	1	1	0	1	0	0
COA4_HUMAN	COA4	1.25	0	0	1	1	0	0	0	1
IASPP_HUMAN	PPP1R13L	1.25	0	0	1	1	0	1	0	0
INT7_HUMAN	INTS7	1.25	0	0	10	8	7	7	7	7
LAMP1_HUMAN	LAMP1	1.25	0	0	4	4	4	5	3	2
RAB5A_HUMAN	RAB5A	1.25	0	0	1	1	0	1	0	0
RS16_HUMAN	RPS16	1.25	0	0	7	7	9	6	8	6
PP2BA_HUMAN	PPP3CA	1.25	0	0	1	1	0	1	0	0
TF3C4_HUMAN	GTF3C4	1.25	0	0	6	8	7	4	5	9
ODB2_HUMAN	DBT	1.25	0	0	7	6	6	4	6	6
DOCK6_HUMAN	DOCK6	1.25	0	0	1	1	0	1	0	0
COT2_HUMAN	NR2F2	1.25	0	0	1	1	0	1	0	0
HMGA1_HUMAN	HMGA1	1.25	0	0	1	1	0	0	0	1
S29A1_HUMAN	SLC29A1	1.25	0	0	1	1	0	0	0	1
XXLT1_HUMAN	XXYLT1	1.25	0	0	1	1	0	1	0	0
SRPRB_HUMAN	SRPRB	1.25	0	0	1	1	0	1	0	0
SYEP_HUMAN	EPRS	1.25	0	0	35	33	29	30	29	25
EI2BE_HUMAN	EIF2B5	1.25	0	0	1	1	0	1	0	0
SENP6_HUMAN	SENP6	1.25	0	0	1	1	0	0	0	1
MLX_HUMAN	MLX	1.25	0	0	1	1	0	1	0	0
RT17_HUMAN	MRPS17	1.25	0	0	4	4	4	4	4	2
FOXK1_HUMAN	FOXK1	1.25	0	0	8	3	4	5	4	3
ZFP91_HUMAN	ZFP91	1.25	0	0	1	1	0	0	0	1
TBB2A_HUMAN	TUBB2A	1.25	0	0	1	1	0	1	0	0
SPT4H_HUMAN	SUPT4H1	1.25	0	0	1	1	0	1	0	0
ACAD8_HUMAN	ACAD8	1.25	0	0	1	1	0	1	0	0
HMGCL_HUMAN	HMGCL	1.25	0	0	1	1	0	1	0	0
RSBN1_HUMAN	RSBN1	1.25	0	0	1	1	0	1	0	0
S100P_HUMAN	S100P	1.24	0	0	1	2	1	1	1	1
LANC2_HUMAN	LANCL2	1.24	0	0	1	2	1	1	1	1
SYK_HUMAN	KARS	1.24	0	0	15	18	16	16	16	11
MD1L1_HUMAN	MAD1L1	1.24	0	0	10	9	6	7	9	5
GCP3_HUMAN	TUBGCP3	1.24	0	0	11	7	7	9	8	4
PHF5A_HUMAN	PHF5A	1.24	0	0	4	4	3	4	3	2
NOP10_HUMAN	NOP10	1.24	0	0	4	4	3	3	3	3
TPM3_HUMAN	TPM3	1.24	0	0	13	10	2	10	5	5
MED24_HUMAN	MED24	1.24	0	0	10	11	11	8	10	10
LIMD1_HUMAN	LIMD1	1.24	0	0	1	2	1	1	1	1
SF3B6_HUMAN	SF3B6_HUMAN	1.24	0	0	4	4	3	3	3	3
UQCC2_HUMAN	UQCC2_HUMAN	1.24	0	0	1	2	1	1	1	1
RL5_HUMAN	RPL5	1.24	0	0	13	11	10	11	8	10
YBOX3_HUMAN	YBX3	1.24	0	0	13	14	12	11	12	11
MYOME_HUMAN	PDE4DIP	1.24	0	0	1	2	2	2	1	1
TXLNA_HUMAN	TXLNA	1.24	0	0	8	5	5	5	7	3
SOSB1_HUMAN	NABP2	1.24	0	0	1	2	1	1	1	1
SLFN5_HUMAN	SLFN5	1.24	0	0	5	3	6	4	4	4
LARP7_HUMAN	LARP7	1.24	0	0	21	22	19	18	18	18
WAC_HUMAN	WAC	1.24	0	0	4	5	4	4	5	2
CCNK_HUMAN	CCNK	1.24	0	1	4	4	3	2	3	4
RT05_HUMAN	MRPS5	1.24	0	0	1	2	1	1	1	1
UACA_HUMAN	UACA	1.24	0	0	15	5	3	9	7	2
FLNC_HUMAN	FLNC	1.24	0	0	1	2	1	1	1	1
MED8_HUMAN	MED8	1.24	0	0	4	4	4	3	2	5
RL35A_HUMAN	RPL35A	1.24	0	0	1	2	1	1	1	1
PDXD1_HUMAN	PDXDC1	1.23	0	0	1	3	2	2	2	1
RT27_HUMAN	MRPS27	1.23	0	0	11	10	9	8	9	9
RIR1_HUMAN	RRM1	1.23	0	0	1	2	1	1	0	2
MED20_HUMAN	MED20	1.23	0	0	1	2	1	2	0	1
PKP1_HUMAN	PKP1	1.23	0	0	0	8	9	12	1	3
RL18A_HUMAN	RPL18A	1.23	0	0	5	2	2	3	2	2
TMOD3_HUMAN	TMOD3	1.23	0	0	14	12	11	14	10	8
GSTM4_HUMAN	GSTM4	1.22	0	0	11	13	12	12	11	9
SUFU_HUMAN	SUFU	1.22	0	0	5	4	4	4	3	4
RL21_HUMAN	RPL21	1.22	0	0	5	4	4	4	4	3
RAB6A_HUMAN	RAB6A	1.22	0	0	1	3	2	5	0	0
CLCB_HUMAN	CLTB	1.22	0	0	5	5	5	5	4	4
RPA34_HUMAN	CD3EAP	1.22	0	0	5	4	4	3	4	4
NOP16_HUMAN	NOP16	1.22	0	0	2	1	2	2	2	0
ACTS_HUMAN	ACTA1	1.22	0	0	2	1	2	1	2	1
SYNE1_HUMAN	SYNE1	1.22	0	0	2	1	2	1	2	1
TAF9B_HUMAN	TAF9B	1.22	0	0	5	4	4	3	4	4
PI3R4_HUMAN	PIK3R4	1.22	0	0	2	1	2	1	2	1
TAF4_HUMAN	TAF4	1.22	0	0	9	8	10	9	9	6
TANC2_HUMAN	TANC2	1.22	0	0	1	3	1	1	1	2
PARP4_HUMAN	PARP4	1.22	0	0	5	5	4	4	5	3
SMAD4_HUMAN	SMAD4	1.22	0	0	5	3	2	2	3	3
RAB1A_HUMAN	RAB1A	1.22	0	0	5	3	2	4	2	2
DC1L2_HUMAN	DYNC1LI2	1.22	0	0	5	5	4	5	5	2
MTA3_HUMAN	MTA3	1.21	0	0	2	2	3	1	2	3
WDR26_HUMAN	WDR26	1.21	0	0	5	6	3	6	4	2
SLX4I_HUMAN	SLX4IP	1.21	0	0	2	2	3	2	2	2
RM17_HUMAN	MRPL17	1.21	0	0	5	6	4	4	4	5
KI67_HUMAN	MKI67	1.21	0	0	37	35	29	28	37	25
ANXA2_HUMAN	ANXA2	1.21	0	0	30	24	22	29	20	18
RT29_HUMAN	DAP3	1.21	0	0	16	15	15	15	14	12
DHX30_HUMAN	DHX30	1.21	0	0	33	28	25	28	22	26
BPTF_HUMAN	BPTF	1.21	0	0	9	5	4	6	2	7
RBM7_HUMAN	RBM7	1.21	0	0	6	2	3	3	4	2
AL9A1_HUMAN	ALDH9A1	1.21	0	0	2	1	1	0	2	1
PPIH_HUMAN	PPIH	1.21	0	0	2	1	1	1	2	0
SMCA5_HUMAN	SMARCA5	1.21	0	0	16	14	11	9	13	14
RBM14_HUMAN	RBM14-RBM4;RBM1...	1.21	0	0	28	28	29	26	30	21
SQSTM_HUMAN	SQSTM1	1.21	0	0	2	1	2	2	1	1
RL1D1_HUMAN	RSL1D1	1.21	0	0	5	6	4	5	5	3
ARHG7_HUMAN	ARHGEF7	1.21	0	0	9	9	9	8	6	10
KC1A_HUMAN	CSNK1A1	1.21	0	0	2	1	2	1	1	2
EED_HUMAN	EED	1.2	0	0	2	1	1	2	1	0
ALX1_HUMAN	ALX1	1.2	0	0	2	2	2	2	2	1
PELP1_HUMAN	PELP1	1.2	0	0	6	3	2	2	4	3
RT15_HUMAN	MRPS15	1.2	0	0	2	2	2	2	1	2
CAPZB_HUMAN	CAPZB	1.2	0	0	13	9	5	11	7	5
UBC12_HUMAN	UBE2M	1.2	0	0	2	1	1	0	1	2
RLA1_HUMAN	RPLP1	1.2	0	0	2	2	2	2	2	1
DDRGK_HUMAN	DDRGK1	1.2	0	0	2	1	1	2	1	0
BASI_HUMAN	BSG	1.2	0	0	7	3	6	6	4	4
RPAB5_HUMAN	POLR2L	1.2	0	0	2	1	1	1	1	1
LIMA1_HUMAN	LIMA1	1.2	0	0	18	6	7	14	7	5
LOXL2_HUMAN	LOXL2	1.2	0	0	10	6	7	7	5	8
PPT1_HUMAN	PPT1	1.2	0	0	2	2	2	2	2	1
DPOD3_HUMAN	POLD3	1.2	0	0	2	2	2	3	1	1
BAP18_HUMAN	C17orf49	1.2	0	0	2	4	3	1	4	3
RS11_HUMAN	RPS11	1.2	0	0	10	9	8	10	7	7
UN45A_HUMAN	UNC45A	1.2	0	0	2	1	1	1	1	1
PNO1_HUMAN	PNO1	1.2	0	0	2	2	2	2	1	2
SYDC_HUMAN	DARS	1.2	0	0	17	14	10	11	13	12
NUP98_HUMAN	NUP98	1.2	0	0	10	4	5	8	5	3
INT9_HUMAN	INTS9	1.2	0	0	6	4	4	4	4	4
RT23_HUMAN	MRPS23	1.2	0	0	10	11	11	9	9	11
RBMX_HUMAN	RBMX	1.2	0	0	38	37	36	36	33	32
RT16_HUMAN	MRPS16	1.2	0	0	2	2	2	2	1	2
OGA_HUMAN	OGA_HUMAN	1.2	0	0	2	1	1	0	1	2
VP37B_HUMAN	VPS37B	1.2	0	0	2	1	1	1	1	1
CYTB_HUMAN	CSTB	1.2	0	0	2	3	3	1	3	3
GBG12_HUMAN	GNG12	1.2	0	0	2	1	1	1	1	1
VEZF1_HUMAN	VEZF1	1.2	0	0	2	1	1	1	1	1
IMA7_HUMAN	KPNA6	1.2	0	0	10	10	8	9	10	6
GPN1_HUMAN	GPN1	1.2	0	0	2	3	3	3	2	2
GEMI7_HUMAN	GEMIN7	1.2	0	0	2	2	2	2	2	1
DTX3L_HUMAN	DTX3L	1.2	0	0	6	4	4	5	3	4
CPSF5_HUMAN	NUDT21	1.2	0	0	6	6	5	5	5	5
CDC73_HUMAN	CDC73	1.2	0	0	10	6	6	5	5	9
KITH_HUMAN	TK1	1.2	0	0	2	1	1	1	1	1
PLOD3_HUMAN	PLOD3	1.19	0	0	19	14	13	18	13	10
BAIP2_HUMAN	BAIAP2	1.19	0	0	2	2	1	2	1	1
CAF1B_HUMAN	CHAF1B	1.19	0	0	2	2	1	0	2	2
CUL4A_HUMAN	CUL4A	1.19	0	0	16	15	14	14	14	13
SP1_HUMAN	SP1	1.19	0	0	2	2	1	1	2	1
DDX6_HUMAN	DDX6	1.19	0	0	12	7	10	10	11	5
SLX4_HUMAN	SLX4	1.19	0	0	2	2	1	1	1	2
VP37A_HUMAN	VPS37A	1.19	0	0	2	2	1	1	2	1
CLPX_HUMAN	CLPX	1.19	0	0	11	12	9	11	11	7
SYYM_HUMAN	YARS2	1.19	0	0	7	6	6	6	6	5
RB11B_HUMAN	RAB11B	1.19	0	0	6	3	1	4	3	1
E41L1_HUMAN	EPB41L1	1.19	0	0	2	2	1	1	2	1
FABP5_HUMAN	FABP5	1.19	0	0	1	7	2	8	0	1
PRDX2_HUMAN	PRDX2	1.19	0	0	6	9	7	7	7	6
LAP2A_HUMAN	TMPO	1.19	0	0	19	18	16	13	19	16
IF2B3_HUMAN	IGF2BP3	1.19	0	0	20	14	15	16	14	14
ES1_HUMAN	C21orf33	1.19	0	0	2	3	2	2	2	2
DDX31_HUMAN	DDX31	1.19	0	0	2	2	1	2	1	1
NUP54_HUMAN	NUP54	1.18	0	0	3	3	3	1	4	3
RMXL1_HUMAN	RBMXL1	1.18	0	0	2	4	2	2	2	3
RM49_HUMAN	MRPL49	1.18	0	0	3	3	4	3	3	3
EMSA1_HUMAN	ELMSAN1	1.18	0	0	26	21	19	23	21	16
MTEF3_HUMAN	MTEF3_HUMAN	1.18	0	0	12	8	9	8	9	9
ZO1_HUMAN	TJP1	1.18	0	0	31	17	11	22	15	14
TMEDA_HUMAN	TMED10	1.18	0	0	2	3	1	1	1	3
RS27_HUMAN	RPS27	1.18	0	0	3	2	3	2	3	2
CPSF1_HUMAN	CPSF1	1.18	0	0	14	6	11	11	10	7
ELAV1_HUMAN	ELAVL1	1.18	0	0	23	24	25	23	23	21
FOXP1_HUMAN	FOXP1	1.18	0	0	7	4	4	6	3	4
RMP_HUMAN	URI1	1.18	0	0	2	3	1	2	2	1
SCC4_HUMAN	MAU2	1.18	0	0	7	2	3	4	3	3
RL12_HUMAN	RPL12	1.18	0	0	7	7	6	6	6	6
SC23A_HUMAN	SEC23A	1.17	0	0	24	21	21	23	19	19
RL29_HUMAN	RPL29	1.17	0	0	3	3	3	2	3	3
RBP56_HUMAN	TAF15	1.17	0	0	9	8	8	7	8	8
STAU2_HUMAN	STAU2	1.17	0	0	7	4	3	3	4	5
MLH1_HUMAN	MLH1	1.17	0	0	3	2	2	2	2	2
AGGF1_HUMAN	AGGF1	1.17	0	0	3	2	2	2	2	2
RSMB_HUMAN	SNRPB	1.17	0	0	8	8	7	7	6	8
CWC15_HUMAN	CWC15	1.17	0	0	3	2	2	1	2	3
RSRC1_HUMAN	RSRC1	1.17	0	0	3	3	3	3	3	2
RL22_HUMAN	RPL22	1.17	0	0	3	3	3	3	3	2
SC24D_HUMAN	SEC24D	1.17	0	0	22	20	15	21	15	16
RPB4_HUMAN	POLR2D	1.17	0	0	3	4	3	3	3	3
ERH_HUMAN	ERH	1.17	0	0	3	3	3	3	3	2
FA98A_HUMAN	FAM98A	1.17	0	0	8	7	6	8	6	5
RT25_HUMAN	MRPS25	1.17	0	0	3	3	3	2	3	3
TBL1X_HUMAN	TBL1X	1.17	0	0	8	8	6	8	6	6
UBP24_HUMAN	USP24	1.17	0	0	13	9	8	10	8	9
DYL1_HUMAN	DYNLL1	1.17	0	0	3	3	3	2	3	3
AHNK2_HUMAN	AHNAK2	1.17	0	0	12	5	5	6	7	6
PP1B_HUMAN	PPP1CB	1.17	0	0	12	9	7	10	7	8
ROAA_HUMAN	HNRNPAB	1.17	0	0	9	10	9	9	9	8
PYRG2_HUMAN	CTPS2	1.17	0	0	3	1	2	2	1	2
NELFA_HUMAN	NELFA	1.17	0	0	7	7	4	6	5	5
AGO3_HUMAN	AGO3	1.17	0	0	35	32	32	33	30	29
SC24A_HUMAN	SEC24A	1.17	0	0	13	13	12	13	10	12
ATF7_HUMAN	ATF7	1.16	0	0	3	1	1	2	1	1
SYCC_HUMAN	CARS	1.16	0	0	38	42	42	40	39	37
RIOX1_HUMAN	RIOX1_HUMAN	1.16	0	0	9	7	6	6	8	6
RCC1L_HUMAN	RCC1L_HUMAN	1.16	0	0	9	7	7	8	7	6
SI1L1_HUMAN	SIPA1L1	1.16	0	0	3	1	1	1	2	1
GAR1_HUMAN	GAR1	1.16	0	0	4	4	4	4	3	4
LIN9_HUMAN	LIN9	1.16	0	0	3	3	2	3	2	2
MSI2H_HUMAN	MSI2	1.16	0	0	8	8	4	6	8	4
RLA0_HUMAN	RPLP0	1.16	0	0	10	10	10	9	10	9
MGN2_HUMAN	MAGOHB	1.16	0	0	5	5	6	6	5	4
SRSF9_HUMAN	SRSF9	1.16	0	0	18	19	18	18	17	17
NU107_HUMAN	NUP107	1.16	0	0	9	5	5	4	8	5
RING1_HUMAN	RING1	1.16	0	0	3	2	1	3	2	0
RU1C_HUMAN	SNRPC	1.16	0	0	4	4	4	4	4	3
RAC1_HUMAN	RAC1	1.16	0	0	3	1	1	2	1	1
B2MG_HUMAN	B2M	1.16	0	0	3	1	1	2	2	0
YLPM1_HUMAN	YLPM1_HUMAN	1.16	0	0	37	37	35	34	37	32
KCTD6_HUMAN	KCTD6	1.16	0	0	4	3	4	4	2	4
RUXF_HUMAN	SNRPF	1.16	0	0	4	4	4	4	4	3
INT5_HUMAN	INTS5	1.16	0	0	3	5	2	3	4	2
SIX2_HUMAN	SIX2	1.16	0	0	8	7	5	8	6	4
NGRN_HUMAN	NGRN	1.16	0	0	4	5	4	5	5	2
SF3A1_HUMAN	SF3A1	1.15	0	0	28	28	27	29	25	25
QTRT2_HUMAN	QTRT2_HUMAN	1.15	0	0	9	7	5	8	7	4
RPP25_HUMAN	RPP25	1.15	0	0	4	2	3	2	3	3
DEOC_HUMAN	DERA	1.15	0	0	13	12	12	13	12	10
TSSK1_HUMAN	TSSK1B	1.15	0	0	3	2	1	2	2	1
RTCB_HUMAN	RTCB	1.15	0	0	19	17	19	18	17	17
MOCOS_HUMAN	MOCOS	1.15	0	0	11	11	8	9	10	9
RBM8A_HUMAN	RBM8A	1.15	0	0	4	3	3	3	4	2
RAE1L_HUMAN	RAE1	1.15	0	0	8	7	3	6	6	4
RUXG_HUMAN	SNRPG	1.15	0	0	3	3	1	2	2	2
GEMI8_HUMAN	GEMIN8	1.15	0	0	3	2	1	3	1	1
AHNK_HUMAN	AHNAK	1.15	0	0	190	154	163	173	157	148
CALM3_HUMAN	CALM3_HUMAN	1.15	0	0	5	5	5	5	4	5
GSTM3_HUMAN	GSTM3	1.15	0	0	22	24	22	22	22	21
KIF14_HUMAN	KIF14	1.15	0	0	23	5	6	14	6	9
1433T_HUMAN	YWHAQ	1.15	0	0	8	8	4	6	5	7
SDHB_HUMAN	SDHB_HUMAN	1.15	0	0	9	4	4	4	6	5
DCTP1_HUMAN	DCTPP1	1.15	0	0	4	3	3	3	3	3
F168A_HUMAN	FAM168A	1.15	0	0	4	3	3	3	4	2
RL19_HUMAN	RPL19	1.15	0	0	4	4	3	4	3	3
CASC3_HUMAN	CASC3	1.15	0	0	4	4	3	2	4	4
MTL26_HUMAN	MTL26_HUMAN	1.14	0	0	9	11	12	10	9	12
SRP14_HUMAN	SRP14	1.14	0	0	4	3	2	3	3	2
SPTB2_HUMAN	SPTBN1	1.14	0	0	139	112	114	130	112	104
AT1A1_HUMAN	ATP1A1	1.14	0	0	29	11	15	29	8	13
SRP54_HUMAN	SRP54	1.14	0	0	11	8	7	8	7	9
PSME3_HUMAN	PSME3	1.14	0	0	5	6	4	4	4	6
KDM1A_HUMAN	KDM1A	1.14	0	0	23	18	13	17	15	18
SMRD2_HUMAN	SMARCD2	1.14	0	0	31	30	27	30	27	27
MO4L1_HUMAN	MORF4L1	1.14	0	0	4	6	2	4	4	3
PP1A_HUMAN	PPP1CA	1.14	0	0	5	3	4	4	4	3
TRI27_HUMAN	TRIM27	1.14	0	0	6	4	6	7	5	3
GEMI5_HUMAN	GEMIN5	1.14	0	0	27	25	21	26	23	20
HM20B_HUMAN	HMG20B	1.14	0	0	8	8	9	8	7	9
EIF3H_HUMAN	EIF3H	1.14	0	0	4	2	2	2	2	3
SYIC_HUMAN	IARS	1.13	0	0	22	18	15	19	18	15
TAF9_HUMAN	TAF9	1.13	0	0	4	3	1	1	4	2
BRX1_HUMAN	BRIX1	1.13	0	0	13	6	8	10	7	8
RL10A_HUMAN	RPL10A	1.13	0	0	9	9	9	9	9	8
RT02_HUMAN	MRPS2	1.13	0	0	6	6	5	6	5	5
STRAP_HUMAN	STRAP	1.13	0	0	12	14	14	15	12	12
QKI_HUMAN	QKI	1.13	0	0	7	5	6	4	7	6
AIMP1_HUMAN	AIMP1	1.13	0	0	9	11	9	9	11	8
DIAP1_HUMAN	DIAPH1	1.13	0	0	5	4	3	4	4	3
FANCG_HUMAN	FANCG	1.13	0	0	5	2	3	4	2	3
PB1_HUMAN	PBRM1	1.13	0	0	16	16	14	14	14	16
RS21_HUMAN	RPS21	1.13	0	0	5	3	3	4	4	2
GEMI2_HUMAN	GEMIN2	1.13	0	0	5	4	3	4	3	4
RBMS2_HUMAN	RBMS2	1.13	0	0	6	4	4	4	5	4
BCL7A_HUMAN	BCL7A	1.12	0	0	10	9	9	10	10	7
BCL7C_HUMAN	BCL7C	1.12	0	0	10	9	9	9	10	8
DYHC1_HUMAN	DYNC1H1	1.12	0	0	95	83	81	92	85	75
FUBP2_HUMAN	KHSRP	1.12	0	0	33	34	34	33	35	31
USP9X_HUMAN	USP9X	1.12	0	0	61	45	41	51	45	45
EBP2_HUMAN	EBNA1BP2	1.12	0	0	9	6	8	9	6	7
MINT_HUMAN	SPEN	1.12	0	0	7	6	4	4	7	5
RBM4B_HUMAN	RBM4B	1.12	0	0	4	3	1	3	2	2
YTDC2_HUMAN	YTHDC2	1.12	0	0	9	6	7	6	10	5
NCBP1_HUMAN	NCBP1	1.12	0	0	20	15	14	17	16	14
MEP50_HUMAN	WDR77	1.12	0	0	4	2	1	3	1	2
CAZA1_HUMAN	CAPZA1	1.12	0	0	11	10	11	11	10	10
RS6_HUMAN	RPS6	1.12	0	0	7	5	5	4	6	6
DDX21_HUMAN	DDX21	1.12	0	0	24	16	15	19	20	13
SMRD1_HUMAN	SMARCD1	1.12	0	0	38	39	32	35	35	36
BAG3_HUMAN	BAG3	1.11	0	0	7	5	4	7	5	3
PHF10_HUMAN	PHF10	1.11	0	0	9	7	7	9	5	8
RL18_HUMAN	RPL18	1.11	0	0	8	6	5	6	6	6
MRE11_HUMAN	MRE11A	1.11	0	0	6	11	8	6	9	10
RSBNL_HUMAN	RSBN1L	1.11	0	0	3	4	5	3	6	3
ANXA7_HUMAN	ANXA7	1.11	0	0	11	12	9	13	10	8
RT35_HUMAN	MRPS35	1.11	0	0	12	10	9	10	11	9
DNJA1_HUMAN	DNAJA1	1.11	0	0	8	8	4	8	7	4
BYST_HUMAN	BYSL	1.11	0	0	7	4	4	4	5	5
FUS_HUMAN	FUS	1.11	0	0	15	15	14	13	15	15
GCC2_HUMAN	GCC2	1.11	0	0	7	3	4	5	5	3
PSB4_HUMAN	PSMB4	1.11	0	0	0	2	2	2	1	1
RAI1_HUMAN	RAI1	1.11	0	0	14	12	12	13	11	13
P66A_HUMAN	GATAD2A	1.11	0	0	15	13	12	12	13	14
CCNT1_HUMAN	CCNT1	1.11	0	0	10	8	7	9	9	6
RL13A_HUMAN	RPL13A	1.11	0	0	8	3	5	7	4	4
TIRR_HUMAN	TIRR_HUMAN	1.11	0	0	3	4	5	4	4	4
NUP85_HUMAN	NUP85	1.1	0	0	8	7	4	7	6	5
MYPN_HUMAN	MYPN	1.1	0	0	10	7	6	6	6	10
XRN2_HUMAN	XRN2	1.1	0	0	40	36	33	41	37	30
F120A_HUMAN	FAM120A	1.1	0	0	30	27	24	27	28	25
GDE_HUMAN	AGL	1.1	0	0	7	5	2	4	6	3
SPTN1_HUMAN	SPTAN1	1.1	0	0	149	111	118	137	127	109
AGO2_HUMAN	AGO2	1.1	0	0	44	42	34	45	39	34
LASP1_HUMAN	LASP1	1.1	0	0	5	6	6	5	7	5
P5CS_HUMAN	ALDH18A1	1.1	0	0	18	14	14	14	16	15
RL8_HUMAN	RPL8	1.1	0	0	4	5	6	6	4	5
RBM4_HUMAN	RBM4	1.1	0	0	16	12	13	15	13	12
GSHB_HUMAN	GSS	1.1	0	0	1	4	2	2	4	1
SEC13_HUMAN	SEC13	1.1	0	0	10	8	6	10	7	6
PSA1_HUMAN	PSMA1	1.1	0	0	1	4	2	2	3	2
SMRD3_HUMAN	SMARCD3	1.1	0	0	13	11	9	12	11	9
SMRC1_HUMAN	SMARCC1	1.1	0	0	59	62	57	62	60	55
PFKAL_HUMAN	PFKAL_HUMAN	1.1	0	0	5	5	1	2	3	5
LMNA_HUMAN	LMNA	1.1	0	0	33	32	33	33	32	33
RS5_HUMAN	RPS5	1.09	0	0	10	10	10	10	11	9
RS8_HUMAN	RPS8	1.09	0	0	11	12	10	11	11	11
ACADV_HUMAN	ACADVL	1.09	0	0	12	14	5	5	11	14
PIMT_HUMAN	PCMT1	1.09	0	0	3	3	4	3	3	4
EWS_HUMAN	EWSR1	1.09	0	0	10	10	9	9	10	10
HS105_HUMAN	HSPH1	1.09	0	0	4	3	5	4	4	4
DKC1_HUMAN	DKC1	1.09	0	0	19	16	18	18	19	16
CD11A_HUMAN	CDK11A	1.09	0	0	1	2	2	2	2	1
DIAP3_HUMAN	DIAPH3	1.09	0	0	1	2	2	1	2	2
K0907_HUMAN	KIAA0907	1.09	0	0	0	1	1	0	2	0
PGAM5_HUMAN	PGAM5	1.09	0	0	1	1	2	1	2	1
CDK8_HUMAN	CDK8	1.09	0	0	1	2	2	2	2	1
TRM6_HUMAN	TRMT6	1.09	0	0	1	1	2	1	2	1
CRTAP_HUMAN	CRTAP	1.09	0	0	9	9	9	9	7	11
KHDR1_HUMAN	KHDRBS1	1.09	0	0	13	14	13	13	14	13
EXOS9_HUMAN	EXOSC9	1.09	0	0	2	1	3	2	3	1
RT07_HUMAN	MRPS7	1.09	0	0	10	12	10	11	11	10
GCDH_HUMAN	GCDH	1.09	0	0	8	3	3	4	4	5
TCP4_HUMAN	SUB1	1.09	0	0	7	6	8	6	7	8
ARFG2_HUMAN	ARFGAP2	1.09	0	0	0	2	1	0	1	2
CARF_HUMAN	CDKN2AIP	1.09	0	0	20	22	19	20	21	20
RM15_HUMAN	MRPL15	1.09	0	0	11	9	6	8	7	10
LMO7_HUMAN	LMO7	1.09	0	0	46	27	30	45	29	27
ANLN_HUMAN	ANLN	1.09	0	0	23	12	6	14	10	14
SMN_HUMAN	SMN1;SMN2	1.09	0	0	6	6	6	6	6	6
PBX2_HUMAN	PBX2	1.09	0	0	3	1	4	2	4	2
PSB7_HUMAN	PSMB7	1.09	0	0	0	2	1	0	1	2
SYQ_HUMAN	QARS	1.09	0	0	15	13	8	14	11	10
H2B1L_HUMAN	HIST1H2BL	1.08	0	0	4	4	4	5	4	3
VATB2_HUMAN	ATP6V1B2	1.08	0	0	0	2	1	2	0	1
SRSF3_HUMAN	SRSF3	1.08	0	0	7	7	6	7	7	6
RMD5A_HUMAN	RMND5A	1.08	0	0	0	1	1	0	1	1
GRP75_HUMAN	HSPA9	1.08	0	0	37	37	35	37	40	34
RL13_HUMAN	RPL13	1.08	0	0	9	7	7	7	10	6
DIM1_HUMAN	DIMT1	1.08	0	0	0	0	1	0	1	0
ORC1_HUMAN	ORC1	1.08	0	0	0	0	1	0	1	0
PREP_HUMAN	PITRM1	1.08	0	0	0	0	1	0	1	0
BORC8_HUMAN	BORC8_HUMAN	1.08	0	0	0	1	1	1	0	1
ODP2_HUMAN	DLAT	1.08	0	0	14	14	10	14	13	11
TF7L2_HUMAN	TCF7L2	1.08	0	0	0	1	1	1	1	0
BBX_HUMAN	BBX	1.08	0	0	2	2	3	3	1	3
MRGBP_HUMAN	MRGBP	1.08	0	0	3	4	3	3	3	4
RL7L_HUMAN	RPL7L1	1.08	0	0	0	1	1	0	1	1
MED7_HUMAN	MED7	1.08	0	0	0	1	1	1	1	0
DSRAD_HUMAN	ADAR	1.08	0	0	50	54	49	53	54	49
H2A1J_HUMAN	HIST1H2AJ	1.08	0	0	4	4	4	4	4	4
RD23A_HUMAN	RAD23A	1.08	0	0	0	1	1	1	1	0
AURKB_HUMAN	AURKB	1.08	0	0	0	0	1	0	1	0
RS4X_HUMAN	RPS4X	1.08	0	0	16	13	14	16	14	13
BRMS1_HUMAN	BRMS1	1.08	0	0	0	0	1	0	1	0
FASTK_HUMAN	FASTK	1.08	0	0	5	5	5	6	5	4
TRI33_HUMAN	TRIM33	1.08	0	0	14	8	6	10	12	5
SMRC2_HUMAN	SMARCC2	1.08	0	0	48	49	50	53	47	50
CD99_HUMAN	CD99	1.08	0	0	3	3	3	3	3	3
RS13_HUMAN	RPS13	1.08	0	0	7	5	7	7	6	6
CBR1_HUMAN	CBR1	1.08	0	0	19	19	19	20	19	19
ATF1_HUMAN	ATF1	1.08	0	0	0	1	1	1	1	0
PFKAM_HUMAN	PFKAM_HUMAN	1.08	0	0	0	1	1	1	0	1
CO4A5_HUMAN	COL4A5	1.08	0	0	0	0	1	0	1	0
SSXT_HUMAN	SS18	1.08	0	0	3	3	3	3	3	3
RS3A_HUMAN	RPS3A	1.08	0	0	17	14	14	18	14	13
TF3C2_HUMAN	GTF3C2	1.08	0	0	4	4	4	4	3	5
IC1_HUMAN	SERPING1	1.08	0	0	0	0	1	0	1	0
YBOX1_HUMAN	YBX1	1.08	0	0	13	14	10	12	14	11
TF2B_HUMAN	GTF2B	1.08	0	0	0	0	1	0	1	0
GCP2_HUMAN	TUBGCP2	1.08	0	0	15	11	7	11	13	8
AR6P4_HUMAN	ARL6IP4	1.08	0	0	3	3	3	3	3	3
RS25_HUMAN	RPS25	1.08	0	0	4	4	4	4	4	4
TPPC3_HUMAN	TRAPPC3	1.08	0	0	0	1	1	1	0	1
RS29_HUMAN	RPS29	1.08	0	0	3	3	3	3	3	3
FOXA1_HUMAN	FOXA1	1.08	0	0	0	0	1	0	1	0
NUMA1_HUMAN	NUMA1	1.08	0	0	40	38	35	44	33	37
MED6_HUMAN	MED6	1.08	0	0	2	1	3	2	2	2
NSE3_HUMAN	NSE3_HUMAN	1.08	0	0	0	0	1	0	1	0
MED12_HUMAN	MED12	1.08	0	0	17	14	15	16	14	16
RFC3_HUMAN	RFC3	1.08	0	0	6	6	5	5	6	6
RS20_HUMAN	RPS20	1.08	0	0	4	4	4	4	4	4
I2BP2_HUMAN	IRF2BP2	1.08	0	0	5	4	5	3	6	5
SMD1_HUMAN	SNRPD1	1.08	0	0	6	6	5	5	6	6
MYCBP_HUMAN	MYCBP	1.08	0	0	10	8	9	9	10	8
WDR76_HUMAN	WDR76	1.08	0	0	0	1	1	1	0	1
SON_HUMAN	SON	1.08	0	0	2	4	2	3	3	2
PDIP2_HUMAN	PDIP2_HUMAN	1.07	0	0	2	3	2	3	1	3
RLA2_HUMAN	RPLP2	1.07	0	0	5	4	4	5	4	4
ATPA_HUMAN	ATP5A1	1.07	0	0	11	12	7	13	8	9
INT11_HUMAN	CPSF3L	1.07	0	0	3	1	3	3	2	2
RL35_HUMAN	RPL35	1.07	0	0	2	2	2	2	2	2
DDX59_HUMAN	DDX59	1.07	0	0	0	1	1	0	0	2
RUXE_HUMAN	SNRPE	1.07	0	0	2	2	2	2	2	2
ACTB_HUMAN	ACTB	1.07	0	0	27	25	26	31	24	25
FLNA_HUMAN	FLNA	1.07	0	0	112	81	83	99	87	91
MICU2_HUMAN	MICU2	1.07	0	0	0	0	1	1	0	0
VPS4B_HUMAN	VPS4B	1.07	0	0	0	0	1	1	0	0
GLRX1_HUMAN	GLRX	1.07	0	0	0	0	1	1	0	0
ILVBL_HUMAN	ILVBL	1.07	0	0	0	0	1	1	0	0
SMC5_HUMAN	SMC5	1.07	0	0	1	0	2	1	0	2
NOL11_HUMAN	NOL11	1.07	0	0	1	2	1	1	3	0
EXOC1_HUMAN	EXOC1	1.07	0	0	0	0	1	0	0	1
RT34_HUMAN	MRPS34	1.07	0	0	5	4	4	4	4	5
IGBP1_HUMAN	IGBP1	1.07	0	0	2	1	2	1	3	1
VIME_HUMAN	VIM	1.07	0	0	29	15	20	25	19	20
EF1D_HUMAN	EEF1D	1.07	0	0	9	10	10	10	11	9
PPIE_HUMAN	PPIE	1.07	0	0	2	2	2	2	2	2
FOXJ3_HUMAN	FOXJ3	1.07	0	0	2	2	2	3	2	1
HNRPL_HUMAN	HNRNPL	1.07	0	0	27	26	23	26	26	25
PF21A_HUMAN	PHF21A	1.07	0	0	3	4	2	3	5	1
BCL9L_HUMAN	BCL9L	1.07	0	0	11	9	8	9	10	9
DHX34_HUMAN	DHX34	1.07	0	0	0	0	1	0	0	1
HEXI1_HUMAN	HEXIM1	1.07	0	0	2	3	2	2	2	3
SPA5L_HUMAN	SPATA5L1	1.07	0	0	0	1	1	0	0	2
RRP1B_HUMAN	RRP1B	1.07	0	0	2	2	2	2	2	2
UBC9_HUMAN	UBE2I	1.07	0	0	2	2	2	2	2	2
S12A4_HUMAN	SLC12A4	1.07	0	0	0	0	1	1	0	0
RMD1_HUMAN	RMDN1	1.07	0	0	0	0	1	0	0	1
EHMT1_HUMAN	EHMT1	1.07	0	0	8	6	6	8	6	6
RM14_HUMAN	MRPL14	1.07	0	0	3	3	3	4	2	3
ATN1_HUMAN	ATN1	1.07	0	0	2	2	2	2	2	2
GRP78_HUMAN	HSPA5	1.07	0	0	35	32	30	34	33	32
MABP1_HUMAN	MAPKBP1	1.07	0	0	0	0	1	1	0	0
ABI1_HUMAN	ABI1	1.07	0	0	3	5	2	2	4	4
NCOA3_HUMAN	NCOA3	1.07	0	0	8	8	5	8	8	5
IFM3_HUMAN	IFITM3	1.07	0	0	2	2	2	2	2	2
NDK7_HUMAN	NME7	1.07	0	0	0	0	1	0	0	1
ARI1A_HUMAN	ARID1A	1.07	0	0	78	75	69	80	77	70
SC16A_HUMAN	SEC16A	1.07	0	0	56	51	42	48	51	52
ZBED1_HUMAN	ZBED1	1.07	0	0	2	3	2	2	3	2
CGBP1_HUMAN	CGGBP1	1.07	0	0	1	2	1	1	3	0
KLH12_HUMAN	KLHL12	1.06	0	0	1	2	1	2	2	0
PBX1_HUMAN	PBX1	1.06	0	0	3	3	2	2	3	3
PKCB1_HUMAN	ZMYND8	1.06	0	0	1	2	1	2	2	0
SUPT3_HUMAN	SUPT3H	1.06	0	0	1	2	1	1	2	1
DJC10_HUMAN	DNAJC10	1.06	0	0	26	24	22	26	24	24
MOV10_HUMAN	MOV10	1.06	0	0	26	22	19	26	21	21
PAR12_HUMAN	PARP12	1.06	0	0	1	1	1	0	2	1
GCP5_HUMAN	TUBGCP5	1.06	0	0	1	1	1	1	2	0
PLOD1_HUMAN	PLOD1	1.06	0	0	41	38	38	40	41	40
HDAC1_HUMAN	HDAC1	1.06	0	0	11	9	7	9	8	10
CSN6_HUMAN	COPS6	1.06	0	0	1	1	1	1	2	0
KT3K_HUMAN	FN3KRP	1.06	0	0	1	1	1	0	2	1
CPSF2_HUMAN	CPSF2	1.06	0	0	14	6	9	11	9	9
TYY1_HUMAN	YY1	1.06	0	0	1	2	1	1	1	2
DDX17_HUMAN	DDX17	1.06	0	0	25	23	23	24	24	25
SNF5_HUMAN	SMARCB1	1.06	0	0	19	16	15	20	16	15
PDCD7_HUMAN	PDCD7	1.06	0	0	1	1	1	1	2	0
NSL1_HUMAN	NSL1	1.06	0	0	1	2	1	1	2	1
DDB1_HUMAN	DDB1	1.06	0	0	42	39	38	41	41	41
GEMI6_HUMAN	GEMIN6	1.06	0	0	4	3	3	3	4	3
RIR2_HUMAN	RRM2	1.06	0	0	3	4	2	2	4	3
SET1A_HUMAN	SETD1A	1.06	0	0	7	4	5	6	5	5
HSP7C_HUMAN	HSPA8	1.06	0	0	25	27	26	30	28	23
PTMA_HUMAN	PTMA	1.06	0	0	1	1	1	0	2	1
AKP8L_HUMAN	AKAP8L	1.06	0	0	6	5	4	6	4	5
SH3G1_HUMAN	SH3GL1	1.06	0	0	3	3	2	1	4	3
CDK7_HUMAN	CDK7	1.06	0	0	1	1	1	0	2	1
SEPT7_HUMAN	2018-09-07	1.06	0	0	19	7	8	14	10	9
PDIA6_HUMAN	PDIA6	1.06	0	0	10	9	10	9	10	11
MBD3_HUMAN	MBD3	1.06	0	0	6	3	4	4	5	4
REQU_HUMAN	DPF2	1.06	0	0	29	28	24	30	27	26
MORC2_HUMAN	MORC2	1.06	0	0	2	1	2	1	2	2
TCF20_HUMAN	TCF20	1.06	0	0	64	57	54	60	61	59
TPC11_HUMAN	TRAPPC11	1.06	0	0	1	2	1	1	2	1
RS18_HUMAN	RPS18	1.06	0	0	11	11	11	11	12	11
SPC24_HUMAN	SPC24	1.06	0	0	3	3	2	3	3	2
GOGA1_HUMAN	GOLGA1	1.06	0	0	2	4	1	2	4	1
ANM5_HUMAN	PRMT5	1.06	0	0	11	11	6	7	10	11
ACTBL_HUMAN	ACTBL2	1.05	0	0	1	1	1	1	1	1
PYRG1_HUMAN	CTPS1	1.05	0	0	15	14	11	16	14	11
SMD3_HUMAN	SNRPD3	1.05	0	0	9	9	8	9	9	9
RPB11_HUMAN	POLR2J	1.05	0	0	1	1	1	2	1	0
NUCKS_HUMAN	NUCKS1	1.05	0	0	1	1	1	1	1	1
RT09_HUMAN	MRPS9	1.05	0	0	12	11	9	13	10	10
DENR_HUMAN	DENR	1.05	0	0	1	1	1	0	1	2
PM2PB_HUMAN	PM2PB_HUMAN	1.05	0	0	1	1	1	1	1	1
RL6_HUMAN	RPL6	1.05	0	0	11	9	10	10	8	13
CG050_HUMAN	C7orf50	1.05	0	0	1	1	1	1	1	1
KBTB2_HUMAN	KBTBD2	1.05	0	0	1	1	1	1	1	1
MBD1_HUMAN	MBD1	1.05	0	0	1	1	1	1	1	1
SMC4_HUMAN	SMC4	1.05	0	0	19	14	13	10	23	14
CENPF_HUMAN	CENPF	1.05	0	0	1	1	1	2	1	0
NDUA8_HUMAN	NDUFA8	1.05	0	0	1	1	1	1	1	1
PDIA1_HUMAN	P4HB	1.05	0	0	26	23	24	24	26	26
RBM22_HUMAN	RBM22	1.05	0	0	4	5	2	2	4	5
IGJ_HUMAN	IGJ	1.05	0	0	1	1	1	1	1	1
LZTS2_HUMAN	LZTS2	1.05	0	1	1	1	1	1	1	1
MRP3_HUMAN	ABCC3	1.05	0	0	1	1	1	2	0	1
IGKC_HUMAN	IGKC	1.05	0	0	1	1	1	1	1	1
PDCL3_HUMAN	PDCL3	1.05	0	0	1	1	1	1	1	1
SOSSC_HUMAN	INIP	1.05	0	0	1	1	1	1	1	1
RM04_HUMAN	MRPL4	1.05	0	0	7	4	4	5	5	5
HSP76_HUMAN	HSPA6	1.05	0	0	1	1	1	1	1	1
COG3_HUMAN	COG3	1.05	0	0	1	1	1	1	1	1
SFSWA_HUMAN	SFSWAP	1.05	0	0	1	1	1	1	1	1
RBX1_HUMAN	RBX1	1.05	0	0	1	1	1	1	1	1
TASOR_HUMAN	TASOR_HUMAN	1.05	0	0	2	3	1	2	1	3
ACTG_HUMAN	ACTG1	1.05	0	0	1	1	1	1	1	1
UBL4A_HUMAN	UBL4A	1.05	0	0	1	1	1	2	1	0
VPS11_HUMAN	VPS11_HUMAN	1.05	0	0	1	1	1	1	1	1
LRIF1_HUMAN	LRIF1	1.05	0	0	1	1	1	1	1	1
RPAC2_HUMAN	POLR1D	1.05	0	0	1	1	1	1	1	1
PSB1_HUMAN	PSMB1	1.05	0	0	3	5	1	3	3	3
FOLR1_HUMAN	FOLR1	1.05	0	0	3	2	2	3	3	1
MTCL1_HUMAN	MTCL1_HUMAN	1.05	0	0	1	1	1	1	1	1
FIBG_HUMAN	FGG	1.05	0	0	4	4	2	3	3	4
RT63_HUMAN	MRP63	1.05	0	0	1	1	1	1	1	1
NEDD8_HUMAN	NEDD8	1.05	0	0	1	1	1	1	1	1
EEA1_HUMAN	EEA1	1.05	0	0	2	3	1	3	2	1
CCAR1_HUMAN	CCAR1	1.05	0	0	23	23	18	22	22	22
PTCD3_HUMAN	PTCD3	1.05	0	0	11	6	6	6	9	8
PSB5_HUMAN	PSMB5	1.05	0	0	1	4	5	4	3	4
SPB6_HUMAN	SERPINB6	1.05	0	0	3	3	2	3	2	3
MISSL_HUMAN	MAPK1IP1L	1.05	0	0	1	1	1	1	1	1
ZC3HF_HUMAN	ZC3H15	1.05	0	0	1	1	1	1	1	1
KDIS_HUMAN	KIDINS220	1.05	0	0	1	1	1	1	1	1
LLPH_HUMAN	LLPH	1.05	0	0	1	1	1	1	1	1
IMA1_HUMAN	KPNA2	1.05	0	0	8	8	8	11	8	6
SYFA_HUMAN	FARSA	1.05	0	0	3	3	2	3	2	3
VTI1A_HUMAN	VTI1A	1.05	0	0	1	1	1	1	1	1
CE290_HUMAN	CEP290	1.05	0	0	1	1	1	1	1	1
TERF2_HUMAN	TERF2	1.05	0	0	2	2	1	1	3	1
PDK2_HUMAN	PDK2	1.05	0	0	1	1	1	1	1	1
RM03_HUMAN	MRPL3	1.05	0	0	3	3	2	2	2	4
CPNS1_HUMAN	CAPNS1	1.05	0	0	1	1	1	1	1	1
THOC3_HUMAN	THOC3	1.05	0	0	1	1	1	1	1	1
DYL2_HUMAN	DYNLL2	1.05	0	0	1	1	1	1	1	1
PAPOG_HUMAN	PAPOLG	1.05	0	0	1	1	1	1	1	1
MXRA7_HUMAN	MXRA7	1.05	0	0	1	1	1	1	1	1
MCES_HUMAN	RNMT	1.05	0	0	25	20	20	23	22	22
RM30_HUMAN	MRPL30	1.05	0	0	1	1	1	1	1	1
FUBP1_HUMAN	FUBP1	1.05	0	0	23	21	24	23	24	24
PURB_HUMAN	PURB	1.05	0	0	1	1	1	1	1	1
PICAL_HUMAN	PICALM	1.05	0	0	11	4	2	9	6	1
SSBP2_HUMAN	SSBP2	1.05	0	0	1	1	1	1	1	1
ZN318_HUMAN	ZNF318	1.05	0	0	14	10	11	11	14	11
H90B2_HUMAN	H90B2_HUMAN	1.05	0	0	1	1	1	1	1	1
PLCG1_HUMAN	PLCG1	1.05	0	0	1	1	1	1	1	1
H2B2E_HUMAN	HIST2H2BE	1.05	0	0	1	1	1	1	1	1
TCAF1_HUMAN	TCAF1_HUMAN	1.05	0	0	3	2	2	2	3	2
INS_HUMAN	INS	1.05	0	0	1	1	1	1	1	1
ANPRA_HUMAN	NPR1	1.05	0	0	1	1	1	1	1	1
LS14A_HUMAN	LSM14A	1.05	0	0	1	1	1	0	1	2
LENG8_HUMAN	LENG8	1.05	0	0	9	9	8	9	10	8
CLCA_HUMAN	CLTA	1.05	0	0	6	7	7	7	8	6
E2AK2_HUMAN	EIF2AK2	1.05	0	0	1	1	1	0	1	2
F168B_HUMAN	FAM168B	1.05	0	0	1	1	1	1	1	1
NOLC1_HUMAN	NOLC1	1.05	0	0	6	8	7	6	8	8
MD13L_HUMAN	MED13L	1.05	0	0	1	1	1	1	1	1
MTOR_HUMAN	MTOR	1.05	0	0	5	2	3	3	4	3
IF4A3_HUMAN	EIF4A3	1.04	0	0	15	14	12	14	17	12
MYO1E_HUMAN	MYO1E	1.04	0	0	29	21	24	29	25	23
ELOC_HUMAN	TCEB1	1.04	0	0	2	2	1	2	2	1
STXB4_HUMAN	STXBP4	1.04	0	0	1	0	1	1	1	0
PCYOX_HUMAN	PCYOX1	1.04	0	0	0	1	0	0	1	0
EI2BG_HUMAN	EIF2B3	1.04	0	0	0	1	0	0	1	0
FUT11_HUMAN	FUT11	1.04	0	0	0	1	0	0	1	0
RACK1_HUMAN	RACK1_HUMAN	1.04	0	0	13	11	9	13	11	10
NFIL3_HUMAN	NFIL3	1.04	0	0	3	1	2	3	2	1
ARI4B_HUMAN	ARID4B	1.04	0	0	1	0	1	0	1	1
TFG_HUMAN	TFG	1.04	0	0	15	14	14	14	16	15
ILF3_HUMAN	ILF3	1.04	0	0	49	44	43	47	48	48
MRP_HUMAN	MARCKSL1	1.04	0	0	1	0	1	1	1	0
APC_HUMAN	APC	1.04	0	0	0	1	0	0	1	0
RM44_HUMAN	MRPL44	1.04	0	0	7	5	3	6	5	4
RAVR1_HUMAN	RAVR1_HUMAN	1.04	0	0	6	3	3	2	6	4
ADRO_HUMAN	FDXR	1.04	0	0	0	1	0	0	1	0
AP3B1_HUMAN	AP3B1	1.04	0	0	0	1	0	0	1	0
MGME1_HUMAN	MGME1	1.04	0	0	1	0	1	0	1	1
PYGO2_HUMAN	PYGO2	1.04	0	0	1	0	1	1	1	0
ING1_HUMAN	ING1	1.04	0	0	0	1	0	0	1	0
LANC1_HUMAN	LANCL1	1.04	0	0	9	10	7	9	9	9
F1142_HUMAN	FAM114A2	1.04	0	0	1	1	1	1	0	2
P3H1_HUMAN	LEPRE1	1.04	0	0	17	15	15	19	16	14
RS19_HUMAN	RPS19	1.04	0	0	8	7	7	7	9	7
ARF6_HUMAN	ARF6	1.04	0	0	0	1	0	0	1	0
STX6_HUMAN	STX6	1.04	0	0	1	0	1	0	1	1
ECHB_HUMAN	HADHB	1.04	0	0	5	4	6	4	7	5
DJC21_HUMAN	DNAJC21	1.04	0	0	0	1	0	0	1	0
CHD7_HUMAN	CHD7	1.04	0	0	24	14	15	17	20	17
PRP16_HUMAN	DHX38	1.04	0	0	0	1	0	0	1	0
MPLKI_HUMAN	MPLKIP	1.04	0	0	1	0	1	1	1	0
41_HUMAN	EPB41	1.04	0	0	1	0	1	1	1	0
NCOR2_HUMAN	NCOR2	1.04	0	0	33	28	23	30	29	28
MYH9_HUMAN	MYH9	1.04	0	0	101	68	71	100	79	70
RN219_HUMAN	RNF219	1.04	0	0	1	0	1	1	1	0
DJC17_HUMAN	DNAJC17	1.04	0	0	0	1	0	0	1	0
RPP29_HUMAN	POP4	1.04	0	0	1	1	1	1	0	2
RS27L_HUMAN	RPS27L	1.04	0	0	1	0	1	1	1	0
DDX4_HUMAN	DDX4	1.04	0	0	0	1	0	0	1	0
IPO11_HUMAN	IPO11	1.04	0	0	8	7	7	7	9	7
ZCCHL_HUMAN	ZC3HAV1L	1.04	0	0	1	0	1	0	1	1
MTU1_HUMAN	TRMU	1.04	0	0	6	6	6	6	6	7
P4HTM_HUMAN	P4HTM	1.04	0	0	0	1	0	0	1	0
IRS2_HUMAN	IRS2	1.04	0	0	8	6	3	4	5	8
EF1A1_HUMAN	EEF1A1	1.04	0	0	25	26	25	26	27	27
SMCE1_HUMAN	SMARCE1	1.04	0	0	31	29	30	32	34	29
MYL6_HUMAN	MYL6	1.04	0	0	9	7	8	9	8	8
RUVB1_HUMAN	RUVBL1	1.04	0	0	17	15	13	15	16	16
RANB9_HUMAN	RANBP9	1.04	0	0	3	0	2	3	2	0
F120C_HUMAN	FAM120C	1.04	0	0	0	1	0	0	1	0
JUNB_HUMAN	JUNB	1.04	0	0	4	6	5	6	5	5
PRP39_HUMAN	PRPF39	1.04	0	0	31	30	25	30	30	30
RS10_HUMAN	RPS10	1.03	0	0	6	7	5	7	7	5
SEPT6_HUMAN	2018-09-06	1.03	0	0	10	5	4	7	5	7
SRP72_HUMAN	SRP72	1.03	0	0	9	11	9	11	11	9
PON2_HUMAN	PON2	1.03	0	0	0	1	0	1	0	0
RT31_HUMAN	MRPS31	1.03	0	0	8	7	6	8	7	7
SCAI_HUMAN	SCAI	1.03	0	0	0	1	0	0	0	1
SPS1_HUMAN	SEPHS1	1.03	0	0	0	1	0	0	0	1
ZW10_HUMAN	ZW10	1.03	0	0	0	1	0	1	0	0
PCP_HUMAN	PRCP	1.03	0	0	0	1	0	0	0	1
SNRPA_HUMAN	SNRPA	1.03	0	0	7	7	5	6	8	6
RTF1_HUMAN	RTF1	1.03	0	0	2	1	1	0	2	2
PK3C3_HUMAN	PIK3C3	1.03	0	0	2	1	1	1	2	1
DICER_HUMAN	DICER1	1.03	0	0	0	1	0	1	0	0
LIPA1_HUMAN	PPFIA1	1.03	0	0	3	2	1	2	3	1
PRDX4_HUMAN	PRDX4	1.03	0	0	5	6	5	6	5	6
IGHA1_HUMAN	IGHA1	1.03	0	0	0	1	0	1	0	0
DEST_HUMAN	DSTN	1.03	0	0	0	1	0	1	0	0
M1IP1_HUMAN	MID1IP1	1.03	0	0	4	2	2	3	2	3
OGT1_HUMAN	OGT	1.03	0	0	26	20	16	22	22	20
SRPK1_HUMAN	SRPK1	1.03	0	0	0	1	0	0	0	1
RSF1_HUMAN	RSF1	1.03	0	0	2	1	1	1	1	2
ATPB_HUMAN	ATP5B	1.03	0	0	12	9	8	10	9	11
MAEA_HUMAN	MAEA	1.03	0	0	1	0	1	1	0	1
DNM3A_HUMAN	DNMT3A	1.03	0	0	1	0	1	2	0	0
NIPBL_HUMAN	NIPBL	1.03	0	0	14	14	7	12	15	9
RS15A_HUMAN	RPS15A	1.03	0	0	5	2	2	3	4	2
CLAP2_HUMAN	CLASP2	1.03	0	0	2	1	1	1	2	1
PALLD_HUMAN	PALLD	1.03	0	0	32	27	29	31	31	31
NAA50_HUMAN	NAA50	1.03	0	0	0	1	0	0	0	1
PTPRK_HUMAN	PTPRK	1.03	0	0	0	1	0	0	0	1
HNRPM_HUMAN	HNRNPM	1.03	0	0	32	28	29	31	32	31
SMD2_HUMAN	SNRPD2	1.03	0	0	10	11	10	12	11	10
K1522_HUMAN	KIAA1522	1.03	0	0	0	1	0	1	0	0
ABCE1_HUMAN	ABCE1	1.03	0	0	0	1	0	0	0	1
KLC1_HUMAN	KLC1	1.03	0	0	0	1	0	0	0	1
SDF2L_HUMAN	SDF2L1	1.03	0	0	2	1	1	1	2	1
HTAI2_HUMAN	HTATIP2	1.03	0	0	0	1	0	1	0	0
A16A1_HUMAN	ALDH16A1	1.03	0	0	13	12	11	14	11	13
ABRX2_HUMAN	ABRX2_HUMAN	1.03	0	0	0	1	0	1	0	0
OGFR_HUMAN	OGFR	1.03	0	0	2	1	1	0	2	2
GRWD1_HUMAN	GRWD1	1.03	0	0	0	1	0	0	0	1
CENPU_HUMAN	MLF1IP	1.03	0	0	0	1	0	1	0	0
UMPS_HUMAN	UMPS	1.03	0	0	0	1	0	0	0	1
HMOX1_HUMAN	HMOX1	1.03	0	0	0	1	0	1	0	0
LRC47_HUMAN	LRRC47	1.03	0	0	0	1	0	1	0	0
ETV6_HUMAN	ETV6	1.03	0	0	7	5	2	5	5	4
ZN281_HUMAN	ZNF281	1.03	0	0	0	1	0	0	0	1
K0232_HUMAN	KIAA0232	1.03	0	0	0	1	0	1	0	0
RL26_HUMAN	RPL26	1.03	0	0	6	6	5	6	6	6
LMO4_HUMAN	LMO4	1.03	0	0	2	1	1	2	1	1
FUK_HUMAN	FUK	1.03	0	0	2	1	1	2	1	1
CBX5_HUMAN	CBX5	1.03	0	0	2	1	1	1	1	2
PRAF3_HUMAN	ARL6IP5	1.03	0	0	0	1	0	1	0	0
GALT2_HUMAN	GALNT2	1.03	0	0	1	0	1	1	0	1
SYLC_HUMAN	LARS	1.03	0	0	18	14	13	15	16	16
SRBD1_HUMAN	SRBD1	1.03	0	0	1	0	1	1	0	1
WDR18_HUMAN	WDR18	1.03	0	0	5	0	3	3	2	3
CFAH_HUMAN	CFH	1.03	0	0	0	1	0	1	0	0
TFR1_HUMAN	TFRC	1.03	0	0	26	11	14	23	14	15
IL1RA_HUMAN	IL1RN	1.03	0	0	0	1	0	1	0	0
ZRAB2_HUMAN	ZRANB2	1.03	0	0	5	8	8	6	10	7
CETN3_HUMAN	CETN3	1.03	0	0	0	1	0	1	0	0
TITIN_HUMAN	TTN	1.03	0	0	2	4	4	6	3	2
CY1_HUMAN	CYC1	1.03	0	0	0	1	0	1	0	0
ACD10_HUMAN	ACAD10	1.03	0	0	2	1	1	1	2	1
RFC2_HUMAN	RFC2	1.03	0	0	9	6	7	7	8	8
KLD10_HUMAN	KLHDC10	1.03	0	0	5	3	2	5	3	2
OTUB1_HUMAN	OTUB1	1.03	0	0	0	1	0	0	0	1
PCY1A_HUMAN	PCYT1A	1.03	0	0	0	1	0	1	0	0
CDK19_HUMAN	CDK19	1.02	0	0	2	1	1	3	0	1
ERAL1_HUMAN	ERAL1	1.02	0	0	3	3	4	4	5	2
RHG17_HUMAN	ARHGAP17	1.02	0	0	4	3	1	1	3	4
MCAF1_HUMAN	ATF7IP	1.02	0	0	1	2	0	1	1	1
SC23B_HUMAN	SEC23B	1.02	0	0	32	30	28	32	34	30
RSRC2_HUMAN	RSRC2	1.02	0	0	3	6	3	3	5	5
RU2B_HUMAN	SNRPB2	1.02	0	0	4	2	1	2	4	1
HCFC1_HUMAN	HCFC1	1.02	0	0	27	29	26	34	25	29
SPF45_HUMAN	RBM17	1.02	0	0	23	22	21	24	25	22
SC31A_HUMAN	SEC31A	1.02	0	0	33	23	24	26	33	26
DHX15_HUMAN	DHX15	1.02	0	0	32	29	31	35	33	31
RL27_HUMAN	RPL27	1.02	0	0	5	4	5	5	5	5
SR140_HUMAN	U2SURP	1.02	0	0	35	28	26	31	32	31
LMNB1_HUMAN	LMNB1	1.02	0	0	17	14	11	15	14	15
GRL1A_HUMAN	POLR2M	1.02	0	0	6	6	5	7	5	6
ACACA_HUMAN	ACACA	1.02	0	0	14	6	8	10	10	9
ZC3H1_HUMAN	ZFC3H1	1.02	0	0	6	4	1	3	7	1
DNJA3_HUMAN	DNAJA3	1.02	0	0	7	5	5	3	7	8
P66B_HUMAN	GATAD2B	1.02	0	0	16	13	10	14	15	12
CNDH2_HUMAN	NCAPH2	1.02	0	0	3	2	1	2	2	2
RBP2_HUMAN	RANBP2	1.02	0	0	53	44	39	52	41	51
RT18A_HUMAN	MRPS18A	1.02	0	0	1	2	0	1	0	2
DDX5_HUMAN	DDX5	1.02	0	0	34	30	32	34	36	33
PCBP1_HUMAN	PCBP1	1.02	0	0	10	10	9	11	10	10
ELL2_HUMAN	ELL2	1.02	0	0	3	3	0	1	5	0
MCA3_HUMAN	EEF1E1	1.02	0	0	6	4	5	5	6	5
YTHD1_HUMAN	YTHDF1	1.02	0	0	5	6	4	6	4	6
GLGB_HUMAN	GBE1	1.02	0	0	14	12	13	13	14	15
TBL1R_HUMAN	TBL1XR1	1.02	0	0	13	11	10	12	12	12
MTA2_HUMAN	MTA2	1.02	0	0	28	23	19	20	27	27
CBPA4_HUMAN	CPA4	1.02	0	0	0	3	3	4	1	2
SAP30_HUMAN	SAP30	1.01	0	0	2	0	1	1	1	1
DHTK1_HUMAN	DHTKD1	1.01	0	0	1	1	0	0	2	0
RM19_HUMAN	MRPL19	1.01	0	0	5	4	4	6	5	3
BASP1_HUMAN	BASP1	1.01	0	0	9	7	8	8	10	8
MFF_HUMAN	MFF	1.01	0	0	1	1	0	0	1	1
PHAX_HUMAN	PHAX	1.01	0	0	1	1	0	0	1	1
NONO_HUMAN	NONO	1.01	0	0	27	25	20	25	26	26
RFC1_HUMAN	RFC1	1.01	0	0	9	5	9	7	9	9
COIL_HUMAN	COIL	1.01	0	0	3	1	1	1	2	2
MED15_HUMAN	MED15	1.01	0	0	7	5	5	6	5	7
NDUS3_HUMAN	NDUFS3	1.01	0	0	2	2	4	3	3	3
ANM1_HUMAN	PRMT1	1.01	0	0	11	11	8	11	9	12
BAF_HUMAN	BANF1	1.01	0	0	2	0	1	1	1	1
MARK2_HUMAN	MARK2	1.01	0	0	1	1	0	1	1	0
SH3K1_HUMAN	SH3KBP1	1.01	0	0	6	4	5	5	5	6
LYOX_HUMAN	LOX	1.01	0	0	2	2	0	1	2	1
RL36L_HUMAN	RPL36AL	1.01	0	0	3	1	1	1	2	2
RUVB2_HUMAN	RUVBL2	1.01	0	0	20	19	19	21	20	22
SYNPO_HUMAN	SYNPO	1.01	0	0	2	0	1	1	1	1
CNPY3_HUMAN	CNPY3	1.01	0	0	1	1	0	1	1	0
RBMX2_HUMAN	RBMX2	1.01	0	0	1	1	0	0	1	1
SPC25_HUMAN	SPC25	1.01	0	0	3	1	1	1	2	2
RS12_HUMAN	RPS12	1.01	0	0	5	5	4	6	5	4
SEPT9_HUMAN	2018-09-09	1.01	0	0	32	15	18	29	19	20
H32_HUMAN	HIST2H3A;HIST2H...	1.01	0	0	4	4	4	5	4	4
ZCHC8_HUMAN	ZCCHC8	1.01	0	0	28	21	19	28	22	22
MKRN2_HUMAN	MKRN2	1.01	0	0	1	1	0	1	1	0
IRX5_HUMAN	IRX5	1.01	0	0	1	1	0	0	1	1
ATM_HUMAN	ATM	1.01	0	0	6	2	2	3	3	4
CD9_HUMAN	CD9	1.01	0	0	2	0	1	2	0	1
GSE1_HUMAN	GSE1	1.01	0	0	9	7	8	8	9	9
TBA4A_HUMAN	TUBA4A	1.01	0	0	5	4	4	5	5	4
KLC4_HUMAN	KLC4	1.01	0	0	1	1	0	1	1	0
SEN34_HUMAN	TSEN34	1.01	0	0	2	2	0	1	2	1
ABL1_HUMAN	ABL1	1.01	0	0	1	1	0	0	2	0
CCDC6_HUMAN	CCDC6	1.01	0	0	3	1	1	2	1	2
RRF2M_HUMAN	GFM2	1.01	0	0	1	1	0	0	1	1
ZCH18_HUMAN	ZC3H18	1.01	0	0	4	2	1	1	3	3
C2CD5_HUMAN	C2CD5	1.01	0	0	1	1	0	0	1	1
CKAP5_HUMAN	CKAP5	1.01	0	0	16	10	13	8	19	15
ACPH_HUMAN	APEH	1.01	0	0	4	4	4	3	5	5
ERLN1_HUMAN	ERLIN1	1.01	0	0	1	1	0	1	1	0
ZFR_HUMAN	ZFR	1.01	0	0	25	20	18	22	22	23
TMM33_HUMAN	TMEM33	1.01	0	0	1	1	0	1	1	0
TXD12_HUMAN	TXNDC12	1.01	0	0	3	1	1	1	2	2
SRP68_HUMAN	SRP68	1.01	0	0	13	12	11	14	14	11
ZN143_HUMAN	ZNF143	1.01	0	0	3	1	1	1	2	2
2AAA_HUMAN	PPP2R1A	1.01	0	0	13	10	9	11	12	11
KIF28_HUMAN	KIF28_HUMAN	1	0	0	1	1	0	1	0	1
UBIP1_HUMAN	UBP1	1	0	0	4	1	1	3	2	1
ASCC2_HUMAN	ASCC2	1	0	0	2	2	0	1	1	2
HNRDL_HUMAN	HNRNPDL	1	0	0	17	15	13	16	18	15
SYMPK_HUMAN	SYMPK	1	0	0	23	18	12	21	17	18
PATL1_HUMAN	PATL1	1	0	0	1	1	0	1	0	1
HNRL1_HUMAN	HNRNPUL1	1	0	0	39	35	33	41	38	37
TIAR_HUMAN	TIAL1	1	0	0	17	16	14	16	16	19
RL23A_HUMAN	RPL23A	1	0	0	2	5	2	4	3	3
NIPS2_HUMAN	GBAS	1	0	0	0	1	3	1	2	2
RAGP1_HUMAN	RANGAP1	1	0	0	9	8	7	8	9	9
TFCP2_HUMAN	TFCP2	1	0	0	8	6	4	5	6	8
KIF23_HUMAN	KIF23	1	0	0	11	5	2	5	7	6
DAXX_HUMAN	DAXX	1	0	0	1	1	0	1	0	1
GOGA4_HUMAN	GOLGA4	1	0	0	1	1	0	2	0	0
ZN609_HUMAN	ZNF609	1	0	0	23	20	15	23	20	19
SYNC_HUMAN	NARS	1	0	0	1	1	0	1	0	1
ZMYM2_HUMAN	ZMYM2	1	0	0	2	2	0	2	1	1
HNRH3_HUMAN	HNRNPH3	1	0	0	15	12	14	13	15	17
PSA6_HUMAN	PSMA6	1	0	0	1	2	3	1	2	4
HEM6_HUMAN	CPOX	1	0	0	1	1	0	0	0	2
SYNJ1_HUMAN	SYNJ1	1	0	0	2	2	0	2	1	1
A2MG_HUMAN	A2M	1	0	0	1	1	0	1	0	1
FHOD1_HUMAN	FHOD1	1	0	0	1	1	0	1	0	1
GILT_HUMAN	IFI30	1	0	0	1	1	0	2	0	0
CNO10_HUMAN	CNOT10	1	0	0	10	8	4	10	6	7
NT5D2_HUMAN	NT5DC2	1	0	0	6	3	4	4	6	4
MARE2_HUMAN	MAPRE2	1	0	0	1	1	0	1	0	1
DDX46_HUMAN	DDX46	1	0	0	19	21	15	15	21	24
ARMC1_HUMAN	ARMC1	1	0	0	1	1	0	1	0	1
GBB1_HUMAN	GNB1	1	0	0	4	1	1	3	2	1
RS3_HUMAN	RPS3	1	0	0	18	14	15	18	17	16
CNDG2_HUMAN	NCAPG2	1	0	0	5	6	3	5	5	5
AIP_HUMAN	AIP	0.99	0	0	2	2	3	2	3	3
PNISR_HUMAN	PNISR	0.99	0	0	6	2	4	4	5	4
SC24B_HUMAN	SEC24B	0.99	0	0	25	21	16	25	22	20
RL4_HUMAN	RPL4	0.99	0	0	16	13	13	15	16	15
P4HA1_HUMAN	P4HA1	0.99	0	0	17	14	12	16	16	15
CHTOP_HUMAN	CHTOP	0.99	0	0	4	4	3	4	4	4
RBP10_HUMAN	RANBP10	0.99	0	0	2	1	0	2	1	0
MTA1_HUMAN	MTA1	0.99	0	0	13	12	12	17	12	12
TCOF_HUMAN	TCOF1	0.99	0	0	20	24	16	18	28	20
EIF3L_HUMAN	EIF3L	0.99	0	0	10	14	11	13	13	13
PCNP_HUMAN	PCNP	0.99	0	0	5	5	6	5	7	6
NDC80_HUMAN	NDC80	0.99	0	0	4	4	3	5	3	4
1433F_HUMAN	YWHAH	0.99	0	0	5	4	3	4	4	5
CARM1_HUMAN	CARM1	0.99	0	0	18	16	16	19	18	18
FOCAD_HUMAN	FOCAD	0.99	0	0	2	1	0	1	1	1
PSMD6_HUMAN	PSMD6	0.99	0	0	4	3	3	3	4	4
TNPO1_HUMAN	TNPO1	0.99	0	0	28	21	19	23	25	26
RPR1B_HUMAN	RPRD1B	0.99	0	0	2	2	3	2	2	4
RM28_HUMAN	MRPL28	0.99	0	0	1	2	3	2	1	4
LRRF1_HUMAN	LRRFIP1	0.99	0	0	8	8	5	8	9	6
MED22_HUMAN	MED22	0.99	0	0	3	3	3	2	4	4
RFA2_HUMAN	RPA2	0.99	0	0	2	1	0	1	1	1
RL23_HUMAN	RPL23	0.99	0	0	5	4	3	5	5	3
NNRE_HUMAN	APOA1BP	0.99	0	0	3	2	0	2	2	1
DDX1_HUMAN	DDX1	0.99	0	0	31	25	21	28	28	28
PP2AB_HUMAN	PPP2CB	0.99	0	0	3	2	0	4	0	1
FL2D_HUMAN	WTAP	0.99	0	0	7	2	4	4	9	1
HAUS5_HUMAN	HAUS5	0.99	0	0	2	1	0	0	1	2
RRBP1_HUMAN	RRBP1	0.99	0	0	12	12	11	14	16	9
SLU7_HUMAN	SLU7	0.99	0	0	4	3	3	3	4	4
DHX40_HUMAN	DHX40	0.99	0	0	2	1	0	0	2	1
SCFD1_HUMAN	SCFD1	0.99	0	0	2	1	0	1	1	1
REL_HUMAN	REL	0.99	0	0	3	2	0	2	0	3
CG026_HUMAN	C7orf26	0.99	0	0	2	1	0	1	1	1
OTUD4_HUMAN	OTUD4	0.99	0	0	2	4	2	3	3	3
SMCA4_HUMAN	SMARCA4	0.99	0	0	74	66	61	74	72	74
SKP1_HUMAN	SKP1	0.99	0	0	5	4	3	6	4	3
CPVL_HUMAN	CPVL	0.99	0	0	4	4	3	6	3	3
HDAC6_HUMAN	HDAC6	0.99	0	0	2	1	0	1	1	1
HNRPF_HUMAN	HNRNPF	0.99	0	0	18	16	15	18	17	19
TRA2A_HUMAN	TRA2A	0.99	0	0	4	3	0	2	2	3
WDHD1_HUMAN	WDHD1	0.99	0	0	16	16	11	18	16	13
DBLOH_HUMAN	DIABLO	0.99	0	0	4	3	3	4	4	3
HNRPC_HUMAN	HNRNPC	0.99	0	0	27	28	25	30	28	31
HMGX4_HUMAN	HMGXB4	0.99	0	0	2	1	0	1	1	1
ELP1_HUMAN	IKBKAP	0.99	0	0	7	6	6	8	7	6
SRSF1_HUMAN	SRSF1	0.99	0	1	17	16	15	17	19	17
XRN1_HUMAN	XRN1	0.98	0	0	8	7	2	6	6	6
CALD1_HUMAN	CALD1	0.98	0	0	18	1	11	14	10	8
VPS51_HUMAN	VPS51	0.98	0	0	1	0	0	0	1	0
PRP6_HUMAN	PRPF6	0.98	0	0	24	19	20	21	25	24
NDUAA_HUMAN	NDUFA10	0.98	0	0	1	0	0	0	1	0
NAF1_HUMAN	NAF1	0.98	0	0	1	0	0	0	1	0
LZTL1_HUMAN	LZTFL1	0.98	0	0	1	0	0	0	1	0
CDK5_HUMAN	CDK5	0.98	0	0	1	0	0	0	1	0
LG3BP_HUMAN	LGALS3BP	0.98	0	0	16	13	14	16	16	16
SSBP3_HUMAN	SSBP3	0.98	0	0	6	6	5	6	7	6
TIPRL_HUMAN	TIPRL	0.98	0	0	2	1	0	1	0	2
DUS11_HUMAN	DUSP11	0.98	0	0	7	5	6	7	7	6
PSA7_HUMAN	PSMA7	0.98	0	0	5	5	5	4	7	6
M4K4_HUMAN	MAP4K4	0.98	0	0	1	0	0	0	1	0
CBP_HUMAN	CREBBP	0.98	0	0	2	3	2	2	4	2
INT3_HUMAN	INTS3	0.98	0	0	10	6	3	7	8	5
FLNB_HUMAN	FLNB	0.98	0	0	118	64	65	108	81	78
RRFM_HUMAN	MRRF	0.98	0	0	1	0	0	0	1	0
WIZ_HUMAN	WIZ	0.98	0	0	14	8	9	8	12	14
ROA2_HUMAN	HNRNPA2B1	0.98	0	0	42	38	37	40	44	46
ST65G_HUMAN	SUPT7L	0.98	0	0	1	0	0	0	1	0
ESRP2_HUMAN	ESRP2	0.98	0	0	1	1	3	2	1	3
BAG5_HUMAN	BAG5	0.98	0	0	1	0	0	0	1	0
BCAR1_HUMAN	BCAR1	0.98	0	0	5	3	3	6	3	3
PRPF3_HUMAN	PRPF3	0.98	0	0	5	6	5	5	6	7
MPP8_HUMAN	MPHOSPH8	0.98	0	0	1	0	0	0	1	0
CDC5L_HUMAN	CDC5L	0.98	0	0	26	22	19	23	28	23
RPN1_HUMAN	RPN1	0.98	0	0	6	1	1	5	2	1
BCKD_HUMAN	BCKDK	0.98	0	0	2	3	2	3	3	2
PEX19_HUMAN	PEX19	0.98	0	0	1	0	0	0	1	0
HNRPR_HUMAN	HNRNPR	0.98	0	0	28	27	26	30	31	30
RM21_HUMAN	MRPL21	0.98	0	0	4	2	0	2	2	2
TFB2M_HUMAN	TFB2M	0.98	0	0	1	0	0	0	1	0
NCOR1_HUMAN	NCOR1	0.98	0	0	53	40	35	51	49	41
TBB4B_HUMAN	TUBB4B	0.98	0	0	20	16	17	21	19	19
FUBP3_HUMAN	FUBP3	0.98	0	0	22	20	16	21	22	21
YAP1_HUMAN	YAP1	0.98	0	0	1	0	0	0	1	0
CTF18_HUMAN	CHTF18	0.98	0	0	1	0	0	0	1	0
QCR7_HUMAN	UQCRB	0.98	0	0	1	0	0	0	1	0
SMYD2_HUMAN	SMYD2	0.98	0	0	1	0	0	0	1	0
WDR74_HUMAN	WDR74	0.98	0	0	1	0	0	0	1	0
RT28_HUMAN	MRPS28	0.98	0	0	6	3	3	4	5	4
MYADM_HUMAN	MYADM	0.97	0	0	1	0	0	0	0	1
PURA_HUMAN	PURA	0.97	0	0	1	0	0	0	0	1
DCNL5_HUMAN	DCUN1D5	0.97	0	0	1	0	0	0	0	1
ATX10_HUMAN	ATXN10	0.97	0	0	1	0	0	0	0	1
CALL3_HUMAN	CALML3	0.97	0	0	0	4	1	6	0	0
[truncated: 1,774 more rows]

## Sheet: SantaCruz CRAPome Output
PROTID	GENE	DYRK1A_FC_A	DYRK1A_SP	DYRK1A_iREF	IP_SC_NE_3_RZUP	IP_SC_NE_2_RZUP	IP_SC_NE_1_RZUP	IP_BO_NE_3_RZUP	IP_BO_NE_2_RZUP	IP_BO_NE_1_RZUP
RN169_HUMAN	RNF169	17.05	1	0	33	36	32	1	1	1
F117B_HUMAN	FAM117B	13.42	1	0	12	15	11	0	0	0
DYR1A_HUMAN	DYRK1A	11.89	1	1	21	25	24	1	0	2
GLCI1_HUMAN	GLCCI1	7.38	1	0	9	9	9	1	0	0
LCAP_HUMAN	LNPEP	4.58	0.93	0	3	5	3	0	0	0
DCAF7_HUMAN	DCAF7	3.56	0.93	1	12	13	12	4	1	3
SP20H_HUMAN	SUPT20H	3.46	0.82	0	4	3	4	1	0	0
MED18_HUMAN	MED18	3.61	0.78	0	2	3	3	0	0	0
TSC2_HUMAN	TSC2	4.55	0.75	0	5	12	8	1	1	1
BAP31_HUMAN	BCAP31	3.7	0.72	0	3	3	6	1	0	0
ST65G_HUMAN	SUPT7L	3.48	0.72	0	3	3	5	0	1	0
GT2D1_HUMAN	GTF2IRD1	3.21	0.7	0	3	3	4	1	0	0
GOGA1_HUMAN	GOLGA1	3.54	0.68	0	7	14	12	2	4	1
AHNK2_HUMAN	AHNAK2	2.94	0.68	0	17	24	22	6	7	6
MY18A_HUMAN	MYO18A	4.33	0.65	0	1	23	18	5	1	1
MUC18_HUMAN	MCAM	3.4	0.65	0	1	6	4	1	0	0
TPM1_HUMAN	TPM1	3.16	0.65	0	1	5	4	1	0	0
VDAC3_HUMAN	VDAC3	2.93	0.63	0	1	4	4	1	0	0
RFX7_HUMAN	RFX7	3	0.61	0	11	16	13	4	2	5
S27A2_HUMAN	SLC27A2	2.93	0.59	0	0	3	3	0	0	0
PACN2_HUMAN	PACSIN2	3.46	0.58	0	5	7	6	1	2	0
CNOT7_HUMAN	CNOT7	3.17	0.57	0	2	5	3	1	0	0
MIC60_HUMAN	MIC60_HUMAN	3.7	0.55	0	2	9	5	1	1	0
SRGP2_HUMAN	SRGP2_HUMAN	2.72	0.51	0	1	3	4	0	1	0
HM13_HUMAN	HM13	2.68	0.51	0	1	4	3	1	0	0
MYO1G_HUMAN	MYO1G	3.88	0.48	0	2	9	6	2	0	0
ATR_HUMAN	ATR	3.25	0.48	0	6	5	9	2	1	1
CO4A_HUMAN	C4A	2.96	0.48	0	1	2	3	0	0	0
NPTN_HUMAN	NPTN	2.94	0.48	0	1	3	2	0	0	0
S38A1_HUMAN	SLC38A1	2.94	0.48	0	1	3	2	0	0	0
PHB2_HUMAN	PHB2	2.94	0.48	0	1	3	2	0	0	0
B3A2_HUMAN	SLC4A2	2.94	0.48	0	1	3	2	0	0	0
WDR91_HUMAN	WDR91	2.71	0.43	0	3	3	2	1	0	0
PLXB2_HUMAN	PLXNB2	2.7	0.43	0	2	3	3	1	0	0
TROAP_HUMAN	TROAP	3.14	0.41	1	4	5	4	1	0	1
MICA3_HUMAN	MICAL3	2.78	0.41	0	2	10	5	2	2	0
SP130_HUMAN	SAP130	2.71	0.4	0	2	4	2	0	1	0
ESYT2_HUMAN	ESYT2	3.09	0.38	0	3	9	4	0	2	1
OPA1_HUMAN	OPA1	2.66	0.38	0	2	1	2	0	0	0
ABRX1_HUMAN	ABRX1_HUMAN	2.66	0.38	0	2	1	2	0	0	0
PARP9_HUMAN	PARP9	2.64	0.38	0	2	2	1	0	0	0
FBX3_HUMAN	FBXO3	2.64	0.38	0	2	2	1	0	0	0
TS101_HUMAN	TSG101	2.49	0.38	0	3	1	3	1	0	0
ZNT1_HUMAN	SLC30A1	2.45	0.38	0	1	3	3	1	0	0
CAPON_HUMAN	NOS1AP	2.29	0.38	0	0	2	2	0	0	0
DAPK3_HUMAN	DAPK3	2.29	0.38	0	0	2	2	0	0	0
IKIP_HUMAN	IKBIP	2.29	0.38	0	0	2	2	0	0	0
TXNIP_HUMAN	TXNIP	2.19	0.38	0	0	3	3	1	0	0
AP2M1_HUMAN	AP2M1	2.74	0.37	0	1	9	4	1	1	1
ZBT40_HUMAN	ZBTB40	2.44	0.36	0	2	4	1	1	0	0
COX41_HUMAN	COX4I1	2.75	0.34	0	3	7	4	2	0	1
FANCI_HUMAN	FANCI	2.68	0.33	0	5	9	5	1	1	3
MYOF_HUMAN	MYOF	1.83	0.33	0	4	20	9	7	5	4
TAF10_HUMAN	TAF10	2.78	0.31	0	3	5	6	1	1	1
VP33B_HUMAN	VPS33B	2.52	0.31	0	1	5	4	1	0	1
AT5F1_HUMAN	ATP5F1	2.19	0.31	0	1	4	1	1	0	0
IQGA3_HUMAN	IQGAP3	2.65	0.3	0	1	1	3	0	0	0
KC1D_HUMAN	CSNK1D	2.61	0.3	0	1	3	1	0	0	0
DIAP2_HUMAN	DIAPH2	2.3	0.3	0	0	1	3	0	0	0
TECR_HUMAN	TECR	2.27	0.3	0	0	3	1	0	0	0
LYN_HUMAN	LYN	2.27	0.3	0	0	3	1	0	0	0
CN37_HUMAN	CNP	1.94	0.3	0	0	3	0	0	0	0
ERCC1_HUMAN	ERCC1	2.49	0.28	0	2	2	3	0	1	0
NUP50_HUMAN	NUP50	2.49	0.28	0	2	2	3	0	1	0
NEK9_HUMAN	NEK9	2.49	0.28	0	2	2	3	0	1	0
CUL5_HUMAN	CUL5	2.47	0.28	0	2	2	3	0	0	1
BCL3_HUMAN	BCL3	2.46	0.28	0	2	3	2	1	0	0
CAR14_HUMAN	CARD14	2.46	0.28	0	2	3	2	1	0	0
ACAD8_HUMAN	ACAD8	2.46	0.28	0	2	3	2	1	0	0
RO52_HUMAN	TRIM21	2.56	0.26	0	15	17	17	7	6	4
RM45_HUMAN	MRPL45	2.8	0.25	0	5	5	4	1	1	1
GTR1_HUMAN	SLC2A1	2.78	0.25	0	4	5	5	2	0	1
TAF5L_HUMAN	TAF5L	2.77	0.25	0	4	5	5	1	0	2
VP13C_HUMAN	VPS13C	2.25	0.25	0	4	2	9	2	3	0
ATX7_HUMAN	ATXN7	3.18	0.24	0	4	5	4	0	2	0
RSBN1_HUMAN	RSBN1	2.24	0.24	0	2	1	3	1	0	0
UBN1_HUMAN	UBN1	2.23	0.24	0	3	2	1	0	0	1
CD276_HUMAN	CD276	2.2	0.24	0	1	3	2	1	0	0
PCM1_HUMAN	PCM1	2.2	0.24	0	1	3	2	0	0	1
EPHA2_HUMAN	EPHA2	1.96	0.24	0	0	2	3	1	0	0
SIL1_HUMAN	SIL1	1.96	0.24	0	0	2	3	1	0	0
SNP23_HUMAN	SNAP23	2.91	0.22	0	1	7	7	3	0	0
CTRO_HUMAN	CIT	2.54	0.22	0	0	10	8	4	1	0
PI4KA_HUMAN	PI4KA	2.15	0.22	0	2	5	1	0	1	1
DNJB1_HUMAN	DNAJB1	2.14	0.22	0	1	5	2	0	1	1
NFKB2_HUMAN	NFKB2	2.4	0.21	0	12	16	13	4	5	6
P3C2A_HUMAN	PIK3C2A	1.93	0.21	0	0	6	3	1	1	1
AT2B4_HUMAN	ATP2B4	2.34	0.2	0	1	4	4	1	0	1
NEB2_HUMAN	PPP1R9B	2.11	0.2	0	0	5	5	2	1	0
UHRF1_HUMAN	UHRF1_HUMAN	1.95	0.2	0	1	6	2	0	2	1
MDN1_HUMAN	MDN1	1.82	0.2	0	7	22	15	10	6	6
NOP2_HUMAN	NOP2	1.44	0.2	0	0	6	0	2	1	0
ITA1_HUMAN	ITGA1	2.58	0.19	0	8	11	7	5	2	1
AT2B1_HUMAN	ATP2B1	2.51	0.19	0	4	11	13	6	1	2
IN80C_HUMAN	INO80C	2.32	0.19	0	1	1	2	0	0	0
TTC19_HUMAN	TTC19	2.32	0.19	0	1	1	2	0	0	0
AP2S1_HUMAN	AP2S1	2.32	0.19	0	1	1	2	0	0	0
CNOT8_HUMAN	CNOT8	2.32	0.19	0	1	1	2	0	0	0
SYPL1_HUMAN	SYPL1	2.3	0.19	0	1	2	1	0	0	0
RAP1B_HUMAN	RAP1B	2.3	0.19	0	1	2	1	0	0	0
EXOS4_HUMAN	EXOSC4	2.3	0.19	0	1	2	1	0	0	0
MPZL1_HUMAN	MPZL1	2.3	0.19	0	1	2	1	0	0	0
PVR_HUMAN	PVR	2.3	0.19	0	1	2	1	0	0	0
COF2_HUMAN	CFL2	2.3	0.19	0	1	2	1	0	0	0
TGM2_HUMAN	TGM2	2.3	0.19	0	1	2	1	0	0	0
SCAM3_HUMAN	SCAMP3	2.3	0.19	0	1	2	1	0	0	0
HAUS2_HUMAN	HAUS2	2.01	0.19	0	2	0	1	0	0	0
AGAP1_HUMAN	AGAP1	2.01	0.19	0	2	0	1	0	0	0
CTNL1_HUMAN	CTNNAL1	2	0.19	0	2	1	0	0	0	0
TBX3_HUMAN	TBX3	2	0.19	0	2	1	0	0	0	0
TOR1B_HUMAN	TOR1B	1.97	0.19	0	1	2	0	0	0	0
EBP_HUMAN	EBP	1.97	0.19	0	1	2	0	0	0	0
ATP5H_HUMAN	ATP5H	1.97	0.19	0	0	1	2	0	0	0
BEGIN_HUMAN	BEGAIN	1.97	0.19	0	0	1	2	0	0	0
SCO1_HUMAN	SCO1	1.97	0.19	0	1	2	0	0	0	0
PGRC2_HUMAN	PGRMC2	1.97	0.19	0	0	1	2	0	0	0
TSC1_HUMAN	TSC1	1.97	0.19	0	0	1	2	0	0	0
EI2BB_HUMAN	EIF2B2	1.96	0.19	0	0	2	1	0	0	0
FA53C_HUMAN	FAM53C	1.96	0.19	0	0	2	1	0	0	0
ITPR1_HUMAN	ITPR1	1.96	0.19	0	0	2	1	0	0	0
VA0D1_HUMAN	ATP6V0D1	1.96	0.19	0	0	2	1	0	0	0
TM165_HUMAN	TMEM165	1.96	0.19	0	0	2	1	0	0	0
PLSI_HUMAN	PLS1	1.96	0.19	0	0	2	1	0	0	0
GHITM_HUMAN	GHITM	1.96	0.19	0	0	2	1	0	0	0
ABCB6_HUMAN	ABCB6	1.96	0.19	0	0	2	1	0	0	0
ATRAP_HUMAN	AGTRAP	1.96	0.19	0	0	2	1	0	0	0
PARP2_HUMAN	PARP2	1.96	0.19	0	0	2	1	0	0	0
LNP_HUMAN	KIAA1715	1.96	0.19	0	0	2	1	0	0	0
E41L2_HUMAN	EPB41L2	1.96	0.19	0	0	2	1	0	0	0
PIHD1_HUMAN	PIH1D1	1.96	0.19	0	0	2	1	0	0	0
CNO6L_HUMAN	CNOT6L	1.96	0.19	0	0	2	1	0	0	0
TBCD7_HUMAN	TBC1D7	1.96	0.19	0	0	2	1	0	0	0
GTR3_HUMAN	SLC2A3	1.95	0.19	0	1	3	1	0	0	1
ITPR3_HUMAN	ITPR3	1.95	0.19	0	1	3	1	0	0	1
NR2F6_HUMAN	NR2F6	1.72	0.19	0	1	3	0	0	1	0
GNA11_HUMAN	GNA11	1.7	0.19	0	0	3	1	1	0	0
NSUN5_HUMAN	NSUN5	1.68	0.19	0	2	0	0	0	0	0
NJMU_HUMAN	C17orf75	1.66	0.19	0	0	0	2	0	0	0
MAP1S_HUMAN	MAP1S	1.66	0.19	0	0	0	2	0	0	0
PCGF2_HUMAN	PCGF2	1.66	0.19	0	0	0	2	0	0	0
CBX8_HUMAN	CBX8	1.66	0.19	0	0	0	2	0	0	0
TGON2_HUMAN	TGOLN2	1.62	0.19	0	0	2	0	0	0	0
VRK1_HUMAN	VRK1	1.62	0.19	0	0	2	0	0	0	0
MIC19_HUMAN	MIC19_HUMAN	1.62	0.19	0	0	2	0	0	0	0
RAB5B_HUMAN	RAB5B	1.62	0.19	0	0	2	0	0	0	0
ADT1_HUMAN	SLC25A4	1.62	0.19	0	0	2	0	0	0	0
TONSL_HUMAN	TONSL	1.62	0.19	0	0	2	0	0	0	0
T11L1_HUMAN	TCP11L1	1.62	0.19	0	0	2	0	0	0	0
RAB34_HUMAN	RAB34	1.62	0.19	0	0	2	0	0	0	0
GOLM1_HUMAN	GOLM1	1.62	0.19	0	0	2	0	0	0	0
NDUS1_HUMAN	NDUFS1	1.62	0.19	0	0	2	0	0	0	0
CMC2_HUMAN	SLC25A13	1.62	0.19	0	0	2	0	0	0	0
SIPA1_HUMAN	SIPA1	1.62	0.19	0	0	2	0	0	0	0
AFG32_HUMAN	AFG3L2	1.62	0.19	0	0	2	0	0	0	0
NDUBA_HUMAN	NDUFB10	1.62	0.19	0	0	2	0	0	0	0
DJC13_HUMAN	DNAJC13	1.62	0.19	0	0	2	0	0	0	0
ATAD1_HUMAN	ATAD1	1.45	0.19	0	0	3	0	1	0	0
SCMC1_HUMAN	SLC25A24	1.94	0.17	0	0	6	5	2	1	1
CAZA2_HUMAN	CAPZA2	2.95	0.16	0	4	5	6	3	0	0
L1CAM_HUMAN	L1CAM	2.83	0.16	0	4	11	11	6	1	0
TADA1_HUMAN	TADA1	2.53	0.16	0	7	6	7	2	2	2
SCYL2_HUMAN	SCYL2	2.52	0.16	0	6	7	7	2	2	2
SRBS2_HUMAN	SORBS2	2.47	0.16	0	3	5	4	1	2	0
RAP1A_HUMAN	RAP1A	2.45	0.16	0	3	4	5	2	0	1
MPCP_HUMAN	SLC25A3	2.36	0.15	0	3	4	2	0	1	1
LAT1_HUMAN	SLC7A5	2.29	0.15	0	2	5	4	2	1	0
AT2A2_HUMAN	ATP2A2	2.05	0.15	0	1	7	6	3	0	2
ESYT1_HUMAN	ESYT1	1.71	0.15	0	0	8	5	3	1	2
EMSY_HUMAN	C11orf30	2.64	0.14	0	7	7	7	3	3	0
KIF2A_HUMAN	KIF2A	2.14	0.14	0	1	4	3	1	0	1
PQBP1_HUMAN	PQBP1	2.59	0.13	0	3	3	4	0	2	0
SPN90_HUMAN	NCKIPSD	2.34	0.13	0	8	6	9	4	2	2
ADDG_HUMAN	ADD3	2.24	0.13	0	2	2	2	0	1	0
FANCL_HUMAN	FANCL	2.22	0.13	0	2	2	2	0	0	1
CSPG4_HUMAN	CSPG4	2.14	0.13	0	0	4	4	2	0	0
MPRIP_HUMAN	MPRIP	2.86	0.12	0	8	8	10	6	1	0
ICAM1_HUMAN	ICAM1	2.61	0.12	0	3	5	5	3	0	0
PPP6_HUMAN	PPP6C	2.2	0.12	0	3	6	6	3	1	1
FXR1_HUMAN	FXR1	2.13	0.12	0	2	5	3	1	2	0
MRP1_HUMAN	ABCC1	1.97	0.12	0	1	3	5	2	1	0
TMOD1_HUMAN	TMOD1	2.37	0.11	0	3	6	5	3	0	1
ITA5_HUMAN	ITGA5	2.15	0.11	0	4	8	7	4	2	1
EGFR_HUMAN	EGFR	1.82	0.11	0	1	7	4	3	2	0
IGHG1_HUMAN	IGHG1	2.32	0.1	0	4	3	4	2	1	0
PTPRF_HUMAN	PTPRF	2.16	0.1	0	3	7	7	3	0	3
DNJA2_HUMAN	DNAJA2	2.1	0.1	0	3	4	5	2	0	2
CYTSA_HUMAN	SPECC1L	2.09	0.1	0	1	6	5	3	1	0
TOM70_HUMAN	TOMM70A	1.94	0.1	0	0	4	3	2	0	0
ZC3HD_HUMAN	ZC3H13	1.55	0.1	0	0	4	1	0	1	1
TAF5_HUMAN	TAF5	2.09	0.09	0	6	4	8	2	3	2
MAP1A_HUMAN	MAP1A	1.99	0.09	0	2	1	2	0	0	1
BIRC6_HUMAN	BIRC6	1.99	0.09	0	2	2	1	0	1	0
RT14_HUMAN	MRPS14	1.99	0.09	0	2	2	1	0	1	0
GCP6_HUMAN	TUBGCP6	1.99	0.09	0	2	1	2	0	0	1
THOC1_HUMAN	THOC1	1.98	0.09	0	1	2	2	0	1	0
BARD1_HUMAN	BARD1	1.97	0.09	1	2	2	1	0	0	1
AL3B1_HUMAN	ALDH3B1	1.97	0.09	0	1	2	2	1	0	0
CETN3_HUMAN	CETN3	1.97	0.09	0	1	2	2	1	0	0
BUB1B_HUMAN	BUB1B	1.96	0.09	0	1	2	2	0	0	1
DAG1_HUMAN	DAG1	1.95	0.09	0	2	5	4	2	0	2
NUP43_HUMAN	NUP43	1.72	0.09	0	0	2	2	0	1	0
DHRS7_HUMAN	DHRS7	1.71	0.09	0	0	2	2	0	0	1
S39AA_HUMAN	SLC39A10	1.71	0.09	0	0	2	2	1	0	0
NEB1_HUMAN	PPP1R9A	2.29	0.08	0	3	4	4	3	0	0
ACOD_HUMAN	SCD	2.18	0.08	0	3	2	3	2	0	0
STRN_HUMAN	STRN	2.18	0.08	0	3	3	2	1	1	0
A2MG_HUMAN	A2M	2.16	0.08	0	2	3	3	1	0	1
STXB3_HUMAN	STXBP3	1.71	0.08	0	0	5	6	2	2	1
WBP11_HUMAN	WBP11	2.28	0.07	0	6	11	8	0	4	5
MYH10_HUMAN	MYH10	2.24	0.07	0	4	17	13	10	2	1
GNAS2_HUMAN	GNAS	2.2	0.07	0	4	5	6	3	0	2
AT1B1_HUMAN	ATP1B1	2.13	0.07	0	3	3	4	3	0	0
MRP_HUMAN	MARCKSL1	1.97	0.07	0	1	3	3	1	1	0
COBL_HUMAN	COBL	1.66	0.07	0	1	6	2	3	1	0
ZO2_HUMAN	TJP2	2.01	0.06	0	3	13	10	7	3	1
EXOC4_HUMAN	EXOC4	1.99	0.06	0	2	2	3	1	1	0
TAD2B_HUMAN	TADA2B	1.99	0.06	0	4	2	3	1	1	1
GLSK_HUMAN	GLS	1.98	0.06	0	4	3	2	0	1	2
NUP37_HUMAN	NUP37	1.98	0.06	0	4	2	3	0	0	3
SC22B_HUMAN	SC22B_HUMAN	1.98	0.06	0	4	3	2	1	1	1
RGPA1_HUMAN	RALGAPA1	1.97	0.06	0	3	4	2	1	1	1
DDX59_HUMAN	DDX59	1.96	0.06	0	2	3	2	0	0	2
MYO6_HUMAN	MYO6	1.96	0.06	0	2	4	3	2	1	0
STX4_HUMAN	STX4	1.96	0.06	0	2	3	2	2	0	0
NUDC3_HUMAN	NUDCD3	1.96	0.06	0	3	3	1	0	0	2
VIR_HUMAN	KIAA1429	1.95	0.06	0	2	4	3	1	0	2
VPS16_HUMAN	VPS16	1.85	0.06	0	3	2	5	1	2	1
KCTD3_HUMAN	KCTD3	1.84	0.06	0	2	4	6	3	1	1
VAPB_HUMAN	VAPB	1.78	0.06	0	1	4	3	2	0	1
DOCK7_HUMAN	DOCK7	1.95	0.05	0	8	16	13	7	5	5
DREB_HUMAN	DBN1	1.89	0.05	0	4	8	10	4	4	2
BLMH_HUMAN	BLMH	1.82	0.05	0	4	2	2	0	1	2
CT2NL_HUMAN	CTTNBP2NL	1.8	0.05	0	3	2	1	0	2	0
HIP1R_HUMAN	HIP1R	1.8	0.05	0	2	4	2	2	1	0
DDX50_HUMAN	DDX50	1.79	0.05	0	1	2	3	0	2	0
LS14A_HUMAN	LSM14A	1.79	0.05	0	2	4	2	0	1	2
HPS6_HUMAN	HPS6	1.77	0.05	0	1	3	2	1	1	0
GBB2_HUMAN	GNB2	1.76	0.05	0	1	3	2	1	0	1
GALT2_HUMAN	GALNT2	1.76	0.05	0	2	3	1	1	0	1
COX2_HUMAN	MT-CO2	1.56	0.05	0	0	3	2	1	1	0
MMAB_HUMAN	MMAB	1.55	0.05	0	0	3	2	1	0	1
IGF1R_HUMAN	IGF1R	1.55	0.05	0	0	3	2	2	0	0
PP6R1_HUMAN	PPP6R1	1.48	0.05	0	0	2	4	2	1	0
ITA3_HUMAN	ITGA3	2.07	0.04	0	5	7	6	3	3	1
PCH2_HUMAN	TRIP13	2.05	0.04	0	6	7	9	2	3	4
LIN7C_HUMAN	LIN7C	1.98	0.04	0	4	4	3	0	2	2
DAB2_HUMAN	DAB2	1.87	0.04	0	4	8	6	4	2	2
PPIL3_HUMAN	PPIL3	1.84	0.04	0	3	2	3	0	3	0
NOP16_HUMAN	NOP16	1.83	0.04	0	2	4	4	2	2	0
PDS5B_HUMAN	PDS5B	1.8	0.04	0	5	9	5	3	4	2
THOC5_HUMAN	THOC5	1.8	0.04	0	2	2	2	0	2	0
AGAL_HUMAN	GLA	1.75	0.04	0	1	1	2	0	1	0
ATPO_HUMAN	ATP5O	1.74	0.04	0	2	1	1	1	0	0
KANL1_HUMAN	KANSL1	1.74	0.04	0	2	1	1	1	0	0
ZY11B_HUMAN	ZYG11B	1.74	0.04	0	2	1	1	1	0	0
EPC2_HUMAN	EPC2	1.73	0.04	0	1	1	2	0	0	1
IASPP_HUMAN	PPP1R13L	1.73	0.04	0	1	1	2	1	0	0
MPP8_HUMAN	MPHOSPH8	1.73	0.04	0	1	2	1	0	1	0
BABA1_HUMAN	BABAM1	1.73	0.04	0	1	2	1	0	1	0
VCIP1_HUMAN	VCPIP1	1.73	0.04	0	1	1	2	1	0	0
CD63_HUMAN	CD63	1.72	0.04	0	1	2	1	0	0	1
MCRS1_HUMAN	MCRS1	1.72	0.04	0	1	2	1	1	0	0
SWP70_HUMAN	SWAP70	1.72	0.04	0	1	2	1	0	0	1
ATP5L_HUMAN	ATP5L	1.72	0.04	0	1	2	1	1	0	0
ITB5_HUMAN	ITGB5	1.72	0.04	0	1	2	1	1	0	0
RT24_HUMAN	MRPS24	1.6	0.04	0	3	1	1	1	1	0
CX056_HUMAN	CXorf56	1.59	0.04	0	1	1	3	1	1	0
SENP3_HUMAN	SENP3	1.57	0.04	0	1	3	1	1	1	0
RHG01_HUMAN	ARHGAP1	1.57	0.04	0	1	3	1	1	1	0
FLVC1_HUMAN	FLVCR1	1.5	0.04	0	2	1	0	0	1	0
PHOCN_HUMAN	MOB4	1.5	0.04	0	1	0	2	1	0	0
DLRB1_HUMAN	DYNLRB1	1.49	0.04	0	0	1	2	0	1	0
FINC_HUMAN	FN1	1.49	0.04	0	1	1	4	2	1	0
GRWD1_HUMAN	GRWD1	1.49	0.04	0	2	1	0	0	0	1
STAG1_HUMAN	STAG1	1.49	0.04	0	0	1	2	0	1	0
GNAI1_HUMAN	GNAI1	1.48	0.04	0	0	1	2	1	0	0
VAMP7_HUMAN	VAMP7	1.47	0.04	0	0	2	1	0	1	0
KNTC1_HUMAN	KNTC1	1.47	0.04	0	1	2	0	0	0	1
SRPK1_HUMAN	SRPK1	1.47	0.04	0	1	2	0	0	0	1
CSKP_HUMAN	CASK	1.47	0.04	0	0	2	1	0	1	0
NSE3_HUMAN	NSE3_HUMAN	1.47	0.04	0	0	2	1	0	1	0
IPP2_HUMAN	PPP1R2	1.47	0.04	0	0	2	1	0	1	0
PK1IP_HUMAN	PAK1IP1	1.47	0.04	0	1	2	0	0	0	1
SLAI2_HUMAN	SLAIN2	1.47	0.04	0	0	2	1	0	1	0
TFB2M_HUMAN	TFB2M	1.47	0.04	0	0	2	1	0	1	0
DAF_HUMAN	CD55	1.46	0.04	0	0	2	1	1	0	0
LRC59_HUMAN	LRRC59	1.46	0.04	0	0	2	1	1	0	0
VAMP3_HUMAN	VAMP3	1.46	0.04	0	0	2	1	1	0	0
VAMP8_HUMAN	VAMP8	1.46	0.04	0	0	2	1	1	0	0
CROCC_HUMAN	CROCC	1.46	0.04	0	0	2	1	0	0	1
BABA2_HUMAN	BABA2_HUMAN	1.46	0.04	0	0	2	1	0	0	1
HIP1_HUMAN	HIP1	1.46	0.04	0	0	2	1	1	0	0
TBB2A_HUMAN	TUBB2A	1.46	0.04	0	0	2	1	1	0	0
NDUF2_HUMAN	NDUF2_HUMAN	1.36	0.04	0	0	3	1	0	1	1
DPOE3_HUMAN	POLE3	1.27	0.04	0	2	0	0	0	1	0
SIN3B_HUMAN	SIN3B	1.27	0.04	0	2	0	0	0	1	0
COT2_HUMAN	NR2F2	1.24	0.04	0	0	0	2	1	0	0
UBQL4_HUMAN	UBQLN4	1.24	0.04	0	0	0	2	1	0	0
DCTN1_HUMAN	DCTN1	1.24	0.04	0	0	0	2	0	0	1
REEP5_HUMAN	REEP5	1.22	0.04	0	0	2	0	1	0	0
CATIN_HUMAN	CACTIN	1.22	0.04	0	0	2	0	1	0	0
SNTB2_HUMAN	SNTB2	1.22	0.04	0	0	2	0	1	0	0
MADD_HUMAN	MADD	1.22	0.04	0	0	2	0	0	1	0
BTF3_HUMAN	BTF3	1.21	0.04	0	0	2	0	0	0	1
RMD1_HUMAN	RMDN1	1.21	0.04	0	0	2	0	0	0	1
KS6A1_HUMAN	RPS6KA1	1.21	0.04	0	0	2	0	0	0	1
ICE1_HUMAN	ICE1_HUMAN	1.21	0.04	0	0	2	0	0	0	1
SPTN2_HUMAN	SPTBN2	2.24	0.03	0	14	19	21	11	7	4
MED27_HUMAN	MED27	2.15	0.03	0	7	7	7	3	2	3
LUZP1_HUMAN	LUZP1	2.03	0.03	0	5	21	15	14	3	1
PMF1_HUMAN	PMF1	1.99	0.03	0	5	4	4	1	3	1
UBR4_HUMAN	UBR4	1.98	0.03	0	4	4	5	2	2	1
VAC14_HUMAN	VAC14	1.98	0.03	0	6	4	5	2	2	2
ADDA_HUMAN	ADD1	1.83	0.03	0	3	4	3	2	1	1
PPR18_HUMAN	PPP1R18	1.83	0.03	0	2	5	5	4	0	1
RBGPR_HUMAN	RAB3GAP2	1.83	0.03	0	2	4	4	1	2	1
DECR_HUMAN	DECR1	1.82	0.03	0	3	3	2	1	2	0
CO3_HUMAN	C3	1.81	0.03	0	3	3	2	1	1	1
HAUS5_HUMAN	HAUS5	1.81	0.03	0	3	3	2	0	1	2
ELOB_HUMAN	TCEB2	1.81	0.03	0	2	3	3	2	1	0
CYB5B_HUMAN	CYB5B	1.8	0.03	0	2	3	3	1	0	2
ELMO2_HUMAN	ELMO2	1.78	0.03	0	2	2	2	0	1	1
PDXD1_HUMAN	PDXDC1	1.73	0.03	0	5	4	2	2	2	1
HELLS_HUMAN	HELLS	1.69	0.03	0	2	3	4	0	2	2
CTR2_HUMAN	SLC7A2	1.68	0.03	0	1	4	4	3	1	0
SYTM_HUMAN	TARS2	1.67	0.03	0	3	2	2	0	3	0
MYBB_HUMAN	MYBL2	1.66	0.03	0	3	3	1	1	2	0
MED20_HUMAN	MED20	1.66	0.03	0	3	1	3	2	0	1
STRN4_HUMAN	STRN4	1.65	0.03	0	3	3	1	1	1	1
MD2L1_HUMAN	MAD2L1	1.64	0.03	0	1	3	3	1	1	1
UCK2_HUMAN	UCK2	1.58	0.03	0	2	1	2	0	0	2
UFL1_HUMAN	UFL1	1.47	0.03	0	1	4	7	1	3	3
MCM2_HUMAN	MCM2	1.41	0.03	0	2	8	3	1	3	4
FKBP3_HUMAN	FKBP3	1.36	0.03	0	1	3	0	0	0	2
DHTK1_HUMAN	DHTKD1	1.22	0.03	0	3	0	0	0	2	0
RAI14_HUMAN	RAI14	2.08	0.02	0	7	12	10	8	2	2
SHKB1_HUMAN	SHKBP1	1.97	0.02	0	6	7	8	3	3	3
CD44_HUMAN	CD44	1.96	0.02	0	5	9	7	6	2	1
GNAI2_HUMAN	GNAI2	1.95	0.02	0	5	8	8	5	1	3
ZNF24_HUMAN	ZNF24	1.86	0.02	0	4	4	4	1	3	1
MOT4_HUMAN	SLC16A3	1.86	0.02	0	4	5	5	4	1	1
PODXL_HUMAN	PODXL	1.85	0.02	0	4	4	4	3	1	1
NF1_HUMAN	NF1	1.82	0.02	0	6	10	7	4	4	3
ENY2_HUMAN	ENY2	1.7	0.02	0	3	2	4	1	1	2
ZMYM2_HUMAN	ZMYM2	1.7	0.02	0	4	3	2	2	1	1
DNJC3_HUMAN	DNAJC3	1.7	0.02	0	2	3	4	0	3	1
EMAL4_HUMAN	EML4	1.66	0.02	0	2	2	3	1	2	0
FA32A_HUMAN	FAM32A	1.66	0.02	0	3	2	2	2	1	0
PR38B_HUMAN	PRPF38B	1.64	0.02	0	2	3	2	1	1	1
PGRC1_HUMAN	PGRMC1	1.64	0.02	0	2	3	2	2	1	0
MIS12_HUMAN	MIS12	1.64	0.02	0	2	2	3	2	0	1
VAPA_HUMAN	VAPA	1.6	0.02	0	3	5	2	3	2	0
GKAP1_HUMAN	GKAP1	1.59	0.02	0	2	2	1	1	1	0
DYH8_HUMAN	DNAH8	1.59	0.02	0	2	2	1	1	1	0
RMD5A_HUMAN	RMND5A	1.58	0.02	0	1	2	2	0	1	1
RAB1B_HUMAN	RAB1B	1.58	0.02	0	2	2	1	0	1	1
CXAR_HUMAN	CXADR	1.57	0.02	0	1	2	2	1	0	1
PKCB1_HUMAN	ZMYND8	1.56	0.02	0	2	2	4	2	2	0
DHX33_HUMAN	DHX33	1.55	0.02	0	1	3	4	1	2	1
SPAT5_HUMAN	SPATA5	1.54	0.02	0	2	4	2	1	2	1
PHF14_HUMAN	PHF14	1.49	0.02	0	2	1	3	1	1	1
PRSR1_HUMAN	PROSER1	1.49	0.02	0	3	2	1	0	1	2
DGC14_HUMAN	DGCR14	1.47	0.02	0	1	3	2	1	1	1
DENR_HUMAN	DENR	1.47	0.02	0	1	3	2	0	1	2
KPBB_HUMAN	PHKB	1.46	0.02	0	1	5	3	2	2	1
CYTA_HUMAN	CSTA	1.42	0.02	0	4	1	2	3	0	1
ATLA3_HUMAN	ATL3	1.4	0.02	0	1	4	2	1	2	1
RAC1_HUMAN	RAC1	1.4	0.02	0	2	4	1	2	1	1
STK26_HUMAN	STK26_HUMAN	1.4	0.02	0	2	4	1	1	2	1
ZZZ3_HUMAN	ZZZ3	1.38	0.02	0	2	2	0	1	0	1
KDM6A_HUMAN	KDM6A	1.38	0.02	0	5	1	2	2	1	2
EI2BD_HUMAN	EIF2B4	1.38	0.02	0	2	2	0	1	0	1
DCP1A_HUMAN	DCP1A_HUMAN	1.37	0.02	0	0	2	2	0	1	1
ADT2_HUMAN	SLC25A5	1.33	0.02	0	2	5	1	4	0	1
RAB6A_HUMAN	RAB6A	1.33	0.02	0	1	5	2	5	0	0
CERU_HUMAN	CP	1.32	0.02	0	2	3	0	0	2	1
SBSN_HUMAN	SBSN	1.3	0.02	0	7	2	1	5	0	2
EP15R_HUMAN	EPS15L1	1.28	0.02	0	1	9	3	6	1	2
SYFB_HUMAN	FARSB	1.28	0.02	0	0	6	3	2	1	3
RPN2_HUMAN	RPN2	1.15	0.02	0	0	1	3	3	0	0
ANXA3_HUMAN	ANXA3	1.13	0.02	0	1	3	0	0	0	3
LYAG_HUMAN	GAA	0.97	0.02	0	0	4	0	2	2	0
MYO1B_HUMAN	MYO1B	2.24	0.01	0	11	21	20	13	4	4
HIRA_HUMAN	HIRA	2.09	0.01	0	12	10	11	5	5	4
FPRP_HUMAN	PTGFRN	2.08	0.01	0	11	12	14	6	7	3
CUL2_HUMAN	CUL2	1.97	0.01	0	8	8	9	5	3	3
MED14_HUMAN	MED14	1.97	0.01	0	13	12	10	4	6	6
AP2A1_HUMAN	AP2A1	1.95	0.01	0	7	15	11	11	2	2
TAF9B_HUMAN	TAF9B	1.9	0.01	0	8	9	7	3	4	4
MISP_HUMAN	MISP	1.88	0.01	0	4	9	9	7	2	1
CYTSB_HUMAN	SPECC1	1.88	0.01	0	4	12	12	8	1	4
TEX10_HUMAN	TEX10	1.87	0.01	0	5	8	7	7	1	1
GCP4_HUMAN	TUBGCP4	1.87	0.01	0	5	6	5	1	3	3
SUGP1_HUMAN	SUGP1	1.81	0.01	0	7	7	5	4	3	2
ADT3_HUMAN	SLC25A6	1.79	0.01	0	4	7	8	6	0	3
NCKP1_HUMAN	NCKAP1	1.77	0.01	0	5	5	5	2	2	3
MED17_HUMAN	MED17	1.77	0.01	0	9	7	6	5	4	2
CLPP_HUMAN	CLPP	1.76	0.01	0	4	4	5	2	2	2
RT36_HUMAN	MRPS36	1.74	0.01	0	4	3	4	2	2	1
TR61B_HUMAN	TRMT61B	1.72	0.01	0	6	8	4	3	3	3
FLII_HUMAN	FLII	1.72	0.01	0	4	7	7	5	4	0
BEND3_HUMAN	BEND3	1.72	0.01	0	3	4	4	3	1	1
PHC3_HUMAN	PHC3	1.7	0.01	0	3	3	3	2	2	0
MZT2B_HUMAN	MZT2B	1.69	0.01	0	3	3	3	2	1	1
SKAP_HUMAN	KNSTRN	1.67	0.01	0	4	5	5	4	1	2
HEAT1_HUMAN	HEATR1	1.63	0.01	0	4	2	4	1	3	1
RAB8A_HUMAN	RAB8A	1.61	0.01	0	2	4	4	2	3	0
ASCC1_HUMAN	ASCC1	1.61	0.01	0	4	3	3	3	1	1
SYVM_HUMAN	VARS2	1.6	0.01	0	2	4	4	3	2	0
IST1_HUMAN	IST1	1.6	0.01	0	3	4	3	2	1	2
TEP1_HUMAN	TEP1	1.6	0.01	0	3	4	3	2	2	1
PP12C_HUMAN	PPP1R12C	1.55	0.01	0	2	3	3	1	2	1
VDAC1_HUMAN	VDAC1	1.55	0.01	0	2	6	5	4	0	3
LMAN2_HUMAN	LMAN2	1.55	0.01	0	2	3	3	1	2	1
KC1A_HUMAN	CSNK1A1	1.55	0.01	0	3	3	2	1	1	2
YETS4_HUMAN	YEATS4	1.53	0.01	0	2	4	5	3	2	1
RBMS1_HUMAN	RBMS1	1.5	0.01	0	4	2	3	2	2	1
CDK7_HUMAN	CDK7	1.49	0.01	0	2	2	2	0	2	1
NOL9_HUMAN	NOL9	1.49	0.01	0	2	2	2	1	2	0
RL35A_HUMAN	RPL35A	1.48	0.01	0	2	2	2	1	1	1
RBM42_HUMAN	RBM42	1.42	0.01	0	2	3	2	0	3	1
CAF1B_HUMAN	CHAF1B	1.42	0.01	0	3	2	2	0	2	2
TYY1_HUMAN	YY1	1.42	0.01	0	3	2	2	1	1	2
GIT2_HUMAN	GIT2	1.42	0.01	0	2	3	2	1	3	0
RM09_HUMAN	MRPL9	1.42	0.01	0	4	5	1	1	2	3
ATF7_HUMAN	ATF7	1.41	0.01	0	2	2	3	2	1	1
BAIP2_HUMAN	BAIAP2	1.41	0.01	0	2	2	3	2	1	1
MO4L2_HUMAN	MORF4L2	1.41	0.01	0	2	3	2	1	2	1
GBF1_HUMAN	GBF1	1.41	0.01	0	2	3	2	2	2	0
MCP_HUMAN	CD46	1.41	0.01	0	2	2	3	2	1	1
IMA4_HUMAN	KPNA3	1.41	0.01	0	2	2	3	2	1	1
CNPY3_HUMAN	CNPY3	1.4	0.01	0	2	1	1	1	1	0
CBPM_HUMAN	CPM	1.39	0.01	0	1	1	2	0	1	1
ITCH_HUMAN	ITCH	1.39	0.01	0	1	1	2	1	1	0
MED7_HUMAN	MED7	1.39	0.01	0	1	1	2	1	1	0
CDC42_HUMAN	CDC42	1.39	0.01	0	1	1	2	2	0	0
GNL3L_HUMAN	GNL3L	1.39	0.01	0	1	1	2	1	1	0
KNOP1_HUMAN	KNOP1	1.39	0.01	0	2	1	1	2	0	0
KANL3_HUMAN	KANSL3	1.39	0.01	0	1	2	1	0	2	0
EDC3_HUMAN	EDC3	1.39	0.01	0	1	1	2	1	1	0
GPX1_HUMAN	GPX1	1.38	0.01	0	1	1	2	1	0	1
MDC1_HUMAN	MDC1	1.38	0.01	0	1	2	1	0	1	1
GBG5_HUMAN	GNG5	1.38	0.01	0	1	2	1	1	1	0
CCNH_HUMAN	CCNH	1.38	0.01	0	1	2	1	0	1	1
OTU6B_HUMAN	OTUD6B	1.38	0.01	0	1	2	1	1	1	0
PAIP1_HUMAN	PAIP1	1.38	0.01	0	1	2	1	0	1	1
TMX1_HUMAN	TMX1	1.37	0.01	0	1	2	1	1	0	1
SC61B_HUMAN	SEC61B	1.37	0.01	0	1	2	1	2	0	0
MKLN1_HUMAN	MKLN1	1.37	0.01	0	1	2	1	1	0	1
TPPC3_HUMAN	TRAPPC3	1.37	0.01	0	1	2	1	1	0	1
SQOR_HUMAN	SQOR_HUMAN	1.37	0.01	0	1	2	1	1	0	1
CNO11_HUMAN	CNOT11	1.37	0.01	0	1	2	1	1	0	1
WAC2A_HUMAN	WAC2A_HUMAN	1.33	0.01	0	1	1	3	1	2	0
U3IP2_HUMAN	RRP9	1.33	0.01	0	3	1	1	1	1	1
ARP8_HUMAN	ACTR8	1.32	0.01	0	2	1	2	1	0	2
MANF_HUMAN	MANF	1.32	0.01	0	2	2	1	0	1	2
RBP10_HUMAN	RANBP10	1.32	0.01	0	2	2	1	2	1	0
CPNS1_HUMAN	CAPNS1	1.32	0.01	0	2	2	1	1	1	1
SRP09_HUMAN	SRP9	1.32	0.01	0	2	2	1	1	1	1
MED31_HUMAN	MED31	1.32	0.01	0	1	2	2	2	1	0
EIF3K_HUMAN	EIF3K	1.31	0.01	0	1	2	2	1	1	1
KDIS_HUMAN	KIDINS220	1.31	0.01	0	1	2	2	1	1	1
MAML1_HUMAN	MAML1	1.31	0.01	0	1	2	2	1	1	1
RAB2A_HUMAN	RAB2A	1.3	0.01	0	0	4	5	2	2	2
TAF8_HUMAN	TAF8	1.3	0.01	0	1	3	1	1	1	1
KAT8_HUMAN	KAT8	1.28	0.01	0	2	1	3	1	2	1
GAPD1_HUMAN	GAPVD1	1.27	0.01	0	1	2	3	1	2	1
GGCT_HUMAN	GGCT	1.27	0.01	0	3	2	1	0	1	3
SNAA_HUMAN	NAPA	1.26	0.01	0	1	3	2	4	0	0
B2MG_HUMAN	B2M	1.26	0.01	0	1	3	2	2	2	0
FUK_HUMAN	FUK	1.26	0.01	0	1	3	2	2	1	1
RAB5C_HUMAN	RAB5C	1.26	0.01	0	1	3	2	2	1	1
MPRI_HUMAN	IGF2R	1.26	0.01	0	1	3	2	1	2	1
ELOC_HUMAN	TCEB1	1.25	0.01	0	2	1	4	2	2	1
MRCKB_HUMAN	CDC42BPB	1.23	0.01	0	2	4	1	2	2	1
LAS1L_HUMAN	LAS1L	1.23	0.01	0	1	7	3	3	2	3
LRRF2_HUMAN	LRRFIP2	1.22	0.01	0	0	3	4	3	1	1
RD23A_HUMAN	RAD23A	1.21	0.01	0	2	0	1	1	1	0
KMT2C_HUMAN	KMT2C	1.21	0.01	0	1	0	2	1	1	0
AAR2_HUMAN	AAR2	1.2	0.01	0	2	1	0	0	1	1
ZMYM4_HUMAN	ZMYM4	1.2	0.01	0	2	1	0	1	1	0
LSM11_HUMAN	LSM11	1.2	0.01	0	2	1	0	0	1	1
VASP_HUMAN	VASP	1.2	0.01	0	2	1	0	0	1	1
ELP2_HUMAN	ELP2	1.2	0.01	0	1	0	2	1	0	1
DUT_HUMAN	DUT	1.19	0.01	0	0	1	2	1	1	0
DNJB4_HUMAN	DNAJB4	1.19	0.01	0	1	0	2	0	0	2
ES1_HUMAN	C21orf33	1.19	0.01	0	2	5	1	2	2	2
ZBT43_HUMAN	ZBTB43	1.18	0.01	0	1	2	0	0	1	1
UBP36_HUMAN	USP36	1.18	0.01	0	0	2	1	1	1	0
CKAP4_HUMAN	CKAP4	1.18	0.01	0	1	5	2	6	0	0
F107B_HUMAN	FAM107B	1.18	0.01	0	0	1	2	2	0	0
STX6_HUMAN	STX6	1.18	0.01	0	1	2	0	0	1	1
PRKRA_HUMAN	PRKRA	1.18	0.01	0	1	2	0	1	1	0
AURKA_HUMAN	AURKA	1.18	0.01	0	0	2	1	0	2	0
NPTX1_HUMAN	NPTX1	1.17	0.01	0	0	2	1	0	1	1
FYN_HUMAN	FYN	1.17	0.01	0	0	2	1	1	0	1
WDR59_HUMAN	WDR59	1.17	0.01	0	0	2	1	1	0	1
CO4A6_HUMAN	COL4A6	1.17	0.01	0	2	0	2	2	0	1
DDRGK_HUMAN	DDRGK1	1.14	0.01	0	0	2	2	2	1	0
SYNPO_HUMAN	SYNPO	1.14	0.01	0	0	2	2	1	1	1
ADRM1_HUMAN	ADRM1	1.14	0.01	0	0	2	2	1	1	1
SCFD1_HUMAN	SCFD1	1.14	0.01	0	0	2	2	1	1	1
TLK2_HUMAN	TLK2	1.14	0.01	0	0	2	2	1	1	1
BRD9_HUMAN	BRD9	1.13	0.01	0	4	1	1	1	2	2
CLIP1_HUMAN	CLIP1	1.12	0.01	0	0	2	3	2	1	1
NHS_HUMAN	NHS	1.12	0.01	0	0	2	3	2	1	1
SPEE_HUMAN	SRM	1.11	0.01	0	1	3	1	0	1	3
KRR1_HUMAN	KRR1	1.1	0.01	0	1	4	1	1	2	2
H2AY_HUMAN	H2AFY	1.1	0.01	0	1	4	1	1	3	1
MK01_HUMAN	MAPK1	1	0.01	0	0	0	2	0	1	1
R51A1_HUMAN	RAD51AP1	1	0.01	0	0	0	2	1	1	0
RREB1_HUMAN	RREB1	0.99	0.01	0	0	0	2	0	0	2
DNLI3_HUMAN	LIG3	0.99	0.01	1	0	1	3	0	3	1
NP1L1_HUMAN	NAP1L1	0.98	0.01	0	0	2	0	1	1	0
COTL1_HUMAN	COTL1	0.98	0.01	0	0	2	0	0	1	1
TB10B_HUMAN	TBC1D10B	0.98	0.01	0	0	2	0	0	1	1
RB6I2_HUMAN	ERC1	0.98	0.01	0	0	2	0	0	2	0
ARIP4_HUMAN	RAD54L2	0.98	0.01	0	0	2	0	0	1	1
S10AE_HUMAN	S100A14	0.97	0.01	0	0	2	1	3	0	0
SMAG2_HUMAN	SAMD4B	0.97	0.01	0	0	2	0	1	0	1
ACADM_HUMAN	ACADM	0.97	0.01	0	0	3	0	0	2	1
NAA15_HUMAN	NAA15	0.81	0.01	0	0	2	0	0	0	3
TRRAP_HUMAN	TRRAP	2.38	0	0	65	73	72	37	23	25
FLOT1_HUMAN	FLOT1	2.05	0	0	16	16	15	11	7	3
UBA3_HUMAN	UBA3	1.98	0	0	1	1	1	0	0	0
S35F6_HUMAN	SLC35F6	1.98	0	0	1	1	1	0	0	0
SOAT1_HUMAN	SOAT1	1.98	0	0	1	1	1	0	0	0
ERGI3_HUMAN	ERGIC3	1.98	0	0	1	1	1	0	0	0
CS047_HUMAN	C19orf47	1.98	0	0	1	1	1	0	0	0
TR112_HUMAN	TRMT112	1.98	0	0	1	1	1	0	0	0
TUT4_HUMAN	ZCCHC11	1.98	0	0	1	1	1	0	0	0
TTC5_HUMAN	TTC5	1.98	0	0	1	1	1	0	0	0
RTEL1_HUMAN	RTEL1	1.98	0	0	1	1	1	0	0	0
LFA3_HUMAN	CD58	1.98	0	0	1	1	1	0	0	0
H14_HUMAN	HIST1H1E	1.98	0	0	1	1	1	0	0	0
COX5B_HUMAN	COX5B	1.98	0	0	1	1	1	0	0	0
UB2D3_HUMAN	UBE2D3	1.98	0	0	1	1	1	0	0	0
LYRM4_HUMAN	LYRM4	1.98	0	0	1	1	1	0	0	0
FL2D_HUMAN	WTAP	1.98	0	0	9	11	11	4	9	1
VRK3_HUMAN	VRK3	1.98	0	0	1	1	1	0	0	0
VPS72_HUMAN	VPS72	1.98	0	0	1	1	1	0	0	0
LTOR1_HUMAN	LAMTOR1	1.98	0	0	1	1	1	0	0	0
MTSSL_HUMAN	MTSS1L	1.98	0	0	1	1	1	0	0	0
UT14A_HUMAN	UTP14A	1.98	0	0	1	1	1	0	0	0
ANTR1_HUMAN	ANTXR1	1.98	0	0	1	1	1	0	0	0
S38A2_HUMAN	SLC38A2	1.98	0	0	1	1	1	0	0	0
XPP3_HUMAN	XPNPEP3	1.98	0	0	1	1	1	0	0	0
CSPG2_HUMAN	VCAN	1.98	0	0	1	1	1	0	0	0
FLOT2_HUMAN	FLOT2	1.97	0	0	12	15	16	9	7	4
CDC23_HUMAN	CDC23	1.92	0	0	11	14	13	5	8	5
LIMC1_HUMAN	LIMCH1	1.88	0	0	26	31	28	19	12	12
UBP28_HUMAN	USP28	1.87	0	0	11	13	11	5	8	4
SVIL_HUMAN	SVIL	1.84	0	0	16	28	30	22	11	5
APC5_HUMAN	ANAPC5	1.79	0	0	8	11	9	5	5	4
GELS_HUMAN	GSN	1.79	0	0	12	12	13	10	6	3
GCC2_HUMAN	GCC2	1.78	0	0	7	10	9	5	5	3
NU188_HUMAN	NUP188	1.77	0	0	15	11	14	7	7	7
TTC37_HUMAN	TTC37	1.77	0	0	17	16	14	9	11	5
ITB1_HUMAN	ITGB1	1.75	0	0	11	12	15	12	5	3
TARA_HUMAN	TRIOBP	1.75	0	0	7	6	7	3	3	4
AT1B3_HUMAN	ATP1B3	1.75	0	0	7	8	7	7	2	2
KAT2A_HUMAN	KAT2A	1.74	0	0	8	10	9	5	5	4
INT5_HUMAN	INTS5	1.73	0	0	5	6	7	3	4	2
ODB2_HUMAN	DBT	1.72	0	0	12	9	9	4	6	6
TANC1_HUMAN	TANC1	1.72	0	0	5	6	7	3	3	3
DCA11_HUMAN	DCAF11	1.71	0	0	11	8	9	5	6	4
ITA2_HUMAN	ITGA2	1.7	0	0	12	17	15	15	5	4
1A68_HUMAN	HLA-A	1.7	0	0	6	11	13	8	4	4
NEDD1_HUMAN	NEDD1	1.69	0	0	7	8	6	4	5	2
GCP3_HUMAN	TUBGCP3	1.69	0	0	12	12	14	9	8	4
SYMC_HUMAN	MARS	1.68	0	0	15	15	13	8	7	9
MYO1C_HUMAN	MYO1C	1.68	0	0	15	21	21	14	11	7
FAKD5_HUMAN	FASTKD5	1.67	0	0	1	0	1	0	0	0
NDUA9_HUMAN	NDUFA9	1.67	0	0	1	0	1	0	0	0
TIM9_HUMAN	TIMM9	1.67	0	0	1	0	1	0	0	0
MED29_HUMAN	MED29	1.67	0	0	1	0	1	0	0	0
LDLR_HUMAN	LDLR	1.67	0	0	1	0	1	0	0	0
VP33A_HUMAN	VPS33A	1.67	0	0	1	0	1	0	0	0
SUV3_HUMAN	SUPV3L1	1.67	0	0	10	13	13	5	7	8
AP3D1_HUMAN	AP3D1	1.67	0	0	1	0	1	0	0	0
ZDH13_HUMAN	ZDHHC13	1.67	0	0	1	0	1	0	0	0
CRIPT_HUMAN	CRIPT	1.67	0	0	1	0	1	0	0	0
RUSD4_HUMAN	RPUSD4	1.67	0	0	1	0	1	0	0	0
FBX28_HUMAN	FBXO28	1.67	0	0	1	0	1	0	0	0
SPT6H_HUMAN	SUPT6H	1.67	0	0	1	0	1	0	0	0
BAZ1A_HUMAN	BAZ1A	1.67	0	0	1	0	1	0	0	0
THADA_HUMAN	THADA	1.67	0	0	1	0	1	0	0	0
SPAS2_HUMAN	SPATS2	1.67	0	0	8	10	6	3	8	2
BL1S2_HUMAN	BLOC1S2	1.67	0	0	1	0	1	0	0	0
TM9S1_HUMAN	TM9SF1	1.67	0	0	1	0	1	0	0	0
PAGR1_HUMAN	PAGR1	1.67	0	0	1	0	1	0	0	0
ATPD_HUMAN	ATP5D	1.67	0	0	1	0	1	0	0	0
KV315_HUMAN	KV315_HUMAN	1.67	0	0	1	0	1	0	0	0
CABIN_HUMAN	CABIN1	1.66	0	0	10	11	13	8	6	5
NDK6_HUMAN	NME6	1.65	0	0	1	1	0	0	0	0
EXOS1_HUMAN	EXOSC1	1.65	0	0	1	1	0	0	0	0
RTCA_HUMAN	RTCA	1.65	0	0	1	1	0	0	0	0
MUC16_HUMAN	MUC16_HUMAN	1.65	0	0	11	12	11	7	6	6
EMAL2_HUMAN	EML2	1.65	0	0	1	1	0	0	0	0
BGAL_HUMAN	GLB1	1.65	0	0	1	1	0	0	0	0
T2H2L_HUMAN	GTF2H2C;GTF2H2D	1.65	0	0	1	1	0	0	0	0
SMG9_HUMAN	SMG9	1.65	0	0	1	1	0	0	0	0
TAF6_HUMAN	TAF6	1.65	0	0	11	7	9	6	4	5
ZGPAT_HUMAN	ZGPAT	1.65	0	0	1	1	0	0	0	0
QRIC1_HUMAN	QRICH1	1.65	0	0	1	1	0	0	0	0
PSB8_HUMAN	PSMB8	1.65	0	0	1	1	0	0	0	0
RAD18_HUMAN	RAD18	1.65	0	0	1	1	0	0	0	0
TM9S2_HUMAN	TM9SF2	1.65	0	0	1	1	0	0	0	0
AAKB1_HUMAN	PRKAB1	1.65	0	0	1	1	0	0	0	0
PO210_HUMAN	NUP210	1.65	0	0	1	1	0	0	0	0
SIAS_HUMAN	NANS	1.65	0	0	1	1	0	0	0	0
PIPNB_HUMAN	PITPNB	1.65	0	0	1	1	0	0	0	0
PP2AA_HUMAN	PPP2CA	1.65	0	0	1	1	0	0	0	0
KTNA1_HUMAN	KATNA1	1.65	0	0	1	1	0	0	0	0
SCRB2_HUMAN	SCARB2	1.65	0	0	1	1	0	0	0	0
CE024_HUMAN	C5orf24	1.65	0	0	1	1	0	0	0	0
SPB4_HUMAN	SERPINB4	1.65	0	0	1	1	0	0	0	0
PI51A_HUMAN	PIP5K1A	1.64	0	0	0	1	1	0	0	0
ARP3B_HUMAN	ACTR3B	1.64	0	0	0	1	1	0	0	0
MPRD_HUMAN	M6PR	1.64	0	0	0	1	1	0	0	0
F208B_HUMAN	FAM208B	1.64	0	0	0	1	1	0	0	0
SSRG_HUMAN	SSR3	1.64	0	0	0	1	1	0	0	0
BAP1_HUMAN	BAP1	1.64	0	0	0	1	1	0	0	0
HACL1_HUMAN	HACL1	1.64	0	0	0	1	1	0	0	0
TF3C5_HUMAN	GTF3C5	1.64	0	0	0	1	1	0	0	0
HPCL1_HUMAN	HPCAL1	1.64	0	0	0	1	1	0	0	0
RRAS2_HUMAN	RRAS2	1.64	0	0	0	1	1	0	0	0
VAS1_HUMAN	ATP6AP1	1.64	0	0	0	1	1	0	0	0
LRC8A_HUMAN	LRRC8A	1.64	0	0	0	1	1	0	0	0
PHLB2_HUMAN	PHLDB2	1.64	0	0	0	1	1	0	0	0
FACE1_HUMAN	ZMPSTE24	1.64	0	0	0	1	1	0	0	0
OSB10_HUMAN	OSBPL10	1.64	0	0	0	1	1	0	0	0
OPHN1_HUMAN	OPHN1	1.64	0	0	0	1	1	0	0	0
NDUB9_HUMAN	NDUFB9	1.64	0	0	0	1	1	0	0	0
EAF1_HUMAN	EAF1	1.64	0	0	0	1	1	0	0	0
CPNE8_HUMAN	CPNE8	1.64	0	0	0	1	1	0	0	0
CSR2B_HUMAN	CSRP2BP	1.64	0	0	0	1	1	0	0	0
ADAS_HUMAN	AGPS	1.64	0	0	0	1	1	0	0	0
USMG5_HUMAN	USMG5	1.64	0	0	0	1	1	0	0	0
SC61G_HUMAN	SEC61G	1.64	0	0	0	1	1	0	0	0
KAP0_HUMAN	PRKAR1A	1.64	0	0	0	1	1	0	0	0
NB5R3_HUMAN	CYB5R3	1.64	0	0	0	1	1	0	0	0
KCD15_HUMAN	KCTD15	1.64	0	0	0	1	1	0	0	0
QCR1_HUMAN	UQCRC1	1.64	0	0	0	1	1	0	0	0
CD47_HUMAN	CD47	1.64	0	0	0	1	1	0	0	0
PPIL1_HUMAN	PPIL1	1.64	0	0	0	1	1	0	0	0
APC4_HUMAN	ANAPC4	1.64	0	0	5	6	6	2	3	4
DPM1_HUMAN	DPM1	1.64	0	0	0	1	1	0	0	0
AP1S1_HUMAN	AP1S1	1.64	0	0	0	1	1	0	0	0
CEP85_HUMAN	CEP85	1.64	0	0	0	1	1	0	0	0
NLTP_HUMAN	SCP2	1.64	0	0	0	1	1	0	0	0
HLAG_HUMAN	HLA-G	1.64	0	0	0	1	1	0	0	0
SSRA_HUMAN	SSR1	1.64	0	0	0	1	1	0	0	0
TRI32_HUMAN	TRIM32	1.64	0	0	0	1	1	0	0	0
SKA1_HUMAN	SKA1	1.64	0	0	0	1	1	0	0	0
XRP2_HUMAN	RP2	1.64	0	0	0	1	1	0	0	0
S38A5_HUMAN	SLC38A5	1.64	0	0	0	1	1	0	0	0
AFF4_HUMAN	AFF4	1.64	0	0	12	12	13	6	7	8
COQ6_HUMAN	COQ6	1.64	0	0	0	1	1	0	0	0
APC13_HUMAN	ANAPC13	1.64	0	0	0	1	1	0	0	0
M2OM_HUMAN	SLC25A11	1.64	0	0	0	1	1	0	0	0
EMAL3_HUMAN	EML3	1.64	0	0	0	1	1	0	0	0
PHF2_HUMAN	PHF2	1.64	0	0	0	1	1	0	0	0
AAKG1_HUMAN	PRKAG1	1.64	0	0	0	1	1	0	0	0
PACS1_HUMAN	PACS1	1.64	0	0	0	1	1	0	0	0
SNAPN_HUMAN	SNAPIN	1.64	0	0	0	1	1	0	0	0
SEPT8_HUMAN	2018-09-08	1.64	0	0	5	13	11	8	4	4
ATPG_HUMAN	ATP5C1	1.64	0	0	0	1	1	0	0	0
RRP5_HUMAN	PDCD11	1.64	0	0	0	1	1	0	0	0
YLAT2_HUMAN	SLC7A6	1.64	0	0	0	1	1	0	0	0
KIF11_HUMAN	KIF11	1.64	0	0	7	8	7	4	4	4
LYPA1_HUMAN	LYPLA1	1.64	0	0	0	1	1	0	0	0
MRP2_HUMAN	ABCC2	1.64	0	0	0	1	1	0	0	0
MLEC_HUMAN	MLEC	1.64	0	0	0	1	1	0	0	0
MIO_HUMAN	MIOS	1.63	0	0	7	6	7	4	4	3
STOM_HUMAN	STOM	1.63	0	0	8	8	9	9	4	1
DCTN2_HUMAN	DCTN2	1.63	0	0	9	7	9	6	5	3
BAG2_HUMAN	BAG2	1.61	0	0	7	5	6	5	5	0
CDC27_HUMAN	CDC27	1.6	0	0	8	12	8	4	7	5
CARL1_HUMAN	CARL1_HUMAN	1.59	0	0	5	4	4	3	3	1
HSDL2_HUMAN	HSDL2	1.58	0	0	4	4	5	0	3	4
CRNL1_HUMAN	CRNKL1	1.58	0	0	6	8	7	4	5	3
PCID2_HUMAN	PCID2	1.58	0	0	11	9	9	6	5	6
INT1_HUMAN	INTS1	1.58	0	0	25	26	20	16	12	15
ZBED1_HUMAN	ZBED1	1.58	0	0	4	4	5	2	3	2
MOT1_HUMAN	SLC16A1	1.57	0	0	4	5	4	3	2	2
RFXAP_HUMAN	RFXAP	1.57	0	0	3	5	5	2	3	2
MED16_HUMAN	MED16	1.57	0	0	6	6	4	2	5	2
TARB1_HUMAN	TARBP1	1.57	0	0	6	7	8	3	3	6
NCOA6_HUMAN	NCOA6	1.56	0	0	5	5	6	2	3	4
ZWINT_HUMAN	ZWINT	1.56	0	0	4	6	6	5	4	0
CNOT9_HUMAN	CNOT9_HUMAN	1.55	0	0	6	6	7	3	4	4
INT8_HUMAN	INTS8	1.55	0	0	4	7	5	4	2	3
TXLNA_HUMAN	TXLNA	1.55	0	0	9	7	9	5	7	3
ARGL1_HUMAN	ARGLU1	1.54	0	0	3	4	4	1	3	2
DDX41_HUMAN	DDX41	1.54	0	0	4	3	4	2	2	2
CSTF3_HUMAN	CSTF3	1.53	0	0	13	16	13	7	10	9
KDM3A_HUMAN	KDM3A	1.53	0	0	3	4	4	1	2	3
TADA3_HUMAN	TADA3	1.53	0	0	5	4	5	4	2	2
GBB1_HUMAN	GNB1	1.53	0	0	3	4	4	3	2	1
RPAP3_HUMAN	RPAP3	1.53	0	0	5	5	7	3	5	2
UACA_HUMAN	UACA	1.53	0	0	4	14	12	9	7	2
NUP54_HUMAN	NUP54	1.52	0	0	4	6	4	1	4	3
TAF6L_HUMAN	TAF6L	1.52	0	0	4	5	5	2	2	4
RPN1_HUMAN	RPN1	1.52	0	0	4	6	4	5	2	1
NFKB1_HUMAN	NFKB1	1.51	0	0	4	6	7	4	3	3
NDUAA_HUMAN	NDUFA10	1.5	0	0	1	1	1	0	1	0
CDC26_HUMAN	CDC26	1.5	0	0	1	1	1	0	1	0
AGO4_HUMAN	AGO4	1.5	0	0	1	1	1	0	1	0
PMM2_HUMAN	PMM2	1.5	0	0	1	1	1	0	1	0
RM48_HUMAN	MRPL48	1.5	0	0	1	1	1	0	1	0
UBP42_HUMAN	USP42	1.5	0	0	1	1	1	0	1	0
NUP98_HUMAN	NUP98	1.5	0	0	7	9	10	8	5	3
MCM7_HUMAN	MCM7	1.5	0	0	4	9	7	4	4	4
MIER1_HUMAN	MIER1	1.5	0	0	1	1	1	0	1	0
2A5G_HUMAN	PPP2R5C	1.5	0	0	1	1	1	0	1	0
PRP16_HUMAN	DHX38	1.5	0	0	1	1	1	0	1	0
NDUF7_HUMAN	NDUFAF7	1.5	0	0	1	1	1	0	1	0
UBQL1_HUMAN	UBQLN1	1.5	0	0	1	1	1	0	1	0
PZP_HUMAN	PZP	1.5	0	0	1	1	1	0	1	0
ARP5_HUMAN	ACTR5	1.5	0	0	1	1	1	0	1	0
TIM13_HUMAN	TIMM13	1.5	0	0	1	1	1	0	1	0
MOB1A_HUMAN	MOB1A	1.49	0	0	1	1	1	1	0	0
HPRT_HUMAN	HPRT1	1.49	0	0	4	4	4	0	4	3
NDUS7_HUMAN	NDUFS7	1.49	0	0	1	1	1	1	0	0
AT1A1_HUMAN	ATP1A1	1.49	0	0	22	28	28	29	8	13
PP2BA_HUMAN	PPP3CA	1.49	0	0	1	1	1	1	0	0
RCOR3_HUMAN	RCOR3	1.49	0	0	4	3	5	2	3	2
CLP1_HUMAN	CLP1	1.49	0	0	1	1	1	1	0	0
PLP2_HUMAN	PLP2	1.49	0	0	1	1	1	1	0	0
MRP4_HUMAN	ABCC4	1.49	0	0	1	1	1	1	0	0
CUX1_HUMAN	CUX1	1.49	0	0	4	5	3	3	4	0
F162A_HUMAN	FAM162A	1.49	0	0	1	1	1	1	0	0
XXLT1_HUMAN	XXYLT1	1.49	0	0	1	1	1	1	0	0
BRCC3_HUMAN	BRCC3	1.49	0	0	1	1	1	1	0	0
KIF14_HUMAN	KIF14	1.49	0	0	9	21	16	14	6	9
BAG6_HUMAN	BAG6	1.49	0	0	16	12	17	9	11	9
EI2BE_HUMAN	EIF2B5	1.49	0	0	1	1	1	1	0	0
APC7_HUMAN	ANAPC7	1.49	0	0	8	11	10	7	5	6
LETM1_HUMAN	LETM1	1.49	0	0	1	1	1	1	0	0
CD81_HUMAN	CD81	1.49	0	0	1	1	1	1	0	0
GYS1_HUMAN	GYS1	1.49	0	0	1	1	1	1	0	0
DPOG1_HUMAN	POLG	1.49	0	0	1	1	1	1	0	0
RFIP1_HUMAN	RAB11FIP1	1.49	0	0	1	1	1	1	0	0
RAI3_HUMAN	GPRC5A	1.48	0	0	3	3	3	3	1	1
AMZ2_HUMAN	AMZ2	1.48	0	0	3	3	3	2	1	2
GNAI3_HUMAN	GNAI3	1.48	0	0	4	4	4	5	1	1
MP2K2_HUMAN	MAP2K2	1.48	0	0	1	1	1	0	0	1
NEUT_HUMAN	NTS	1.48	0	0	1	1	1	0	0	1
TBK1_HUMAN	TBK1	1.48	0	0	1	1	1	0	0	1
NCBP2_HUMAN	NCBP2	1.48	0	0	5	4	3	2	2	3
MED25_HUMAN	MED25	1.48	0	0	1	1	1	0	0	1
CDO1_HUMAN	CDO1	1.48	0	0	1	1	1	0	0	1
UMPS_HUMAN	UMPS	1.48	0	0	1	1	1	0	0	1
ZN281_HUMAN	ZNF281	1.48	0	0	1	1	1	0	0	1
CCDC6_HUMAN	CCDC6	1.48	0	0	3	3	3	2	1	2
RB3GP_HUMAN	RAB3GAP1	1.48	0	0	1	1	1	0	0	1
ACTZ_HUMAN	ACTR1A	1.48	0	0	3	3	3	1	2	2
EXOC1_HUMAN	EXOC1	1.48	0	0	1	1	1	0	0	1
NDK7_HUMAN	NME7	1.48	0	0	1	1	1	0	0	1
DMAP1_HUMAN	DMAP1	1.47	0	0	10	5	7	2	7	5
EIF3H_HUMAN	EIF3H	1.47	0	0	3	5	4	2	2	3
P5CS_HUMAN	ALDH18A1	1.46	0	0	22	23	23	14	16	15
CND1_HUMAN	NCAPD2	1.46	0	0	11	7	7	3	6	7
RL15_HUMAN	RPL15	1.45	0	0	7	10	8	7	7	2
ODPX_HUMAN	PDHX	1.45	0	0	8	9	8	4	6	6
GRPE1_HUMAN	GRPEL1	1.45	0	0	6	5	5	4	5	1
KIF2C_HUMAN	KIF2C	1.45	0	0	7	6	6	2	4	6
GOGB1_HUMAN	GOLGB1	1.45	0	0	38	18	38	28	28	8
FRIH_HUMAN	FTH1	1.45	0	0	7	8	7	4	4	6
ELL2_HUMAN	ELL2	1.45	0	0	4	3	3	1	5	0
FANCA_HUMAN	FANCA	1.45	0	0	5	3	5	1	4	3
MET16_HUMAN	METTL16	1.45	0	0	6	4	6	3	3	4
PACN3_HUMAN	PACSIN3	1.44	0	0	5	7	7	6	3	3
INT6_HUMAN	INTS6	1.44	0	0	13	15	13	9	9	9
TPM3_HUMAN	TPM3	1.44	0	0	5	14	12	10	5	5
RM03_HUMAN	MRPL3	1.44	0	0	5	4	4	2	2	4
CD97_HUMAN	CD97	1.43	0	0	4	4	5	5	1	2
SPB6_HUMAN	SERPINB6	1.43	0	0	4	4	5	3	2	3
RB11B_HUMAN	RAB11B	1.43	0	0	3	6	4	4	3	1
RM18_HUMAN	MRPL18	1.43	0	0	4	3	3	2	1	3
CD2AP_HUMAN	CD2AP	1.43	0	0	8	10	8	5	6	6
WRIP1_HUMAN	WRNIP1	1.43	0	0	10	9	7	8	5	4
EDC4_HUMAN	EDC4	1.43	0	0	8	5	7	3	5	5
IMA5_HUMAN	KPNA1	1.43	0	0	4	5	4	3	3	2
NFRKB_HUMAN	NFRKB	1.43	0	0	3	3	4	2	2	2
TPP2_HUMAN	TPP2	1.43	0	0	26	25	24	19	20	12
WDR82_HUMAN	WDR82	1.42	0	0	7	7	6	4	4	5
SYLC_HUMAN	LARS	1.42	0	0	26	24	19	15	16	16
RM21_HUMAN	MRPL21	1.42	0	0	3	4	3	2	2	2
NU133_HUMAN	NUP133	1.41	0	0	7	10	6	7	3	5
HDAC3_HUMAN	HDAC3	1.4	0	0	4	5	5	5	3	1
RPAP2_HUMAN	RPAP2	1.4	0	0	7	6	8	5	6	3
GIPC1_HUMAN	GIPC1	1.4	0	0	5	3	3	2	4	1
RM38_HUMAN	MRPL38	1.4	0	0	6	5	3	5	2	2
PF21A_HUMAN	PHF21A	1.4	0	0	4	5	5	3	5	1
FAKD2_HUMAN	FASTKD2	1.4	0	0	15	13	13	10	10	8
AP2B1_HUMAN	AP2B1	1.4	0	0	16	19	19	20	8	9
MED23_HUMAN	MED23	1.39	0	0	5	8	8	4	6	4
BASI_HUMAN	BSG	1.39	0	0	7	7	7	6	4	4
NU107_HUMAN	NUP107	1.39	0	0	9	7	9	4	8	5
MCM3_HUMAN	MCM3	1.39	0	0	7	12	5	4	5	7
RS27_HUMAN	RPS27	1.39	0	0	4	3	4	2	3	2
CDC16_HUMAN	CDC16	1.38	0	0	8	9	11	5	4	10
UBR5_HUMAN	UBR5	1.38	0	0	19	25	26	16	18	15
VWA8_HUMAN	VWA8	1.38	0	0	40	36	41	30	29	24
INT9_HUMAN	INTS9	1.38	0	0	5	6	7	4	4	4
FANCG_HUMAN	FANCG	1.38	0	0	3	6	5	4	2	3
CYFP1_HUMAN	CYFIP1	1.38	0	0	6	6	6	5	4	3
SYRC_HUMAN	RARS	1.38	0	0	18	14	18	13	11	11
FOXK1_HUMAN	FOXK1	1.38	0	0	5	7	6	5	4	3
RL11_HUMAN	RPL11	1.38	0	0	3	4	4	3	2	2
DIAP3_HUMAN	DIAPH3	1.37	0	0	3	2	3	1	2	2
PTCD1_HUMAN	PTCD1	1.37	0	0	12	8	10	8	8	5
RL23A_HUMAN	RPL23A	1.37	0	0	5	5	5	4	3	3
SGT1_HUMAN	ECD	1.36	0	0	2	3	3	1	3	1
PNPT1_HUMAN	PNPT1	1.36	0	0	7	7	5	3	5	5
KMT2D_HUMAN	KMT2D	1.36	0	0	4	7	11	4	5	6
CDK8_HUMAN	CDK8	1.36	0	0	3	3	2	2	2	1
SYIC_HUMAN	IARS	1.36	0	0	24	24	25	19	18	15
TFR1_HUMAN	TFRC	1.36	0	0	24	27	22	23	14	15
RALA_HUMAN	RALA	1.35	0	0	2	3	3	2	1	2
INT10_HUMAN	INTS10	1.35	0	0	5	6	4	5	1	4
FKB15_HUMAN	FKBP15	1.35	0	0	12	10	12	9	8	7
LIMA1_HUMAN	LIMA1	1.35	0	0	9	14	14	14	7	5
NOP56_HUMAN	NOP56	1.35	0	0	9	7	7	6	5	5
RL17_HUMAN	RPL17-C18orf32;...	1.35	0	0	6	7	6	5	4	4
F10A1_HUMAN	ST13	1.35	0	0	3	3	2	1	1	3
PCMD1_HUMAN	PCMTD1	1.35	0	0	2	3	3	2	1	2
UBN2_HUMAN	UBN2	1.35	0	0	6	4	6	4	5	2
GCP2_HUMAN	TUBGCP2	1.35	0	0	15	16	14	11	13	8
INT12_HUMAN	INTS12	1.35	0	0	4	4	4	2	4	2
P4HA2_HUMAN	P4HA2	1.35	0	0	11	11	8	9	5	7
CDN2A_HUMAN	CDN2A_HUMAN	1.34	0	0	1	0	0	0	0	0
CALD1_HUMAN	CALD1	1.34	0	0	10	19	16	14	10	8
AK1A1_HUMAN	AKR1A1	1.34	0	0	1	0	0	0	0	0
SAAL1_HUMAN	SAAL1	1.34	0	0	1	0	0	0	0	0
CTCF_HUMAN	CTCF	1.34	0	0	1	0	0	0	0	0
ARP10_HUMAN	ACTR10	1.34	0	0	1	0	0	0	0	0
TOP3B_HUMAN	TOP3B	1.34	0	0	1	0	0	0	0	0
RBG10_HUMAN	RABGAP1L	1.34	0	0	1	0	0	0	0	0
RPGF6_HUMAN	RAPGEF6	1.34	0	0	1	0	0	0	0	0
RL31_HUMAN	RPL31	1.34	0	0	3	5	4	3	3	2
JERKY_HUMAN	JERKY_HUMAN	1.34	0	0	1	0	0	0	0	0
FLCN_HUMAN	FLCN	1.34	0	0	1	0	0	0	0	0
ING2_HUMAN	ING2	1.34	0	0	1	0	0	0	0	0
UN13D_HUMAN	UNC13D	1.34	0	0	1	0	0	0	0	0
CP131_HUMAN	CP131_HUMAN	1.34	0	0	1	0	0	0	0	0
CTSL2_HUMAN	CTDSPL2	1.34	0	0	1	0	0	0	0	0
NENF_HUMAN	NENF	1.34	0	0	1	0	0	0	0	0
RING2_HUMAN	RNF2	1.34	0	0	1	0	0	0	0	0
DHB8_HUMAN	HSD17B8	1.34	0	0	1	0	0	0	0	0
PCSK9_HUMAN	PCSK9	1.34	0	0	1	0	0	0	0	0
TIPIN_HUMAN	TIPIN	1.34	0	0	1	0	0	0	0	0
DYLT1_HUMAN	DYNLT1	1.34	0	0	1	0	0	0	0	0
PR38A_HUMAN	PRPF38A	1.34	0	0	1	0	0	0	0	0
CENPQ_HUMAN	CENPQ	1.34	0	0	1	0	0	0	0	0
NR2C1_HUMAN	NR2C1	1.34	0	0	1	0	0	0	0	0
APOA4_HUMAN	APOA4	1.34	0	0	1	0	0	0	0	0
SYFA_HUMAN	FARSA	1.34	0	0	3	5	4	3	2	3
ARP19_HUMAN	ARPP19	1.34	0	0	1	0	0	0	0	0
TPSN_HUMAN	TAPBP	1.34	0	0	1	0	0	0	0	0
ODPA_HUMAN	PDHA1	1.34	0	0	3	6	3	4	3	1
NPC2_HUMAN	NPC2	1.34	0	0	1	0	0	0	0	0
OSB11_HUMAN	OSBPL11	1.34	0	0	1	0	0	0	0	0
NMNA1_HUMAN	NMNAT1	1.34	0	0	1	0	0	0	0	0
SMOC1_HUMAN	SMOC1	1.34	0	0	1	0	0	0	0	0
CNBP_HUMAN	CNBP	1.34	0	0	1	0	0	0	0	0
PICAL_HUMAN	PICALM	1.34	0	0	6	10	7	9	6	1
UTP20_HUMAN	UTP20	1.34	0	0	1	0	0	0	0	0
M3K2_HUMAN	MAP3K2	1.34	0	0	1	0	0	0	0	0
GRM2B_HUMAN	GRM2B_HUMAN	1.34	0	0	1	0	0	0	0	0
RM34_HUMAN	MRPL34	1.34	0	0	1	0	0	0	0	0
WDR18_HUMAN	WDR18	1.34	0	0	3	5	4	3	2	3
COA3_HUMAN	COA3	1.34	0	0	1	0	0	0	0	0
TDIF2_HUMAN	DNTTIP2	1.34	0	0	1	0	0	0	0	0
MGN_HUMAN	MAGOH	1.34	0	0	1	0	0	0	0	0
CENPS_HUMAN	APITD1	1.34	0	0	1	0	0	0	0	0
RICTR_HUMAN	RICTOR	1.34	0	0	1	0	0	0	0	0
CLH2_HUMAN	CLTCL1	1.34	0	0	1	0	0	0	0	0
NPA1P_HUMAN	URB1	1.34	0	0	1	0	0	0	0	0
WAC_HUMAN	WAC	1.34	0	0	6	6	4	4	5	2
SUMF1_HUMAN	SUMF1	1.34	0	0	1	0	0	0	0	0
B3GA3_HUMAN	B3GAT3	1.34	0	0	1	0	0	0	0	0
ELP3_HUMAN	ELP3	1.34	0	0	1	0	0	0	0	0
PTN2_HUMAN	PTPN2	1.34	0	0	1	0	0	0	0	0
IF3M_HUMAN	MTIF3	1.34	0	0	1	0	0	0	0	0
KDM2A_HUMAN	KDM2A	1.34	0	0	1	0	0	0	0	0
SPB1_HUMAN	FTSJ3	1.34	0	0	1	0	0	0	0	0
NADK_HUMAN	NADK	1.34	0	0	1	0	0	0	0	0
SURF4_HUMAN	SURF4	1.34	0	0	1	0	0	0	0	0
TRM61_HUMAN	TRMT61A	1.33	0	0	0	0	1	0	0	0
MGST1_HUMAN	MGST1	1.33	0	0	0	0	1	0	0	0
KHDR3_HUMAN	KHDRBS3	1.33	0	0	0	0	1	0	0	0
CCDB1_HUMAN	CCNDBP1	1.33	0	0	0	0	1	0	0	0
ATF2_HUMAN	ATF2	1.33	0	0	0	0	1	0	0	0
GLRX5_HUMAN	GLRX5	1.33	0	0	0	0	1	0	0	0
AF9_HUMAN	MLLT3	1.33	0	0	0	0	1	0	0	0
PGBM_HUMAN	HSPG2	1.33	0	0	0	0	1	0	0	0
CNNM3_HUMAN	CNNM3	1.33	0	0	0	0	1	0	0	0
LSM12_HUMAN	LSM12	1.33	0	0	0	0	1	0	0	0
KBTB4_HUMAN	KBTBD4	1.33	0	0	0	0	1	0	0	0
CA109_HUMAN	C1orf109	1.33	0	0	0	0	1	0	0	0
MTCH2_HUMAN	MTCH2	1.33	0	0	0	0	1	0	0	0
NHEJ1_HUMAN	NHEJ1	1.33	0	0	0	0	1	0	0	0
AAPK1_HUMAN	PRKAA1	1.33	0	0	0	0	1	0	0	0
NDUS2_HUMAN	NDUFS2	1.33	0	0	0	0	1	0	0	0
VPS53_HUMAN	VPS53	1.33	0	0	0	0	1	0	0	0
DYLT3_HUMAN	DYNLT3	1.33	0	0	0	0	1	0	0	0
CGNL1_HUMAN	CGNL1	1.33	0	0	0	0	1	0	0	0
DFNA5_HUMAN	DFNA5	1.33	0	0	0	0	1	0	0	0
SYNEM_HUMAN	SYNM	1.33	0	0	0	0	1	0	0	0
RBCC1_HUMAN	RB1CC1	1.33	0	0	0	0	1	0	0	0
CD166_HUMAN	ALCAM	1.33	0	0	0	0	1	0	0	0
PPOX_HUMAN	PPOX	1.33	0	0	0	0	1	0	0	0
ANR40_HUMAN	ANKRD40	1.33	0	0	0	0	1	0	0	0
CLSPN_HUMAN	CLSPN	1.33	0	0	0	0	1	0	0	0
MORC3_HUMAN	MORC3	1.33	0	0	0	0	1	0	0	0
MGST3_HUMAN	MGST3	1.33	0	0	0	0	1	0	0	0
HMMR_HUMAN	HMMR	1.33	0	0	3	2	4	3	3	0
PRI1_HUMAN	PRIM1	1.33	0	0	4	3	2	1	3	2
FHL2_HUMAN	FHL2	1.33	0	0	0	0	1	0	0	0
ANR10_HUMAN	ANKRD10	1.33	0	0	0	0	1	0	0	0
PPGB_HUMAN	CTSA	1.33	0	0	0	0	1	0	0	0
PFD3_HUMAN	VBP1	1.33	0	0	0	0	1	0	0	0
SCRB1_HUMAN	SCARB1	1.33	0	0	0	0	1	0	0	0
ZNF74_HUMAN	ZNF74	1.33	0	0	0	0	1	0	0	0
CREB1_HUMAN	CREB1	1.33	0	1	0	0	1	0	0	0
MA1B1_HUMAN	MAN1B1	1.33	0	0	0	0	1	0	0	0
SEPT7_HUMAN	2018-09-07	1.33	0	0	11	20	15	14	10	9
F234A_HUMAN	F234A_HUMAN	1.33	0	0	0	0	1	0	0	0
SC6A9_HUMAN	SLC6A9	1.33	0	0	0	0	1	0	0	0
2ABG_HUMAN	PPP2R2C	1.33	0	0	0	0	1	0	0	0
PHF12_HUMAN	PHF12	1.33	0	0	0	0	1	0	0	0
RFC3_HUMAN	RFC3	1.33	0	0	8	8	8	5	6	6
TOIP2_HUMAN	TOR1AIP2	1.33	0	0	0	0	1	0	0	0
VPS41_HUMAN	VPS41	1.33	0	0	0	0	1	0	0	0
KMT2A_HUMAN	KMT2A	1.33	0	0	0	0	1	0	0	0
ARI1_HUMAN	ARIH1	1.33	0	0	0	0	1	0	0	0
SLX4I_HUMAN	SLX4IP	1.32	0	0	3	3	3	2	2	2
LOXL2_HUMAN	LOXL2	1.32	0	0	9	10	9	7	5	8
FANCB_HUMAN	FANCB	1.32	0	0	10	8	11	8	6	7
UBP24_HUMAN	USP24	1.32	0	0	13	11	13	10	8	9
GCR_HUMAN	NR3C1	1.32	0	0	4	3	6	2	4	3
RDH11_HUMAN	RDH11	1.31	0	0	0	1	0	0	0	0
IMA3_HUMAN	KPNA4	1.31	0	0	2	3	4	2	2	2
STX10_HUMAN	STX10	1.31	0	0	0	1	0	0	0	0
COG2_HUMAN	COG2	1.31	0	0	0	1	0	0	0	0
JMY_HUMAN	JMY	1.31	0	0	0	1	0	0	0	0
DPM3_HUMAN	DPM3	1.31	0	0	0	1	0	0	0	0
2A5A_HUMAN	PPP2R5A	1.31	0	0	0	1	0	0	0	0
UTP15_HUMAN	UTP15	1.31	0	0	0	1	0	0	0	0
RENR_HUMAN	ATP6AP2	1.31	0	0	0	1	0	0	0	0
PRPS2_HUMAN	PRPS2	1.31	0	0	0	1	0	0	0	0
EXOC7_HUMAN	EXOC7	1.31	0	0	0	1	0	0	0	0
ATP5S_HUMAN	ATP5S	1.31	0	0	0	1	0	0	0	0
WASC5_HUMAN	WASC5_HUMAN	1.31	0	0	0	1	0	0	0	0
DNMBP_HUMAN	DNMBP	1.31	0	0	0	1	0	0	0	0
SYFM_HUMAN	FARS2	1.31	0	0	0	1	0	0	0	0
CASC4_HUMAN	CASC4	1.31	0	0	0	1	0	0	0	0
APC16_HUMAN	ANAPC16	1.31	0	0	0	1	0	0	0	0
PTH2_HUMAN	PTRH2	1.31	0	0	0	1	0	0	0	0
BIG3_HUMAN	KIAA1244	1.31	0	0	0	1	0	0	0	0
GOGA7_HUMAN	GOLGA7	1.31	0	0	0	1	0	0	0	0
HDGR3_HUMAN	HDGR3_HUMAN	1.31	0	0	0	1	0	0	0	0
PLBL2_HUMAN	PLBD2	1.31	0	0	0	1	0	0	0	0
RAB9A_HUMAN	RAB9A	1.31	0	0	0	1	0	0	0	0
SURF2_HUMAN	SURF2	1.31	0	0	0	1	0	0	0	0
B4GT1_HUMAN	B4GALT1	1.31	0	0	0	1	0	0	0	0
PRPS1_HUMAN	PRPS1	1.31	0	0	0	1	0	0	0	0
SEC63_HUMAN	SEC63	1.31	0	0	0	1	0	0	0	0
ACSL3_HUMAN	ACSL3	1.31	0	0	0	1	0	0	0	0
ZN106_HUMAN	ZNF106	1.31	0	0	0	1	0	0	0	0
WDR47_HUMAN	WDR47	1.31	0	0	0	1	0	0	0	0
SMAD3_HUMAN	SMAD3	1.31	0	1	0	1	0	0	0	0
GRHPR_HUMAN	GRHPR	1.31	0	0	0	1	0	0	0	0
LRC57_HUMAN	LRRC57	1.31	0	0	0	1	0	0	0	0
SFXN1_HUMAN	SFXN1	1.31	0	0	0	1	0	0	0	0
KAP1_HUMAN	PRKAR1B	1.31	0	0	0	1	0	0	0	0
ERMP1_HUMAN	ERMP1	1.31	0	0	0	1	0	0	0	0
ZFPL1_HUMAN	ZFPL1	1.31	0	0	0	1	0	0	0	0
FRIL_HUMAN	FTL	1.31	0	0	0	1	0	0	0	0
DHB11_HUMAN	HSD17B11	1.31	0	0	0	1	0	0	0	0
IREB2_HUMAN	IREB2	1.31	0	0	0	1	0	0	0	0
DNPEP_HUMAN	DNPEP	1.31	0	0	0	1	0	0	0	0
CDCA3_HUMAN	CDCA3	1.31	0	0	0	1	0	0	0	0
WASH6_HUMAN	WASH6_HUMAN	1.31	0	0	0	1	0	0	0	0
ACDSB_HUMAN	ACADSB	1.31	0	0	0	1	0	0	0	0
ATPK_HUMAN	ATP5J2	1.31	0	0	0	1	0	0	0	0
SGF29_HUMAN	CCDC101	1.31	0	0	5	5	7	4	2	6
GLMN_HUMAN	GLMN	1.31	0	0	0	1	0	0	0	0
CISD1_HUMAN	CISD1	1.31	0	0	0	1	0	0	0	0
CTL1_HUMAN	SLC44A1	1.31	0	0	0	1	0	0	0	0
RMD3_HUMAN	RMDN3	1.31	0	0	0	1	0	0	0	0
ZBT7B_HUMAN	ZBTB7B	1.31	0	0	0	1	0	0	0	0
KTN1_HUMAN	KTN1	1.31	0	0	12	17	16	13	10	10
RFX1_HUMAN	RFX1	1.31	0	0	4	6	3	3	4	2
RGAP1_HUMAN	RACGAP1	1.31	0	0	7	9	9	6	4	8
ARF5_HUMAN	ARF5	1.31	0	0	0	1	0	0	0	0
MBOA7_HUMAN	MBOAT7	1.31	0	0	0	1	0	0	0	0
CDCA5_HUMAN	CDCA5	1.31	0	0	0	1	0	0	0	0
BRD3_HUMAN	BRD3	1.31	0	0	0	1	0	0	0	0
AFAD_HUMAN	MLLT4	1.31	0	0	0	1	0	0	0	0
SEPT9_HUMAN	2018-09-09	1.31	0	0	25	34	33	29	19	20
LAMA1_HUMAN	LAMA1	1.31	0	0	0	1	0	0	0	0
SKIV2_HUMAN	SKIV2L	1.31	0	0	0	1	0	0	0	0
ZN384_HUMAN	ZNF384	1.31	0	0	0	1	0	0	0	0
NTM1A_HUMAN	NTMT1	1.31	0	0	0	1	0	0	0	0
SDCB1_HUMAN	SDCBP	1.31	0	0	0	1	0	0	0	0
CHM1A_HUMAN	CHMP1A	1.31	0	0	0	1	0	0	0	0
RPIA_HUMAN	RPIA	1.31	0	0	0	1	0	0	0	0
ELF2_HUMAN	ELF2	1.31	0	0	0	1	0	0	0	0
GLOD4_HUMAN	GLOD4	1.31	0	0	0	1	0	0	0	0
ARHGH_HUMAN	ARHGEF17	1.31	0	0	0	1	0	0	0	0
ERCC2_HUMAN	ERCC2	1.31	0	0	0	1	0	0	0	0
TM9S3_HUMAN	TM9SF3	1.31	0	0	0	1	0	0	0	0
ARHGB_HUMAN	ARHGEF11	1.31	0	0	0	1	0	0	0	0
PTN1_HUMAN	PTPN1	1.31	0	0	0	1	0	0	0	0
FXR2_HUMAN	FXR2	1.31	0	0	0	1	0	0	0	0
MCU_HUMAN	MCU	1.31	0	0	0	1	0	0	0	0
MMS22_HUMAN	MMS22L	1.31	0	0	0	1	0	0	0	0
SPNS1_HUMAN	SPNS1	1.31	0	0	0	1	0	0	0	0
BUD13_HUMAN	BUD13	1.31	0	0	0	1	0	0	0	0
TFPT_HUMAN	TFPT	1.31	0	0	0	1	0	0	0	0
CC50A_HUMAN	TMEM30A	1.31	0	0	0	1	0	0	0	0
ADA10_HUMAN	ADAM10	1.31	0	0	0	1	0	0	0	0
ABHD6_HUMAN	ABHD6	1.31	0	0	0	1	0	0	0	0
SUZ12_HUMAN	SUZ12	1.31	0	0	0	1	0	0	0	0
CK5P1_HUMAN	CDK5RAP1	1.31	0	0	0	1	0	0	0	0
BL1S6_HUMAN	BLOC1S6	1.31	0	0	0	1	0	0	0	0
RRP12_HUMAN	RRP12	1.31	0	0	8	11	14	8	5	11
MD2L2_HUMAN	MAD2L2	1.31	0	0	0	1	0	0	0	0
SRPRA_HUMAN	SRPRA_HUMAN	1.31	0	0	0	1	0	0	0	0
HAKAI_HUMAN	CBLL1	1.31	0	0	0	1	0	0	0	0
ETHE1_HUMAN	ETHE1	1.31	0	0	0	1	0	0	0	0
A4_HUMAN	APP	1.31	0	1	0	1	0	0	0	0
RNH1_HUMAN	RNASEH1	1.31	0	0	0	1	0	0	0	0
FIBB_HUMAN	FGB	1.31	0	0	0	1	0	0	0	0
PUR1_HUMAN	PPAT	1.31	0	0	0	1	0	0	0	0
NCS1_HUMAN	NCS1	1.31	0	0	0	1	0	0	0	0
TTI2_HUMAN	TTI2	1.31	0	0	0	1	0	0	0	0
RAP2C_HUMAN	RAP2C	1.31	0	0	0	1	0	0	0	0
SPCS1_HUMAN	SPCS1	1.31	0	0	0	1	0	0	0	0
UCRI_HUMAN	UQCRFS1	1.31	0	0	0	1	0	0	0	0
S12A2_HUMAN	SLC12A2	1.31	0	0	0	1	0	0	0	0
OFUT1_HUMAN	POFUT1	1.31	0	0	0	1	0	0	0	0
RIOK2_HUMAN	RIOK2	1.31	0	0	0	1	0	0	0	0
STEA3_HUMAN	STEAP3	1.31	0	0	0	1	0	0	0	0
KTBL1_HUMAN	KATNBL1	1.31	0	0	0	1	0	0	0	0
RRP44_HUMAN	DIS3	1.31	0	0	4	5	4	0	2	7
FKB11_HUMAN	FKBP11	1.31	0	0	0	1	0	0	0	0
UBAC1_HUMAN	UBAC1	1.31	0	0	0	1	0	0	0	0
PUR8_HUMAN	ADSL	1.31	0	0	0	1	0	0	0	0
NGAL_HUMAN	LCN2	1.31	0	0	0	1	0	0	0	0
RAB23_HUMAN	RAB23	1.31	0	0	0	1	0	0	0	0
RAB18_HUMAN	RAB18	1.31	0	0	0	1	0	0	0	0
HACD3_HUMAN	PTPLAD1	1.31	0	0	0	1	0	0	0	0
CPT1A_HUMAN	CPT1A	1.31	0	0	0	1	0	0	0	0
ABCB7_HUMAN	ABCB7	1.31	0	0	0	1	0	0	0	0
DCD_HUMAN	DCD	1.31	0	0	2	3	4	2	1	3
ATD3A_HUMAN	ATAD3A	1.31	0	0	0	1	0	0	0	0
F213A_HUMAN	FAM213A	1.31	0	0	0	1	0	0	0	0
ZBTB9_HUMAN	ZBTB9	1.31	0	0	0	1	0	0	0	0
SCAM1_HUMAN	SCAM1_HUMAN	1.31	0	0	0	1	0	0	0	0
S6A15_HUMAN	SLC6A15	1.31	0	0	0	1	0	0	0	0
RTN4_HUMAN	RTN4	1.31	0	0	5	7	5	6	3	3
RUSD2_HUMAN	RPUSD2	1.31	0	0	0	1	0	0	0	0
GATA6_HUMAN	GATA6	1.31	0	0	0	1	0	0	0	0
VATL_HUMAN	ATP6V0C	1.31	0	0	0	1	0	0	0	0
NUDC_HUMAN	NUDC	1.3	0	0	8	9	9	4	8	7
FOXP1_HUMAN	FOXP1	1.3	0	0	6	5	7	6	3	4
ANLN_HUMAN	ANLN	1.3	0	0	6	24	22	14	10	14
RL13A_HUMAN	RPL13A	1.3	0	0	3	10	8	7	4	4
BORG4_HUMAN	CDC42EP4	1.3	0	0	2	6	5	4	3	2
CAPZB_HUMAN	CAPZB	1.29	0	0	10	11	10	11	7	5
TAF9_HUMAN	TAF9	1.29	0	0	3	4	3	1	4	2
ODO1_HUMAN	OGDH	1.29	0	0	19	17	21	14	13	16
NU160_HUMAN	NUP160	1.29	0	0	13	11	11	11	7	8
FIBG_HUMAN	FGG	1.29	0	0	5	5	4	3	3	4
ZCH18_HUMAN	ZC3H18	1.29	0	0	3	3	4	1	3	3
CDC73_HUMAN	CDC73	1.29	0	0	8	10	8	5	5	9
TRI29_HUMAN	TRIM29	1.29	0	0	7	7	9	9	6	2
NUF2_HUMAN	NUF2	1.29	0	0	3	4	3	3	4	0
INT4_HUMAN	INTS4	1.28	0	0	8	10	9	6	6	8
IF2B1_HUMAN	IGF2BP1	1.28	0	0	6	5	8	5	5	4
CLAP2_HUMAN	CLASP2	1.28	0	0	2	2	2	1	2	1
4F2_HUMAN	SLC3A2	1.28	0	0	14	18	16	16	10	10
RL38_HUMAN	RPL38	1.28	0	0	2	2	2	2	2	0
CETN2_HUMAN	CETN2	1.28	0	0	6	2	3	3	4	1
ACTS_HUMAN	ACTA1	1.28	0	0	2	2	2	1	2	1
SEN34_HUMAN	TSEN34	1.28	0	0	2	2	2	1	2	1
TRM1L_HUMAN	TRMT1L	1.28	0	0	2	7	5	3	5	2
LAP2A_HUMAN	TMPO	1.28	0	0	22	19	22	13	19	16
SHOT1_HUMAN	KIAA1598	1.27	0	0	6	2	3	1	3	4
ARHG2_HUMAN	ARHGEF2	1.27	0	0	7	5	8	4	7	4
CEP44_HUMAN	CEP44	1.27	0	0	2	2	2	2	1	1
SYK_HUMAN	KARS	1.27	0	0	18	18	20	16	16	11
ZO1_HUMAN	TJP1	1.27	0	0	17	27	23	22	15	14
MYCB2_HUMAN	MYCBP2	1.27	0	0	15	11	17	12	13	8
MED24_HUMAN	MED24	1.27	0	0	13	13	11	8	10	10
KIF23_HUMAN	KIF23	1.27	0	0	6	8	10	5	7	6
EAF6_HUMAN	MEAF6	1.27	0	0	2	2	2	1	1	2
DNJA3_HUMAN	DNAJA3	1.27	0	0	8	9	7	3	7	8
RL32_HUMAN	RPL32	1.27	0	0	5	5	5	4	4	3
KAPCA_HUMAN	PRKACA	1.27	0	1	2	2	2	3	1	0
JHD2C_HUMAN	JMJD1C	1.27	0	0	4	4	7	4	4	3
CRBN_HUMAN	CRBN	1.27	0	1	8	7	9	5	6	7
ODO2_HUMAN	DLST	1.26	0	0	11	12	11	9	9	8
ARP2_HUMAN	ACTR2	1.26	0	0	4	9	6	6	4	4
FUT11_HUMAN	FUT11	1.26	0	0	1	0	1	0	1	0
SPF30_HUMAN	SMNDC1	1.26	0	0	3	4	4	3	3	2
S10A9_HUMAN	S100A9	1.26	0	0	4	3	4	5	1	2
RM44_HUMAN	MRPL44	1.26	0	0	7	6	7	6	5	4
TATD3_HUMAN	TATDN3	1.26	0	0	1	0	1	0	1	0
PFD6_HUMAN	PFDN6	1.26	0	0	1	0	1	0	1	0
RIF1_HUMAN	RIF1	1.26	0	0	42	35	38	32	26	31
PPAC_HUMAN	ACP1	1.26	0	0	1	0	1	0	1	0
MTMR6_HUMAN	MTMR6	1.26	0	0	1	0	1	0	1	0
PCCA_HUMAN	PCCA	1.26	0	0	1	0	1	0	1	0
BCOR_HUMAN	BCOR	1.26	0	0	1	0	1	0	1	0
SH3G1_HUMAN	SH3GL1	1.26	0	0	4	4	3	1	4	3
ANC2_HUMAN	ANAPC2	1.26	0	0	4	4	3	1	4	3
DDX18_HUMAN	DDX18	1.26	0	0	1	0	1	0	1	0
TRI27_HUMAN	TRIM27	1.26	0	0	6	7	7	7	5	3
TMOD3_HUMAN	TMOD3	1.26	0	0	13	15	14	14	10	8
FNBP1_HUMAN	FNBP1	1.26	0	0	1	0	1	0	1	0
DSN1_HUMAN	DSN1	1.26	0	0	6	6	8	5	4	6
CC186_HUMAN	CC186_HUMAN	1.25	0	0	1	0	1	0	0	1
MLF2_HUMAN	MLF2	1.25	0	0	1	0	1	1	0	0
MED28_HUMAN	MED28	1.25	0	0	1	0	1	1	0	0
EH1L1_HUMAN	EHBP1L1	1.25	0	0	1	1	0	0	1	0
REV3L_HUMAN	REV3L_HUMAN	1.25	0	0	1	0	1	1	0	0
TEST_HUMAN	PRSS21	1.25	0	0	1	0	1	0	0	1
RM39_HUMAN	MRPL39	1.25	0	0	6	6	4	4	5	3
M4K4_HUMAN	MAP4K4	1.25	0	0	1	1	0	0	1	0
LUC7L_HUMAN	LUC7L	1.25	0	0	1	1	0	0	1	0
NR2C2_HUMAN	NR2C2	1.25	0	0	1	1	0	0	1	0
SELB_HUMAN	EEFSEC	1.25	0	0	1	1	0	0	1	0
GEMI4_HUMAN	GEMIN4	1.25	0	0	18	18	17	14	13	14
RAB7A_HUMAN	RAB7A	1.25	0	0	3	4	4	5	1	2
PSMD5_HUMAN	PSMD5	1.25	0	0	1	1	0	0	1	0
RGPA2_HUMAN	RALGAPA2	1.25	0	0	1	0	1	1	0	0
MPH6_HUMAN	MPHOSPH6	1.25	0	0	3	2	2	1	3	1
CO4A5_HUMAN	COL4A5	1.25	0	0	1	1	0	0	1	0
LRC47_HUMAN	LRRC47	1.25	0	0	1	0	1	1	0	0
STAG2_HUMAN	STAG2	1.25	0	0	9	10	6	5	6	8
RM53_HUMAN	MRPL53	1.25	0	0	1	0	1	1	0	0
CCD12_HUMAN	CCDC12	1.25	0	0	3	1	3	1	2	2
CRKL_HUMAN	CRKL	1.25	0	0	1	0	1	1	0	0
VSIG4_HUMAN	VSIG4	1.25	0	0	1	1	0	0	1	0
DDX4_HUMAN	DDX4	1.25	0	0	1	1	0	0	1	0
RM13_HUMAN	MRPL13	1.25	0	0	4	6	6	6	4	2
NEO1_HUMAN	NEO1	1.25	0	0	1	1	0	0	1	0
CTF18_HUMAN	CHTF18	1.25	0	0	1	1	0	0	1	0
CHRC1_HUMAN	CHRAC1	1.25	0	0	1	1	0	0	1	0
CAP1_HUMAN	CAP1	1.25	0	0	4	6	6	6	4	2
DDX21_HUMAN	DDX21	1.25	0	0	20	24	23	19	20	13
DC1L2_HUMAN	DYNC1LI2	1.25	0	0	5	7	4	5	5	2
RFX5_HUMAN	RFX5	1.24	0	0	5	4	3	3	3	3
TPP1_HUMAN	TPP1	1.24	0	0	1	1	0	0	0	1
SEPT6_HUMAN	2018-09-06	1.24	0	0	5	10	10	7	5	7
NHRF1_HUMAN	SLC9A3R1	1.24	0	0	1	5	5	2	2	4
PCYOX_HUMAN	PCYOX1	1.24	0	0	0	1	1	0	1	0
RLA1_HUMAN	RPLP1	1.24	0	0	3	2	2	2	2	1
DPP2_HUMAN	DPP7	1.24	0	0	1	1	0	0	0	1
L2HDH_HUMAN	L2HGDH	1.24	0	0	1	1	0	0	0	1
RL30_HUMAN	RPL30	1.24	0	0	5	6	5	5	3	4
RBM40_HUMAN	RNPC3	1.24	0	0	0	1	1	0	1	0
OCRL_HUMAN	OCRL	1.24	0	0	1	1	0	0	0	1
CP51A_HUMAN	CYP51A1	1.24	0	0	0	1	1	0	1	0
SPC25_HUMAN	SPC25	1.24	0	0	2	2	3	1	2	2
RM11_HUMAN	MRPL11	1.24	0	0	9	6	7	8	6	3
RPP30_HUMAN	RPP30	1.24	0	0	4	3	5	3	3	3
S10A8_HUMAN	S100A8	1.24	0	0	5	3	4	6	1	2
NNTM_HUMAN	NNT	1.24	0	0	1	1	0	0	0	1
IC1_HUMAN	SERPING1	1.24	0	0	0	1	1	0	1	0
SENP6_HUMAN	SENP6	1.24	0	0	1	1	0	0	0	1
IMA7_HUMAN	KPNA6	1.24	0	0	11	9	12	9	10	6
MLX_HUMAN	MLX	1.24	0	0	1	1	0	1	0	0
SMBP2_HUMAN	IGHMBP2	1.24	0	0	0	1	1	0	1	0
PO2F1_HUMAN	POU2F1	1.24	0	0	4	4	4	2	5	2
RASN_HUMAN	NRAS	1.24	0	0	0	1	1	0	1	0
F168A_HUMAN	FAM168A	1.24	0	0	4	4	4	3	4	2
CAMP2_HUMAN	CAMSAP2	1.24	0	0	0	1	1	0	1	0
SMCA5_HUMAN	SMARCA5	1.24	0	0	15	17	14	9	13	14
P4HTM_HUMAN	P4HTM	1.24	0	0	0	1	1	0	1	0
MYL6B_HUMAN	MYL6B	1.24	0	0	1	1	0	1	0	0
LC7L2_HUMAN	C7orf55-LUC7L2	1.24	0	0	1	1	0	0	0	1
SMYD2_HUMAN	SMYD2	1.24	0	0	0	1	1	0	1	0
SYQ_HUMAN	QARS	1.24	0	0	14	15	16	14	11	10
RANB9_HUMAN	RANBP9	1.24	0	0	2	2	3	3	2	0
SYLM_HUMAN	LARS2	1.24	0	0	0	1	1	0	1	0
CPEB4_HUMAN	CPEB4	1.24	0	0	1	1	0	1	0	0
BLM_HUMAN	BLM	1.23	0	0	7	9	11	4	8	9
TM87A_HUMAN	TMEM87A	1.23	0	0	0	1	1	1	0	0
PON2_HUMAN	PON2	1.23	0	0	0	1	1	1	0	0
RT15_HUMAN	MRPS15	1.23	0	0	2	2	3	2	1	2
TIF1A_HUMAN	TRIM24	1.23	0	0	0	1	1	1	0	0
SPS1_HUMAN	SEPHS1	1.23	0	0	0	1	1	0	0	1
CUL4A_HUMAN	CUL4A	1.23	0	0	16	19	17	14	14	13
SSRD_HUMAN	SSR4	1.23	0	0	0	1	1	0	0	1
PPT1_HUMAN	PPT1	1.23	0	0	2	3	2	2	2	1
MBIP1_HUMAN	MBIP	1.23	0	0	5	6	6	6	4	3
S61A1_HUMAN	SEC61A1	1.23	0	0	0	1	1	1	0	0
AP2A_HUMAN	TFAP2A	1.23	0	0	5	5	7	6	4	3
MICU2_HUMAN	MICU2	1.23	0	0	0	1	1	1	0	0
INT2_HUMAN	INTS2	1.23	0	0	8	8	6	5	5	7
AP2C_HUMAN	TFAP2C	1.23	0	0	0	1	1	1	0	0
HMGA1_HUMAN	HMGA1	1.23	0	0	0	1	1	0	0	1
RCBT1_HUMAN	RCBTB1	1.23	0	0	0	1	1	1	0	0
RM33_HUMAN	MRPL33	1.23	0	0	0	1	1	0	0	1
BRCA1_HUMAN	BRCA1	1.23	0	0	4	1	3	2	3	1
LIN54_HUMAN	LIN54	1.23	0	0	2	2	3	2	1	2
S29A1_HUMAN	SLC29A1	1.23	0	0	0	1	1	0	0	1
NDUA6_HUMAN	NDUFA6	1.23	0	0	0	1	1	0	0	1
CSTF2_HUMAN	CSTF2	1.23	0	0	10	10	13	9	10	7
NICA_HUMAN	NCSTN	1.23	0	0	0	1	1	1	0	0
SYNE2_HUMAN	SYNE2	1.23	0	0	5	7	5	6	5	2
ADHX_HUMAN	ADH5	1.23	0	0	0	1	1	0	0	1
ABRX2_HUMAN	ABRX2_HUMAN	1.23	0	0	0	1	1	1	0	0
SRPRB_HUMAN	SRPRB	1.23	0	0	0	1	1	1	0	0
EIF2D_HUMAN	EIF2D	1.23	0	0	0	1	1	0	0	1
P20D2_HUMAN	PM20D2	1.23	0	0	2	3	2	1	1	3
PYRG2_HUMAN	CTPS2	1.23	0	0	2	3	2	2	1	2
PB1_HUMAN	PBRM1	1.23	0	0	19	20	17	14	14	16
CHM4A_HUMAN	CHMP4A	1.23	0	0	0	1	1	0	0	1
NU205_HUMAN	NUP205	1.23	0	0	7	9	6	5	7	5
SNW1_HUMAN	SNW1	1.22	0	0	15	11	14	9	12	11
BASP1_HUMAN	BASP1	1.22	0	0	7	14	12	8	10	8
RL18_HUMAN	RPL18	1.22	0	0	7	9	7	6	6	6
ITAV_HUMAN	ITGAV	1.22	0	0	5	6	7	6	5	3
ARP3_HUMAN	ACTR3	1.22	0	0	2	7	8	6	4	3
GEMI8_HUMAN	GEMIN8	1.22	0	0	1	3	3	3	1	1
CUL4B_HUMAN	CUL4B	1.22	0	0	2	2	4	1	4	1
CNOT2_HUMAN	CNOT2	1.22	0	0	5	4	4	4	4	2
RL19_HUMAN	RPL19	1.22	0	0	4	4	5	4	3	3
BAG3_HUMAN	BAG3	1.21	0	0	7	6	6	7	5	3
P5CR2_HUMAN	PYCR2	1.21	0	0	6	7	5	4	4	6
ECI2_HUMAN	ECI2	1.21	0	0	3	3	2	0	4	2
RT33_HUMAN	MRPS33	1.21	0	0	2	3	3	1	3	2
FBRL_HUMAN	FBL	1.21	0	0	2	3	3	1	3	2
TDIF1_HUMAN	DNTTIP1	1.21	0	0	10	9	11	9	7	8
C1TC_HUMAN	MTHFD1	1.21	0	0	3	9	5	2	4	7
CKAP5_HUMAN	CKAP5	1.21	0	0	19	17	16	8	19	15
LARP7_HUMAN	LARP7	1.21	0	0	24	22	21	18	18	18
SCC4_HUMAN	MAU2	1.21	0	0	3	5	5	4	3	3
IF2B3_HUMAN	IGF2BP3	1.21	0	0	19	19	17	16	14	14
LIPA1_HUMAN	PPFIA1	1.2	0	0	2	4	2	2	3	1
CLPX_HUMAN	CLPX	1.2	0	0	11	14	11	11	11	7
KDM1A_HUMAN	KDM1A	1.2	0	0	19	22	21	17	15	18
PAXB1_HUMAN	PAXBP1	1.2	0	0	5	4	5	3	4	4
SYEP_HUMAN	EPRS	1.2	0	0	32	30	41	30	29	25
ARNT_HUMAN	ARNT	1.2	0	0	3	3	2	4	1	1
MYPT1_HUMAN	PPP1R12A	1.2	0	0	24	26	25	28	19	14
TCAF1_HUMAN	TCAF1_HUMAN	1.2	0	0	4	2	3	2	3	2
ARHG7_HUMAN	ARHGEF7	1.2	0	0	10	9	11	8	6	10
PDE3A_HUMAN	PDE3A	1.2	0	0	3	6	4	3	3	4
SAP18_HUMAN	SAP18	1.19	0	0	1	1	1	1	1	0
SUFU_HUMAN	SUFU	1.19	0	0	4	5	5	4	3	4
RS23_HUMAN	RPS23	1.19	0	0	3	3	3	2	3	2
TFPI1_HUMAN	TFPI	1.19	0	0	1	1	1	1	0	1
CDT1_HUMAN	CDT1	1.19	0	0	1	1	1	0	1	1
RRS1_HUMAN	RRS1	1.19	0	0	1	1	1	1	1	0
RT27_HUMAN	MRPS27	1.19	0	0	12	10	10	8	9	9
CTDS1_HUMAN	CTDSP1	1.19	0	0	1	1	1	1	1	0
ANM6_HUMAN	PRMT6	1.19	0	0	1	1	1	1	1	0
CRIP1_HUMAN	CRIP1	1.19	0	0	1	1	1	0	1	1
P4K2A_HUMAN	PI4K2A	1.19	0	0	1	1	1	1	1	0
HEAT6_HUMAN	HEATR6	1.19	0	0	1	1	1	1	0	1
URFB1_HUMAN	UHRF1BP1	1.19	0	0	1	1	1	1	1	0
SYDC_HUMAN	DARS	1.19	0	0	15	13	16	11	13	12
RAE1L_HUMAN	RAE1	1.19	0	0	7	8	5	6	6	4
ANX11_HUMAN	ANXA11	1.19	0	0	7	8	6	5	8	4
FOLR1_HUMAN	FOLR1	1.19	0	0	2	3	4	3	3	1
TBB3_HUMAN	TBB3_HUMAN	1.19	0	0	1	1	1	2	0	0
HINT1_HUMAN	HINT1	1.19	0	0	1	1	1	0	1	1
FKB1A_HUMAN	FKBP1A	1.19	0	0	1	1	1	0	1	1
FHL3_HUMAN	FHL3	1.19	0	0	1	1	1	0	1	1
CBPD_HUMAN	CPD	1.19	0	0	1	1	1	0	1	1
KI13A_HUMAN	KIF13A	1.19	0	0	1	1	1	1	1	0
MP2K1_HUMAN	MAP2K1	1.19	0	0	1	1	1	0	1	1
AES_HUMAN	AES	1.19	0	0	1	1	1	0	1	1
PYGO2_HUMAN	PYGO2	1.19	0	0	1	1	1	1	1	0
PBX3_HUMAN	PBX3	1.19	0	0	1	1	1	1	0	1
RIOX2_HUMAN	RIOX2_HUMAN	1.19	0	0	1	1	1	1	0	1
CA122_HUMAN	C1orf122	1.19	0	0	1	1	1	1	0	1
RN214_HUMAN	RNF214	1.19	0	0	1	1	1	1	1	0
PP4C_HUMAN	PPP4C	1.19	0	0	1	1	1	1	1	0
WDR5_HUMAN	WDR5	1.19	0	0	9	8	9	6	7	8
UPP_HUMAN	UPRT	1.19	0	0	1	1	1	1	1	0
MKRN2_HUMAN	MKRN2	1.19	0	0	1	1	1	1	1	0
CC162_HUMAN	CC162_HUMAN	1.19	0	0	1	1	1	1	1	0
HNRC4_HUMAN	HNRC4_HUMAN	1.19	0	0	1	1	1	1	0	1
PML_HUMAN	PML	1.19	0	0	1	1	1	1	1	0
KLC4_HUMAN	KLC4	1.19	0	0	1	1	1	1	1	0
MPLKI_HUMAN	MPLKIP	1.19	0	0	1	1	1	1	1	0
FP100_HUMAN	C17orf70	1.19	0	0	1	1	1	1	0	1
41_HUMAN	EPB41	1.19	0	0	1	1	1	1	1	0
GPN1_HUMAN	GPN1	1.19	0	0	4	3	2	3	2	2
TRI23_HUMAN	TRIM23	1.19	0	0	1	1	1	1	0	1
ARMC1_HUMAN	ARMC1	1.19	0	0	1	1	1	1	0	1
RS27L_HUMAN	RPS27L	1.19	0	0	1	1	1	1	1	0
RLGPB_HUMAN	RALGAPB	1.19	0	0	1	1	1	1	0	1
2A5D_HUMAN	PPP2R5D	1.19	0	0	1	1	1	0	1	1
ZCCHL_HUMAN	ZC3HAV1L	1.19	0	0	1	1	1	0	1	1
RCCD1_HUMAN	RCCD1	1.19	0	0	1	1	1	1	0	1
EPN4_HUMAN	CLINT1	1.19	0	0	3	7	4	5	4	2
RAD52_HUMAN	RAD52	1.19	0	0	1	1	1	1	0	1
SP3_HUMAN	SP3	1.19	0	0	1	1	1	0	1	1
NDUA5_HUMAN	NDUFA5	1.19	0	0	1	1	1	2	0	0
TMM33_HUMAN	TMEM33	1.19	0	0	1	1	1	1	1	0
WDR76_HUMAN	WDR76	1.19	0	0	1	1	1	1	0	1
DTD1_HUMAN	DTD1	1.19	0	0	1	1	1	0	1	1
WDR26_HUMAN	WDR26	1.18	0	0	4	6	5	6	4	2
PSIP1_HUMAN	PSIP1	1.18	0	0	3	4	2	0	3	4
HS105_HUMAN	HSPH1	1.18	0	0	4	6	5	4	4	4
RBM4B_HUMAN	RBM4B	1.18	0	0	3	4	2	3	2	2
WDR6_HUMAN	WDR6	1.18	0	0	1	1	1	0	0	2
PSMD8_HUMAN	PSMD8	1.18	0	0	4	5	6	5	4	3
CPSF1_HUMAN	CPSF1	1.18	0	0	11	10	13	11	10	7
DLG5_HUMAN	DLG5	1.18	0	0	2	4	3	4	3	0
HEXI1_HUMAN	HEXIM1	1.18	0	0	3	3	3	2	2	3
RS25_HUMAN	RPS25	1.18	0	0	5	5	5	4	4	4
DEND3_HUMAN	DENND3	1.18	0	0	1	1	1	0	0	2
DHE3_HUMAN	GLUD1	1.18	0	0	7	10	10	5	7	10
TIRR_HUMAN	TIRR_HUMAN	1.18	0	0	6	6	3	4	4	4
GDE_HUMAN	AGL	1.17	0	0	4	6	6	4	6	3
NUFP2_HUMAN	NUFIP2	1.17	0	0	2	5	2	2	3	2
BAP18_HUMAN	C17orf49	1.17	0	0	2	3	5	1	4	3
OFUT2_HUMAN	POFUT2	1.17	0	0	5	3	2	2	3	3
FLNB_HUMAN	FLNB	1.17	0	0	77	119	124	108	81	78
TF3C4_HUMAN	GTF3C4	1.17	0	0	7	8	7	4	5	9
RS9_HUMAN	RPS9	1.17	0	0	10	9	10	7	8	9
RT29_HUMAN	DAP3	1.17	0	0	17	16	16	15	14	12
RL36_HUMAN	RPL36	1.17	0	0	4	4	2	3	3	2
MBD2_HUMAN	MBD2	1.17	0	0	7	5	5	3	5	6
ML12A_HUMAN	MYL12A	1.17	0	0	12	11	12	11	10	8
LMO7_HUMAN	LMO7	1.17	0	0	33	45	43	45	29	27
HM20B_HUMAN	HMG20B	1.17	0	0	9	9	11	8	7	9
MTL26_HUMAN	MTL26_HUMAN	1.16	0	0	13	12	12	10	9	12
GIT1_HUMAN	GIT1	1.16	0	0	2	1	1	1	1	1
CHCH2_HUMAN	CHCHD2	1.16	0	0	1	1	2	1	1	1
SF3B5_HUMAN	SF3B5	1.16	0	0	2	4	4	3	3	2
BRX1_HUMAN	BRIX1	1.16	0	0	9	11	10	10	7	8
EMSA1_HUMAN	ELMSAN1	1.16	0	0	25	23	23	23	21	16
HAUS3_HUMAN	HAUS3	1.16	0	0	2	1	1	1	1	1
DYHC1_HUMAN	DYNC1H1	1.16	0	0	104	98	96	92	85	75
HPS3_HUMAN	HPS3	1.16	0	0	2	1	1	1	1	1
RL22_HUMAN	RPL22	1.16	0	0	3	4	3	3	3	2
VPS11_HUMAN	VPS11_HUMAN	1.16	0	0	2	1	1	1	1	1
CNOT1_HUMAN	CNOT1	1.16	0	0	36	37	35	30	27	34
FOCAD_HUMAN	FOCAD	1.16	0	0	2	1	1	1	1	1
CALX_HUMAN	CANX	1.16	0	0	6	11	11	14	4	5
RT63_HUMAN	MRP63	1.16	0	0	2	1	1	1	1	1
HEMH_HUMAN	FECH	1.16	0	0	1	1	2	1	1	1
AQR_HUMAN	AQR	1.16	0	0	12	9	11	7	10	10
ATRX_HUMAN	ATRX	1.16	0	0	5	6	6	5	5	4
RAD21_HUMAN	RAD21	1.16	0	0	10	8	13	7	10	9
BYST_HUMAN	BYSL	1.16	0	0	5	6	6	4	5	5
OGA_HUMAN	OGA_HUMAN	1.16	0	0	1	1	2	0	1	2
VP37B_HUMAN	VPS37B	1.16	0	0	1	1	2	1	1	1
CDC37_HUMAN	CDC37	1.16	0	0	6	9	8	5	7	7
THOC3_HUMAN	THOC3	1.16	0	0	1	1	2	1	1	1
DOCK1_HUMAN	DOCK1	1.16	0	0	1	1	2	1	1	1
PURB_HUMAN	PURB	1.16	0	0	2	1	1	1	1	1
ARMC8_HUMAN	ARMC8	1.16	0	0	2	1	1	2	0	1
SEH1_HUMAN	SEH1L	1.16	0	0	5	3	3	4	3	2
PLCG1_HUMAN	PLCG1	1.16	0	0	1	1	2	1	1	1
NT5D2_HUMAN	NT5DC2	1.16	0	0	5	5	7	4	6	4
E2AK2_HUMAN	EIF2AK2	1.16	0	0	1	1	2	0	1	2
SMAD4_HUMAN	SMAD4	1.16	0	0	3	4	3	2	3	3
KITH_HUMAN	TK1	1.16	0	0	2	1	1	1	1	1
ARHGC_HUMAN	ARHGEF12	1.16	0	0	1	1	2	1	1	1
RPAB5_HUMAN	POLR2L	1.16	0	0	2	1	1	1	1	1
RT05_HUMAN	MRPS5	1.16	0	0	2	1	1	1	1	1
ARAF_HUMAN	ARAF	1.16	0	0	2	1	1	1	1	1
CNDG2_HUMAN	NCAPG2	1.16	0	0	8	5	5	5	5	5
TFE2_HUMAN	TCF3	1.16	0	0	2	1	1	1	1	1
PWP2_HUMAN	PWP2	1.15	0	0	1	2	1	1	2	0
NH2L1_HUMAN	NHP2L1	1.15	0	0	3	4	4	3	3	3
PELP1_HUMAN	PELP1	1.15	0	0	3	4	4	2	4	3
PRC2A_HUMAN	PRRC2A	1.15	0	0	12	17	15	9	13	15
DLG1_HUMAN	DLG1	1.15	0	0	1	2	1	1	1	1
RCC1L_HUMAN	RCC1L_HUMAN	1.15	0	0	8	9	8	8	7	6
P5CR1_HUMAN	PYCR1	1.15	0	0	9	8	9	7	8	7
GCP5_HUMAN	TUBGCP5	1.15	0	0	1	2	1	1	2	0
KT3K_HUMAN	FN3KRP	1.15	0	0	1	2	1	0	2	1
PHF5A_HUMAN	PHF5A	1.15	0	0	2	4	5	4	3	2
RBM8A_HUMAN	RBM8A	1.15	0	0	4	4	3	3	4	2
GEPH_HUMAN	GPHN	1.15	0	0	1	2	1	1	1	1
USP9X_HUMAN	USP9X	1.15	0	0	57	53	55	51	45	45
TMED9_HUMAN	TMED9	1.15	0	0	1	2	1	1	1	1
RFA2_HUMAN	RPA2	1.15	0	0	1	2	1	1	1	1
KBP_HUMAN	KIAA1279	1.15	0	0	1	1	2	1	0	2
LMNB1_HUMAN	LMNB1	1.15	0	0	15	17	20	15	14	15
PTMA_HUMAN	PTMA	1.15	0	0	1	2	1	0	2	1
EFHD2_HUMAN	EFHD2	1.15	0	0	6	9	9	7	6	7
RBM7_HUMAN	RBM7	1.15	0	0	3	4	4	3	4	2
PPIH_HUMAN	PPIH	1.15	0	0	1	2	1	1	2	0
CLUS_HUMAN	CLU	1.15	0	0	6	7	5	5	5	5
RT10_HUMAN	MRPS10	1.15	0	0	4	4	3	4	3	2
KLH12_HUMAN	KLHL12	1.14	0	0	2	2	1	2	2	0
ASCC2_HUMAN	ASCC2	1.14	0	0	2	1	2	1	1	2
ERAL1_HUMAN	ERAL1	1.14	0	0	5	4	4	4	5	2
RTF1_HUMAN	RTF1	1.14	0	0	2	1	2	0	2	2
GSTK1_HUMAN	GSTK1	1.14	0	0	2	1	2	1	1	2
EIF3M_HUMAN	EIF3M	1.14	0	0	7	5	8	5	6	6
SUMO1_HUMAN	SUMO1	1.14	0	0	1	1	3	2	2	0
QKI_HUMAN	QKI	1.14	0	0	7	7	6	4	7	6
RS15A_HUMAN	RPS15A	1.14	0	0	2	5	4	3	4	2
ANXA2_HUMAN	ANXA2	1.14	0	0	26	25	27	29	20	18
NSL1_HUMAN	NSL1	1.14	0	0	2	1	2	1	2	1
CDK1_HUMAN	CDK1	1.14	0	0	7	7	5	4	5	7
KDM1B_HUMAN	KDM1B	1.14	0	0	2	1	2	2	1	1
TRI33_HUMAN	TRIM33	1.14	0	0	8	15	9	10	12	5
MIA40_HUMAN	CHCHD4	1.14	0	0	2	1	2	2	1	1
RS27A_HUMAN	RPS27A	1.14	0	1	6	6	7	5	6	5
CD9_HUMAN	CD9	1.14	0	0	1	2	1	2	0	1
PSMD3_HUMAN	PSMD3	1.14	0	0	5	8	6	6	6	4
SEC13_HUMAN	SEC13	1.14	0	0	8	8	11	10	7	6
TAF4_HUMAN	TAF4	1.14	0	0	11	7	10	9	9	6
KCTD6_HUMAN	KCTD6	1.14	0	0	5	3	4	4	2	4
AAAT_HUMAN	SLC1A5	1.14	0	0	4	4	4	4	2	4
SQSTM_HUMAN	SQSTM1	1.14	0	0	2	1	2	2	1	1
INF2_HUMAN	INF2	1.14	0	0	6	7	6	6	4	6
RFC2_HUMAN	RFC2	1.14	0	0	9	8	10	7	8	8
MED8_HUMAN	MED8	1.14	0	0	4	4	4	3	2	5
CCNC_HUMAN	CCNC	1.13	0	1	2	2	1	2	1	1
NUP88_HUMAN	NUP88	1.13	0	0	12	8	9	10	8	7
AFF1_HUMAN	AFF1	1.13	0	0	3	2	1	0	4	1
EFGM_HUMAN	GFM1	1.13	0	0	2	2	1	0	1	3
SYMPK_HUMAN	SYMPK	1.13	0	0	21	22	22	21	17	18
RL21_HUMAN	RPL21	1.13	0	0	4	5	4	4	4	3
SUPT3_HUMAN	SUPT3H	1.13	0	0	2	2	1	1	2	1
SP1_HUMAN	SP1	1.13	0	0	2	2	1	1	2	1
DDX6_HUMAN	DDX6	1.13	0	0	10	10	10	10	11	5
MCMBP_HUMAN	MCMBP	1.13	0	0	2	2	1	1	1	2
MED15_HUMAN	MED15	1.13	0	0	8	6	7	6	5	7
PLOD2_HUMAN	PLOD2	1.13	0	0	14	16	15	14	15	10
CAH9_HUMAN	CA9	1.13	0	0	5	4	4	6	3	2
DNJA1_HUMAN	DNAJA1	1.13	0	0	7	6	9	8	7	4
EXOS7_HUMAN	EXOSC7	1.13	0	0	1	2	2	1	2	1
IMA1_HUMAN	KPNA2	1.13	0	0	9	9	11	11	8	6
DHX29_HUMAN	DHX29	1.13	0	0	1	2	2	1	2	1
DJB11_HUMAN	DNAJB11	1.13	0	0	3	5	4	3	4	3
CNDD3_HUMAN	NCAPD3	1.13	0	0	5	4	4	4	4	3
FCHO2_HUMAN	FCHO2	1.13	0	0	2	2	1	1	2	1
SYF1_HUMAN	XAB2	1.13	0	0	12	12	12	9	11	11
HUWE1_HUMAN	HUWE1	1.13	0	0	29	26	26	20	22	28
NUP93_HUMAN	NUP93	1.13	0	0	19	17	17	15	16	15
THOC2_HUMAN	THOC2	1.13	0	0	5	9	5	2	6	8
NGRN_HUMAN	NGRN	1.13	0	0	5	4	5	5	5	2
RL12_HUMAN	RPL12	1.13	0	0	7	7	7	6	6	6
DDX31_HUMAN	DDX31	1.13	0	0	2	2	1	2	1	1
CDK19_HUMAN	CDK19	1.12	0	0	1	2	2	3	0	1
RS14_HUMAN	RPS14	1.12	0	0	5	4	5	5	3	4
SPTB2_HUMAN	SPTBN1	1.12	0	0	131	134	128	130	112	104
TSSK1_HUMAN	TSSK1B	1.12	0	0	2	2	2	2	2	1
RS16_HUMAN	RPS16	1.12	0	0	9	7	7	6	8	6
SPG21_HUMAN	SPG21	1.12	0	0	2	1	3	2	2	1
TRUB2_HUMAN	TRUB2	1.12	0	0	4	5	5	4	5	3
VIME_HUMAN	VIM	1.12	0	0	24	25	24	25	19	20
AHNK_HUMAN	AHNAK	1.12	0	0	171	185	189	173	157	148
BCAR1_HUMAN	BCAR1	1.12	0	0	6	5	3	6	3	3
LMNB2_HUMAN	LMNB2	1.12	0	0	2	2	2	2	2	1
AIMP1_HUMAN	AIMP1	1.12	0	0	11	9	12	9	11	8
GCDH_HUMAN	GCDH	1.12	0	0	7	4	4	4	4	5
MYOME_HUMAN	PDE4DIP	1.12	0	0	1	2	2	2	1	1
SKP1_HUMAN	SKP1	1.12	0	0	6	4	5	6	4	3
CPVL_HUMAN	CPVL	1.12	0	0	5	5	4	6	3	3
GEMI7_HUMAN	GEMIN7	1.12	0	0	2	2	2	2	2	1
RBM14_HUMAN	RBM14-RBM4;RBM1...	1.12	0	0	29	30	29	26	30	21
PGTB2_HUMAN	RABGGTB	1.12	0	0	4	5	5	4	4	4
ARP5L_HUMAN	ARPC5L	1.12	0	0	1	3	1	1	1	2
ZN143_HUMAN	ZNF143	1.12	0	0	3	2	1	1	2	2
MTA2_HUMAN	MTA2	1.12	0	0	30	25	29	20	27	27
PP1G_HUMAN	PPP1CC	1.12	0	0	1	2	2	2	1	1
AN32A_HUMAN	ANP32A	1.11	0	0	4	2	1	0	3	3
RS5_HUMAN	RPS5	1.11	0	0	11	11	12	10	11	9
SELH_HUMAN	C11orf31	1.11	0	0	3	1	3	2	2	2
RM19_HUMAN	MRPL19	1.11	0	0	7	4	5	6	5	3
STK4_HUMAN	STK4	1.11	0	0	3	1	3	2	3	1
INT7_HUMAN	INTS7	1.11	0	0	8	9	7	7	7	7
PNO1_HUMAN	PNO1	1.11	0	0	2	2	2	2	1	2
HCFC1_HUMAN	HCFC1	1.11	0	0	35	33	32	34	25	29
SPTN1_HUMAN	SPTAN1	1.11	0	0	148	136	138	137	127	109
RT16_HUMAN	MRPS16	1.11	0	0	2	2	2	2	1	2
RRBP1_HUMAN	RRBP1	1.11	0	0	14	12	18	14	16	9
TF3C2_HUMAN	GTF3C2	1.11	0	0	5	7	2	4	3	5
H2A2B_HUMAN	HIST2H2AB	1.11	0	0	2	2	2	1	2	2
I2BP2_HUMAN	IRF2BP2	1.11	0	0	5	5	6	3	6	5
BICRL_HUMAN	BICRL_HUMAN	1.11	0	0	5	4	6	6	4	3
TXD12_HUMAN	TXNDC12	1.11	0	0	2	3	1	1	2	2
NOG1_HUMAN	GTPBP4	1.11	0	0	0	7	6	5	5	1
RT28_HUMAN	MRPS28	1.11	0	0	6	5	4	4	5	4
RS8_HUMAN	RPS8	1.1	0	0	12	12	13	11	11	11
XPO2_HUMAN	CSE1L	1.1	0	0	15	14	18	15	13	14
SPEB_HUMAN	AGMAT	1.1	0	0	3	2	2	2	2	2
RUXE_HUMAN	SNRPE	1.1	0	0	3	2	2	2	2	2
COIL_HUMAN	COIL	1.1	0	0	1	3	2	1	2	2
RM04_HUMAN	MRPL4	1.1	0	0	7	5	5	5	5	5
CD11A_HUMAN	CDK11A	1.1	0	0	1	3	2	2	2	1
PCKGM_HUMAN	PCK2	1.1	0	0	2	3	1	0	1	4
ANXA7_HUMAN	ANXA7	1.1	0	0	11	12	12	13	10	8
SEPT2_HUMAN	2018-09-02	1.1	0	0	12	20	18	17	12	15
RUXG_HUMAN	SNRPG	1.1	0	0	3	2	2	2	2	2
STRAP_HUMAN	STRAP	1.1	0	0	15	13	16	15	12	12
RT06_HUMAN	MRPS6	1.1	0	0	2	2	3	2	1	3
PTCD3_HUMAN	PTCD3	1.1	0	0	8	9	9	6	9	8
ODPB_HUMAN	PDHB	1.1	0	0	3	2	2	1	2	3
AGFG1_HUMAN	AGFG1	1.1	0	0	2	3	2	1	3	2
HAUS6_HUMAN	HAUS6	1.1	0	0	2	2	3	1	3	2
DOCK5_HUMAN	DOCK5	1.1	0	0	2	3	2	1	4	1
1433B_HUMAN	YWHAB	1.1	0	1	5	6	5	5	5	4
ASH2L_HUMAN	ASH2L	1.1	0	0	6	5	6	5	5	5
BICD2_HUMAN	BICD2	1.1	0	0	1	3	2	2	2	1
C10_HUMAN	C12orf57	1.1	0	0	2	2	3	3	2	1
IFM3_HUMAN	IFITM3	1.1	0	0	2	2	3	2	2	2
ARID2_HUMAN	ARID2	1.09	0	0	18	18	12	15	15	13
ACADV_HUMAN	ACADVL	1.09	0	0	9	16	9	5	11	14
PABP4_HUMAN	PABPC4	1.09	0	0	6	6	7	6	7	4
MTA3_HUMAN	MTA3	1.09	0	0	2	3	2	1	2	3
RPB7_HUMAN	POLR2G	1.09	0	0	4	2	2	3	2	2
MLH1_HUMAN	MLH1	1.09	0	0	2	3	2	2	2	2
SEP10_HUMAN	2018-09-10	1.09	0	0	7	19	18	16	12	11
KAP2_HUMAN	PRKAR2A	1.09	0	0	6	6	6	6	6	4
SRP54_HUMAN	SRP54	1.09	0	0	8	8	11	8	7	9
EHMT2_HUMAN	EHMT2	1.09	0	0	3	2	3	3	1	3
RL8_HUMAN	RPL8	1.09	0	0	5	6	6	6	4	5
RAN_HUMAN	RAN	1.09	0	0	7	6	5	4	6	6
ETFA_HUMAN	ETFA	1.09	0	0	6	7	4	1	5	9
SDHB_HUMAN	SDHB_HUMAN	1.09	0	0	4	7	6	4	6	5
RL34_HUMAN	RPL34	1.09	0	0	2	3	3	2	3	2
CDK9_HUMAN	CDK9	1.09	0	0	9	9	10	9	8	8
RUSD3_HUMAN	RPUSD3	1.09	0	0	2	3	3	3	3	1
MYO1E_HUMAN	MYO1E	1.08	0	0	25	31	29	29	25	23
ACAD9_HUMAN	ACAD9	1.08	0	0	2	4	2	1	2	4
ATPA_HUMAN	ATP5A1	1.08	0	0	11	8	14	13	8	9
RMXL1_HUMAN	RBMXL1	1.08	0	0	2	4	2	2	2	3
RHG17_HUMAN	ARHGAP17	1.08	0	0	2	3	4	1	3	4
RL29_HUMAN	RPL29	1.08	0	0	3	3	3	2	3	3
TLE3_HUMAN	TLE3	1.08	0	0	2	4	3	2	5	1
QTRT2_HUMAN	QTRT2_HUMAN	1.08	0	0	7	6	8	8	7	4
RLA0_HUMAN	RPLP0	1.08	0	0	10	11	10	9	10	9
TBRG4_HUMAN	TBRG4	1.08	0	0	2	3	3	3	1	3
RSRC1_HUMAN	RSRC1	1.08	0	0	3	3	3	3	3	2
AGO2_HUMAN	AGO2	1.08	0	0	48	43	38	45	39	34
RS24_HUMAN	RPS24	1.08	0	0	3	3	3	3	2	3
ERH_HUMAN	ERH	1.08	0	0	3	3	3	3	3	2
FA98A_HUMAN	FAM98A	1.08	0	0	7	7	7	8	6	5
DYL1_HUMAN	DYNLL1	1.08	0	0	3	3	3	2	3	3
RUFY1_HUMAN	RUFY1	1.08	0	0	2	2	5	2	3	3
ARPC3_HUMAN	ARPC3	1.08	0	0	2	3	3	3	2	2
GPTC8_HUMAN	GPATCH8	1.08	0	0	5	2	4	3	4	3
RM10_HUMAN	MRPL10	1.08	0	0	5	2	3	4	3	2
RBM4_HUMAN	RBM4	1.08	0	0	15	15	14	15	13	12
NAB1_HUMAN	NAB1	1.08	0	0	4	2	4	4	3	2
RL26_HUMAN	RPL26	1.08	0	0	7	6	7	6	6	6
MYH9_HUMAN	MYH9	1.08	0	0	85	92	96	100	79	70
EP400_HUMAN	EP400	1.08	0	0	20	17	18	21	18	11
PLRG1_HUMAN	PLRG1	1.08	0	0	8	6	6	7	4	7
SPC24_HUMAN	SPC24	1.08	0	0	3	2	4	3	3	2
GSTM4_HUMAN	GSTM4	1.07	0	0	11	12	12	12	11	9
SDE2_HUMAN	SDE2	1.07	0	0	4	2	4	2	2	5
XRN2_HUMAN	XRN2	1.07	0	0	41	34	42	41	37	30
API5_HUMAN	API5	1.07	0	0	7	7	8	4	7	9
LMAN1_HUMAN	LMAN1	1.07	0	0	0	4	4	3	2	2
RSMB_HUMAN	SNRPB	1.07	0	0	9	7	7	7	6	8
RPB4_HUMAN	POLR2D	1.07	0	0	4	3	3	3	3	3
TFCP2_HUMAN	TFCP2	1.07	0	0	7	7	7	5	6	8
AP2A2_HUMAN	AP2A2	1.07	0	0	0	4	4	6	1	0
RS3A_HUMAN	RPS3A	1.07	0	0	15	15	19	18	14	13
AR6P4_HUMAN	ARL6IP4	1.07	0	0	4	3	3	3	3	3
DCTP1_HUMAN	DCTPP1	1.07	0	0	3	4	3	3	3	3
RS21_HUMAN	RPS21	1.07	0	0	3	3	5	4	4	2
CLCA_HUMAN	CLTA	1.07	0	0	9	7	7	7	8	6
TE2IP_HUMAN	TERF2IP	1.07	0	0	5	2	4	5	3	2
RT18B_HUMAN	MRPS18B	1.07	0	0	4	3	4	3	3	4
CASC3_HUMAN	CASC3	1.07	0	0	4	3	4	2	4	4
PSMD7_HUMAN	PSMD7	1.06	0	0	4	4	3	3	4	3
PDS5A_HUMAN	PDS5A	1.06	0	0	17	18	15	9	17	20
MYPN_HUMAN	MYPN	1.06	0	0	9	8	7	6	6	10
RPAC1_HUMAN	POLR1C	1.06	0	0	5	4	4	3	6	3
SF3A1_HUMAN	SF3A1	1.06	0	0	29	29	27	29	25	25
ODP2_HUMAN	DLAT	1.06	0	0	14	13	14	14	13	11
ROAA_HUMAN	HNRNPAB	1.06	0	0	10	8	10	9	9	8
NDC80_HUMAN	NDC80	1.06	0	0	5	3	5	5	3	4
RBM12_HUMAN	RBM12	1.06	0	0	2	4	4	0	4	5
SMC3_HUMAN	SMC3	1.06	0	0	15	22	15	12	18	18
RU1C_HUMAN	SNRPC	1.06	0	0	4	4	4	4	4	3
PYR1_HUMAN	CAD	1.06	0	0	18	26	19	19	18	21
SMRD2_HUMAN	SMARCD2	1.06	0	0	31	30	30	30	27	27
SFR15_HUMAN	SCAF4	1.06	0	0	5	4	4	3	5	4
TRI25_HUMAN	TRIM25	1.06	0	0	2	4	5	1	5	4
DC1L1_HUMAN	DYNC1LI1	1.06	0	0	8	9	7	10	8	4
ATX2L_HUMAN	ATXN2L	1.06	0	0	13	16	10	11	14	11
CNO10_HUMAN	CNOT10	1.06	0	0	9	9	7	10	6	7
SLU7_HUMAN	SLU7	1.06	0	0	3	3	6	3	4	4
RT17_HUMAN	MRPS17	1.06	0	0	3	4	4	4	4	2
RUXF_HUMAN	SNRPF	1.06	0	0	4	4	4	4	4	3
MED12_HUMAN	MED12	1.06	0	0	16	18	16	16	14	16
WDHD1_HUMAN	WDHD1	1.06	0	0	15	17	19	18	16	13
CCNK_HUMAN	CCNK	1.06	0	1	2	5	3	2	3	4
MYL6_HUMAN	MYL6	1.06	0	0	9	9	9	9	8	8
RBMS2_HUMAN	RBMS2	1.06	0	0	6	4	4	4	5	4
NUPL2_HUMAN	NUPL2	1.06	0	0	5	3	5	4	4	4
H2B1L_HUMAN	HIST1H2BL	1.05	0	0	4	5	4	5	4	3
SC23A_HUMAN	SEC23A	1.05	0	0	24	20	21	23	19	19
RLA2_HUMAN	RPLP2	1.05	0	0	4	5	5	5	4	4
SMC4_HUMAN	SMC4	1.05	0	0	15	16	19	10	23	14
ARPC2_HUMAN	ARPC2	1.05	0	0	2	5	4	3	3	4
F120A_HUMAN	FAM120A	1.05	0	0	28	27	30	27	28	25
MRE11_HUMAN	MRE11A	1.05	0	0	7	9	11	6	9	10
PPIB_HUMAN	PPIB	1.05	0	0	6	10	9	7	7	9
FLNA_HUMAN	FLNA	1.05	0	0	87	103	106	99	87	91
IDH3A_HUMAN	IDH3A	1.05	0	0	2	6	3	2	4	4
RL10_HUMAN	RPL10	1.05	0	0	5	5	4	5	4	4
EIF3L_HUMAN	EIF3L	1.05	0	0	12	14	16	13	13	13
SC24D_HUMAN	SEC24D	1.05	0	0	20	21	15	21	15	16
RS12_HUMAN	RPS12	1.05	0	0	6	4	6	6	5	4
IF4E_HUMAN	EIF4E	1.05	0	0	5	5	4	5	4	4
PP1B_HUMAN	PPP1CB	1.05	0	0	9	9	9	10	7	8
PDIA6_HUMAN	PDIA6	1.05	0	0	13	9	10	9	10	11
MBD3_HUMAN	MBD3	1.05	0	0	4	4	6	4	5	4
AGO1_HUMAN	AGO1	1.05	0	0	16	16	14	14	15	14
PARP4_HUMAN	PARP4	1.05	0	0	4	5	4	4	5	3
SMRD3_HUMAN	SMARCD3	1.05	0	0	13	9	12	12	11	9
GEMI5_HUMAN	GEMIN5	1.05	0	0	25	26	23	26	23	20
RL3_HUMAN	RPL3	1.05	0	0	9	10	9	7	10	9
ANM5_HUMAN	PRMT5	1.05	0	0	9	10	11	7	10	11
SYCC_HUMAN	CARS	1.04	0	0	41	41	41	40	39	37
PRP6_HUMAN	PRPF6	1.04	0	0	23	27	24	21	25	24
MOV10_HUMAN	MOV10	1.04	0	0	25	24	23	26	21	21
DKC1_HUMAN	DKC1	1.04	0	0	20	18	18	18	19	16
MSI2H_HUMAN	MSI2	1.04	0	0	7	6	6	6	8	4
TCOF_HUMAN	TCOF1	1.04	0	0	24	24	22	18	28	20
DEOC_HUMAN	DERA	1.04	0	0	12	12	13	13	12	10
ACTN1_HUMAN	ACTN1	1.04	0	0	6	13	14	10	11	10
RTCB_HUMAN	RTCB	1.04	0	0	20	19	16	18	17	17
SH3K1_HUMAN	SH3KBP1	1.04	0	0	6	5	6	5	5	6
WIZ_HUMAN	WIZ	1.04	0	0	13	13	10	8	12	14
NIPBL_HUMAN	NIPBL	1.04	0	0	14	10	14	12	15	9
SMC1A_HUMAN	SMC1A	1.04	0	0	23	23	24	15	26	25
CE170_HUMAN	CEP170	1.04	0	0	11	9	17	10	13	12
TCPH_HUMAN	CCT7	1.04	0	0	14	11	15	11	14	13
SYYM_HUMAN	YARS2	1.04	0	0	6	6	6	6	6	5
YTDC2_HUMAN	YTHDC2	1.04	0	0	11	4	7	6	10	5
SET1A_HUMAN	SETD1A	1.04	0	0	5	6	6	6	5	5
CHM4B_HUMAN	CHMP4B	1.04	0	0	4	6	5	6	4	4
XPO5_HUMAN	XPO5	1.04	0	0	6	5	6	5	5	6
RAD50_HUMAN	RAD50	1.04	0	0	11	13	14	8	15	13
CAZA1_HUMAN	CAPZA1	1.04	0	0	11	11	11	11	10	10
SCRIB_HUMAN	SCRIB	1.04	0	0	2	13	11	12	7	5
SIX2_HUMAN	SIX2	1.04	0	0	8	6	5	8	6	4
MCA3_HUMAN	EEF1E1	1.04	0	0	7	5	5	5	6	5
RL1D1_HUMAN	RSL1D1	1.04	0	0	4	6	4	5	5	3
RS6_HUMAN	RPS6	1.04	0	0	5	6	6	4	6	6
RUVB1_HUMAN	RUVBL1	1.04	0	0	15	16	19	15	16	16
NUP85_HUMAN	NUP85	1.03	0	0	5	7	7	7	6	5
SC24B_HUMAN	SEC24B	1.03	0	0	23	22	25	25	22	20
1433G_HUMAN	YWHAG	1.03	0	1	7	7	6	6	7	6
GT251_HUMAN	COLGALT1	1.03	0	0	6	6	9	6	6	8
KI67_HUMAN	MKI67	1.03	0	0	35	26	33	28	37	25
RS4X_HUMAN	RPS4X	1.03	0	0	15	16	14	16	14	13
EF1A2_HUMAN	EEF1A2	1.03	0	0	8	7	6	8	7	5
1433T_HUMAN	YWHAQ	1.03	0	0	6	7	6	6	5	7
RS13_HUMAN	RPS13	1.03	0	0	6	7	7	7	6	6
TCP4_HUMAN	SUB1	1.03	0	0	8	7	7	6	7	8
RL10A_HUMAN	RPL10A	1.02	0	0	9	9	9	9	9	8
BCL7C_HUMAN	BCL7C	1.02	0	0	9	9	10	9	10	8
CPSF2_HUMAN	CPSF2	1.02	0	0	11	9	10	11	9	9
MTEF3_HUMAN	MTEF3_HUMAN	1.02	0	0	9	9	9	8	9	9
RT35_HUMAN	MRPS35	1.02	0	0	11	10	10	10	11	9
EBP2_HUMAN	EBNA1BP2	1.02	0	0	7	8	8	9	6	7
RT23_HUMAN	MRPS23	1.02	0	0	10	10	10	9	9	11
RL5_HUMAN	RPL5	1.02	0	0	10	9	11	11	8	10
GSTM3_HUMAN	GSTM3	1.02	0	0	24	22	21	22	22	21
LANC1_HUMAN	LANCL1	1.02	0	0	9	9	10	9	9	9
CBR1_HUMAN	CBR1	1.02	0	0	20	20	20	20	19	19
SERPH_HUMAN	SERPINH1	1.02	0	0	10	9	7	5	10	10
YETS2_HUMAN	YEATS2	1.02	0	0	10	8	11	10	12	6
LARP1_HUMAN	LARP1	1.02	0	0	7	8	9	8	9	6
SDHA_HUMAN	SDHA_HUMAN	1.02	0	0	6	9	6	6	6	8
SMRD1_HUMAN	SMARCD1	1.02	0	0	38	35	37	35	35	36
HXK2_HUMAN	HK2	1.02	0	0	6	9	8	6	6	10
PLOD3_HUMAN	PLOD3	1.01	0	0	17	13	12	18	13	10
VPS51_HUMAN	VPS51	1.01	0	0	1	0	0	0	1	0
SRP72_HUMAN	SRP72	1.01	0	0	11	12	9	11	11	9
STXB4_HUMAN	STXBP4	1.01	0	0	1	0	1	1	1	0
ERR1_HUMAN	ESRRA	1.01	0	0	1	0	0	0	1	0
PAIRB_HUMAN	SERBP1	1.01	0	0	10	12	14	12	13	10
LZTL1_HUMAN	LZTFL1	1.01	0	0	1	0	0	0	1	0
FBP1L_HUMAN	FNBP1L	1.01	0	0	1	0	1	1	1	0
PAR12_HUMAN	PARP12	1.01	0	0	1	0	2	0	2	1
CDK5_HUMAN	CDK5	1.01	0	0	1	0	0	0	1	0
MTA1_HUMAN	MTA1	1.01	0	0	13	14	15	17	12	12
ANM1_HUMAN	PRMT1	1.01	0	0	10	12	11	11	9	12
RAGP1_HUMAN	RANGAP1	1.01	0	0	6	10	11	8	9	9
RRFM_HUMAN	MRRF	1.01	0	0	1	0	0	0	1	0
RPP21_HUMAN	RPP21	1.01	0	0	1	0	1	1	1	0
SYAM_HUMAN	AARS2	1.01	0	0	1	0	1	1	1	0
CCAR1_HUMAN	CCAR1	1.01	0	0	22	23	23	22	22	22
ANO3_HUMAN	ANO3	1.01	0	0	1	0	1	1	1	0
APC1_HUMAN	ANAPC1	1.01	0	0	9	12	9	11	10	8
AURKB_HUMAN	AURKB	1.01	0	0	1	0	0	0	1	0
XRCC4_HUMAN	XRCC4	1.01	0	0	1	0	0	0	1	0
DDX55_HUMAN	DDX55	1.01	0	0	1	0	0	0	1	0
RT07_HUMAN	MRPS7	1.01	0	0	10	11	12	11	11	10
DHX30_HUMAN	DHX30	1.01	0	0	27	25	26	28	22	26
GFPT1_HUMAN	GFPT1	1.01	0	0	1	0	0	0	1	0
DJC21_HUMAN	DNAJC21	1.01	0	0	1	0	0	0	1	0
SPP24_HUMAN	SPP2	1.01	0	0	1	0	1	1	1	0
SIN3A_HUMAN	SIN3A	1.01	0	0	12	9	10	11	5	14
SF3B2_HUMAN	SF3B2	1.01	0	0	36	39	36	36	37	35
NCOR2_HUMAN	NCOR2	1.01	0	0	24	32	34	30	29	28
TPC11_HUMAN	TRAPPC11	1.01	0	0	2	0	2	1	2	1
FAK1_HUMAN	PTK2	1.01	0	0	1	0	1	1	1	0
RM20_HUMAN	MRPL20	1.01	0	0	1	0	1	0	2	0
TOP3A_HUMAN	TOP3A	1.01	0	0	2	0	1	1	1	1
2AAA_HUMAN	PPP2R1A	1.01	0	0	13	11	11	11	12	11
IF2M_HUMAN	MTIF2	1	0	0	0	0	1	0	1	0
H2AV_HUMAN	H2AFV	1	0	0	3	1	2	1	2	3
TUFT1_HUMAN	TUFT1	1	0	0	0	0	1	0	1	0
DDA1_HUMAN	DDA1	1	0	0	2	1	1	2	1	1
ATX10_HUMAN	ATXN10	1	0	0	1	0	0	0	0	1
PPHLN_HUMAN	PPHLN1	1	0	0	1	0	1	0	1	1
NCPR_HUMAN	POR	1	0	0	1	0	1	1	0	1
METH_HUMAN	MTR	1	0	0	1	1	1	0	2	1
HMOX2_HUMAN	HMOX2	1	0	0	1	0	0	1	0	0
PATL1_HUMAN	PATL1	1	0	0	1	0	1	1	0	1
CC124_HUMAN	CCDC124	1	0	0	1	0	0	0	0	1
DDX24_HUMAN	DDX24	1	0	0	1	0	1	0	0	2
NOP14_HUMAN	NOP14	1	0	0	1	1	1	0	2	1
DICER_HUMAN	DICER1	1	0	0	0	0	1	1	0	0
PREP_HUMAN	PITRM1	1	0	0	0	0	1	0	1	0
POP7_HUMAN	POP7	1	0	0	1	0	2	1	1	1
BORC8_HUMAN	BORC8_HUMAN	1	0	0	1	0	1	1	0	1
CSN6_HUMAN	COPS6	1	0	0	1	1	1	1	2	0
IGHA1_HUMAN	IGHA1	1	0	0	1	0	0	1	0	0
SC23B_HUMAN	SEC23B	1	0	0	35	30	32	32	34	30
OGT1_HUMAN	OGT	1	0	0	22	23	20	22	22	20
MRM1_HUMAN	MRM1	1	0	0	1	0	0	1	0	0
PRP17_HUMAN	CDC40	1	0	0	2	1	1	0	3	1
MEIS1_HUMAN	MEIS1	1	0	0	2	0	2	1	1	2
TFP11_HUMAN	TFIP11	1	0	0	1	2	1	0	4	0
TAF11_HUMAN	TAF11	1	0	0	0	0	1	1	0	0
VPS4B_HUMAN	VPS4B	1	0	0	0	0	1	1	0	0
ATP5I_HUMAN	ATP5I	1	0	0	1	0	0	1	0	0
RM32_HUMAN	MRPL32	1	0	0	1	0	2	2	1	0
APC_HUMAN	APC	1	0	0	0	0	1	0	1	0
RM24_HUMAN	MRPL24	1	0	0	0	0	1	1	0	0
LSM5_HUMAN	LSM5	1	0	0	1	0	1	0	1	1
SRSF9_HUMAN	SRSF9	1	0	0	18	18	17	18	17	17
MED4_HUMAN	MED4	1	0	0	2	1	0	0	1	2
MAFG_HUMAN	MAFG	1	0	0	1	0	0	1	0	0
PGAM5_HUMAN	PGAM5	1	0	0	1	1	2	1	2	1
IVD_HUMAN	IVD	1	0	0	1	0	0	0	0	1
CBX3_HUMAN	CBX3	1	0	0	4	2	5	4	4	3
RL36L_HUMAN	RPL36AL	1	0	0	2	1	2	1	2	2
ADRO_HUMAN	FDXR	1	0	0	0	0	1	0	1	0
RPR1B_HUMAN	RPRD1B	1	0	0	4	1	3	2	2	4
GAK_HUMAN	GAK	1	0	0	1	0	0	1	0	0
NU153_HUMAN	NUP153	1	0	0	3	1	2	1	3	2
VATH_HUMAN	ATP6V1H	1	0	0	0	0	1	1	0	0
MASU1_HUMAN	MALSU1	1	0	0	2	1	1	1	2	1
RBMX_HUMAN	RBMX	1	0	0	34	35	34	36	33	32
TIM_HUMAN	TIMELESS	1	0	0	1	0	0	0	0	1
RN220_HUMAN	RNF220	1	0	0	0	0	1	1	0	0
RM43_HUMAN	MRPL43	1	0	0	2	1	1	2	1	1
FIBP_HUMAN	FIBP	1	0	0	0	0	1	0	1	0
RT21_HUMAN	MRPS21	1	0	0	1	1	1	1	2	0
ING1_HUMAN	ING1	1	0	0	0	0	1	0	1	0
PCMD2_HUMAN	PCMTD2	1	0	0	0	0	1	1	0	0
RAB31_HUMAN	RAB31	1	0	0	1	0	0	1	0	0
PPIE_HUMAN	PPIE	1	0	0	4	1	1	2	2	2
ABCE1_HUMAN	ABCE1	1	0	0	1	0	0	0	0	1
ZBTB2_HUMAN	ZBTB2	1	0	0	0	0	1	1	0	0
KLC1_HUMAN	KLC1	1	0	0	1	0	0	0	0	1
TBCD5_HUMAN	TBC1D5	1	0	0	2	1	1	1	2	1
TF2H3_HUMAN	GTF2H3	1	0	0	0	0	1	0	1	0
E41L1_HUMAN	EPB41L1	1	0	0	2	1	1	1	2	1
NCOA5_HUMAN	NCOA5	1	0	0	1	0	0	1	0	0
KLC2_HUMAN	KLC2	1	0	0	1	0	1	0	1	1
PFKAM_HUMAN	PFKAM_HUMAN	1	0	0	1	0	1	1	0	1
TBCD_HUMAN	TBCD	1	0	0	1	0	0	1	0	0
VP26A_HUMAN	VPS26A	1	0	0	3	2	2	2	4	1
GTPBA_HUMAN	GTPBP10	1	0	0	3	2	2	2	3	2
FOXA1_HUMAN	FOXA1	1	0	0	0	0	1	0	1	0
UBP47_HUMAN	USP47	1	0	0	0	0	1	0	1	0
ERI1_HUMAN	ERI1	1	0	0	0	0	1	1	0	0
RBM28_HUMAN	RBM28	1	0	0	1	1	0	0	2	0
UAP1_HUMAN	UAP1	1	0	0	1	0	0	0	0	1
PSA1_HUMAN	PSMA1	1	0	0	4	2	1	2	3	2
AGO3_HUMAN	AGO3	1	0	0	34	31	28	33	30	29
NOSIP_HUMAN	NOSIP	1	0	0	1	1	2	1	2	1
ZCHC9_HUMAN	ZCCHC9	1	0	0	1	1	0	0	2	0
RER1_HUMAN	RER1	1	0	0	0	0	1	1	0	0
ZFHX3_HUMAN	ZFHX3	1	0	0	1	1	2	2	2	0
RS3_HUMAN	RPS3	1	0	0	17	17	18	18	17	16
ZKSC1_HUMAN	ZKSCAN1	1	0	0	0	0	1	0	1	0
AKAP9_HUMAN	AKAP9	1	0	0	0	0	1	1	0	0
RM50_HUMAN	MRPL50	1	0	0	5	3	4	4	5	3
F120C_HUMAN	FAM120C	1	0	0	0	0	1	0	1	0
HDHD5_HUMAN	HDHD5_HUMAN	1	0	0	1	0	1	0	1	1
HMGCL_HUMAN	HMGCL	1	0	0	0	0	1	1	0	0
PEX5_HUMAN	PEX5	1	0	0	1	0	0	0	0	1
RDH13_HUMAN	RDH13	1	0	0	3	1	2	2	2	2
C19L1_HUMAN	CWF19L1	1	0	0	2	1	0	1	1	1
ELP4_HUMAN	ELP4	0.99	0	0	0	0	1	0	0	1
IF4A3_HUMAN	EIF4A3	0.99	0	0	14	14	15	14	17	12
VPS35_HUMAN	VPS35	0.99	0	0	6	5	7	5	8	5
CBR3_HUMAN	CBR3	0.99	0	0	2	2	2	2	2	2
TRXR2_HUMAN	TXNRD2	0.99	0	0	1	1	1	1	1	1
SMD3_HUMAN	SNRPD3	0.99	0	0	9	9	9	9	9	9
SYWC_HUMAN	WARS	0.99	0	0	3	3	1	2	3	2
LAMC1_HUMAN	LAMC1	0.99	0	0	0	1	1	0	1	1
NUCKS_HUMAN	NUCKS1	0.99	0	0	1	1	1	1	1	1
KIF28_HUMAN	KIF28_HUMAN	0.99	0	0	1	1	0	1	0	1
CALR_HUMAN	CALR	0.99	0	0	9	9	9	8	10	9
PM2PB_HUMAN	PM2PB_HUMAN	0.99	0	0	1	1	1	1	1	1
RIOX1_HUMAN	RIOX1_HUMAN	0.99	0	0	6	7	7	6	8	6
SUH_HUMAN	RBPJ	0.99	0	0	1	1	0	0	1	1
SRSF3_HUMAN	SRSF3	0.99	0	0	7	7	6	7	7	6
PBX1_HUMAN	PBX1	0.99	0	0	3	3	2	2	3	3
ZBT21_HUMAN	ZBTB21	0.99	0	0	2	1	2	1	1	3
CG050_HUMAN	C7orf50	0.99	0	0	1	1	1	1	1	1
NBEL2_HUMAN	NBEAL2	0.99	0	0	1	1	1	1	1	1
SHIP2_HUMAN	INPPL1	0.99	0	0	1	1	2	2	1	1
RL28_HUMAN	RPL28	0.99	0	0	3	4	5	5	4	3
MBD1_HUMAN	MBD1	0.99	0	0	1	1	1	1	1	1
UBC12_HUMAN	UBE2M	0.99	0	0	1	1	1	0	1	2
LTN1_HUMAN	LTN1	0.99	0	0	0	0	1	0	0	1
SGTA_HUMAN	SGTA	0.99	0	0	0	1	0	0	1	0
SNRPA_HUMAN	SNRPA	0.99	0	0	7	6	7	6	8	6
RL9_HUMAN	RPL9	0.99	0	0	3	4	4	4	4	3
PSMG1_HUMAN	PSMG1	0.99	0	0	1	1	1	0	1	2
P4HA1_HUMAN	P4HA1	0.99	0	0	16	14	17	16	16	15
NDUA8_HUMAN	NDUFA8	0.99	0	0	1	1	1	1	1	1
RM16_HUMAN	MRPL16	0.99	0	0	1	2	1	1	2	1
IGJ_HUMAN	IGJ	0.99	0	0	1	1	1	1	1	1
RBP56_HUMAN	TAF15	0.99	0	0	8	8	7	7	8	8
PIMT_HUMAN	PCMT1	0.99	0	0	4	3	3	3	3	4
PHAX_HUMAN	PHAX	0.99	0	0	0	1	1	0	1	1
EWS_HUMAN	EWSR1	0.99	0	0	10	10	9	9	10	10
CK098_HUMAN	CK098_HUMAN	0.99	0	0	0	1	1	1	1	0
GAR1_HUMAN	GAR1	0.99	0	0	4	3	4	4	3	4
MRP3_HUMAN	ABCC3	0.99	0	0	1	1	1	2	0	1
H12_HUMAN	HIST1H1C	0.99	0	0	4	5	5	4	5	5
SUGP2_HUMAN	SUGP2	0.99	0	0	3	2	2	2	2	3
PDCL3_HUMAN	PDCL3	0.99	0	0	1	1	1	1	1	1
APMAP_HUMAN	APMAP	0.99	0	0	0	0	1	0	0	1
AGGF1_HUMAN	AGGF1	0.99	0	0	2	2	2	2	2	2
LAMP1_HUMAN	LAMP1	0.99	0	0	2	3	5	5	3	2
MCAF1_HUMAN	ATF7IP	0.99	0	0	1	1	1	1	1	1
F133B_HUMAN	FAM133B	0.99	0	0	3	2	2	3	2	2
TRAF7_HUMAN	TRAF7	0.99	0	0	1	2	0	0	2	1
TIPRL_HUMAN	TIPRL	0.99	0	0	1	1	1	1	0	2
DUS14_HUMAN	DUSP14	0.99	0	0	2	2	2	2	2	2
RCN2_HUMAN	RCN2	0.99	0	0	3	5	4	3	6	3
RSRC2_HUMAN	RSRC2	0.99	0	0	5	5	3	3	5	5
MYH6_HUMAN	MYH6	0.99	0	0	0	1	0	0	1	0
AK1C3_HUMAN	AKR1C3	0.99	0	0	1	1	0	0	0	2
CE290_HUMAN	CEP290	0.99	0	0	1	1	1	1	1	1
TIM8A_HUMAN	TIMM8A	0.99	0	0	0	0	1	0	0	1
TSR1_HUMAN	TSR1	0.99	0	0	3	3	3	1	5	3
HSP76_HUMAN	HSPA6	0.99	0	0	1	1	1	1	1	1
DI3L1_HUMAN	DIS3L	0.99	0	0	1	1	1	1	1	1
INT3_HUMAN	INTS3	0.99	0	0	7	6	7	7	8	5
MEPCE_HUMAN	MEPCE	0.99	0	0	8	5	4	4	5	8
DDX27_HUMAN	DDX27	0.99	0	0	0	1	0	0	1	0
CWC15_HUMAN	CWC15	0.99	0	0	2	2	2	1	2	3
GRB2_HUMAN	GRB2	0.99	0	0	1	1	0	0	1	1
CHERP_HUMAN	CHERP	0.99	0	0	17	14	15	15	16	15
RBX1_HUMAN	RBX1	0.99	0	0	1	1	1	1	1	1
MGN2_HUMAN	MAGOHB	0.99	0	0	5	5	5	6	5	4
HMGB1_HUMAN	HMGB1	0.99	0	0	4	4	3	3	4	4
PCCB_HUMAN	PCCB	0.99	0	0	1	1	0	2	0	0
ACTG_HUMAN	ACTG1	0.99	0	0	1	1	1	1	1	1
UBL4A_HUMAN	UBL4A	0.99	0	0	1	1	1	2	1	0
JIP4_HUMAN	SPAG9	0.99	0	0	1	1	1	2	0	1
SSBP4_HUMAN	SSBP4	0.99	0	0	1	1	1	1	1	1
MVP_HUMAN	MVP	0.99	0	0	37	35	33	34	35	35
PUR4_HUMAN	PFAS	0.99	0	0	0	1	0	0	1	0
ELYS_HUMAN	AHCTF1	0.99	0	0	1	1	3	2	1	2
THOC7_HUMAN	THOC7	0.99	0	0	0	1	0	0	1	0
SNF5_HUMAN	SMARCB1	0.99	0	0	19	15	17	20	16	15
LYOX_HUMAN	LOX	0.99	0	0	2	2	0	1	2	1
MAEA_HUMAN	MAEA	0.99	0	0	1	1	0	1	0	1
SHOC2_HUMAN	SHOC2	0.99	0	0	0	1	1	1	1	0
SEP15_HUMAN	SEP15_HUMAN	0.99	0	0	2	2	2	2	2	2
RM28_HUMAN	MRPL28	0.99	0	0	3	2	2	2	1	4
CCD94_HUMAN	CCDC94	0.99	0	0	1	1	0	0	1	1
H2A1J_HUMAN	HIST1H2AJ	0.99	0	0	4	4	4	4	4	4
ACO13_HUMAN	ACOT13	0.99	0	0	0	1	0	0	1	0
RBMX2_HUMAN	RBMX2	0.99	0	0	0	1	1	0	1	1
NEDD8_HUMAN	NEDD8	0.99	0	0	1	1	1	1	1	1
CAAP1_HUMAN	CAAP1	0.99	0	0	0	1	0	0	1	0
SPIN1_HUMAN	SPIN1	0.99	0	0	0	0	1	0	0	1
CASPE_HUMAN	CASP14	0.99	0	0	5	4	3	1	4	7
RING1_HUMAN	RING1	0.99	0	0	2	2	1	3	2	0
CLCB_HUMAN	CLTB	0.99	0	0	5	4	4	5	4	4
NDKA_HUMAN	NME1	0.99	0	0	1	1	1	1	1	1
AP3B1_HUMAN	AP3B1	0.99	0	0	0	1	0	0	1	0
LRRF1_HUMAN	LRRFIP1	0.99	0	0	8	7	8	8	9	6
RT25_HUMAN	MRPS25	0.99	0	0	3	2	3	2	3	3
ZN593_HUMAN	ZNF593	0.99	0	0	0	0	1	0	0	1
SF3B6_HUMAN	SF3B6_HUMAN	0.99	0	0	3	3	3	3	3	3
RS30_HUMAN	FAU	0.99	0	0	1	2	2	2	2	1
ERAP1_HUMAN	ERAP1	0.99	0	0	0	0	1	0	0	1
VP37A_HUMAN	VPS37A	0.99	0	0	1	2	1	1	2	1
MISSL_HUMAN	MAPK1IP1L	0.99	0	0	1	1	1	1	1	1
CHMP5_HUMAN	CHMP5	0.99	0	0	0	1	1	1	1	0
MED22_HUMAN	MED22	0.99	0	0	4	3	3	2	4	4
RBBP4_HUMAN	RBBP4	0.99	0	0	8	5	6	8	5	6
YBOX3_HUMAN	YBX3	0.99	0	0	12	11	11	11	12	11
UN45A_HUMAN	UNC45A	0.99	0	0	1	1	1	1	1	1
NPS3A_HUMAN	NIPSNAP3A	0.99	0	0	1	1	0	0	1	1
MGME1_HUMAN	MGME1	0.99	0	0	0	1	1	0	1	1
EF1D_HUMAN	EEF1D	0.99	0	0	10	10	10	10	11	9
1C07_HUMAN	HLA-C	0.99	0	0	1	1	0	2	0	0
DMD_HUMAN	DMD	0.99	0	0	1	1	1	1	1	1
VPS28_HUMAN	VPS28	0.99	0	0	2	2	2	2	2	2
CALM3_HUMAN	CALM3_HUMAN	0.99	0	0	5	5	4	5	4	5
CTTB2_HUMAN	CTTNBP2	0.99	0	0	1	1	1	1	1	1
IN80E_HUMAN	INO80E	0.99	0	0	1	1	1	1	1	1
TRM6_HUMAN	TRMT6	0.99	0	0	1	2	1	1	2	1
CRTAP_HUMAN	CRTAP	0.99	0	0	11	9	7	9	7	11
FPPS_HUMAN	FDPS	0.99	0	0	3	3	1	2	2	3
VTI1A_HUMAN	VTI1A	0.99	0	0	1	1	1	1	1	1
CD99_HUMAN	CD99	0.99	0	0	3	3	3	3	3	3
TERF2_HUMAN	TERF2	0.99	0	0	2	2	1	1	3	1
ASPH_HUMAN	ASPH	0.99	0	0	1	2	1	2	2	0
GPDM_HUMAN	GPD2	0.99	0	0	0	1	0	0	1	0
DSG2_HUMAN	DSG2	0.99	0	0	3	3	4	4	3	3
ABCAB_HUMAN	ABCAB_HUMAN	0.99	0	0	1	1	1	1	1	1
ALDR_HUMAN	AKR1B1	0.99	0	0	0	0	1	0	0	1
RM23_HUMAN	MRPL23	0.99	0	0	1	1	1	1	1	1
SYTL4_HUMAN	SYTL4	0.99	0	0	0	1	1	1	1	0
RS19_HUMAN	RPS19	0.99	0	0	7	8	8	7	9	7
AMPB_HUMAN	RNPEP	0.99	0	0	0	1	1	1	1	0
UTP4_HUMAN	UTP4_HUMAN	0.99	0	0	1	1	0	1	1	0
UBP11_HUMAN	USP11	0.99	0	0	1	1	1	1	1	1
GIPC2_HUMAN	GIPC2	0.99	0	0	1	1	0	0	1	1
NOP58_HUMAN	NOP58	0.99	0	0	4	3	4	4	4	3
DYL2_HUMAN	DYNLL2	0.99	0	0	1	1	1	1	1	1
MEF2D_HUMAN	MEF2D	0.99	0	0	4	3	5	4	5	3
PAPOG_HUMAN	PAPOLG	0.99	0	0	1	1	1	1	1	1
RS26_HUMAN	RPS26	0.99	0	0	2	3	4	3	3	3
ADPGK_HUMAN	ADPGK	0.99	0	0	0	0	1	0	0	1
RM30_HUMAN	MRPL30	0.99	0	0	1	1	1	1	1	1
CNDH2_HUMAN	NCAPH2	0.99	0	0	2	2	2	2	2	2
EIF3I_HUMAN	EIF3I	0.99	0	0	5	4	5	5	6	3
SSXT_HUMAN	SS18	0.99	0	0	3	3	3	3	3	3
NEMF_HUMAN	NEMF	0.99	0	0	1	1	0	0	1	1
ARFG2_HUMAN	ARFGAP2	0.99	0	0	1	1	1	0	1	2
VEZF1_HUMAN	VEZF1	0.99	0	0	1	1	1	1	1	1
SSBP2_HUMAN	SSBP2	0.99	0	0	1	1	1	1	1	1
NPM3_HUMAN	NPM3	0.99	0	0	1	2	1	1	2	1
HTRA2_HUMAN	HTRA2	0.99	0	0	2	2	3	2	2	3
ANM3_HUMAN	PRMT3	0.99	0	0	1	1	0	0	1	1
RM02_HUMAN	MRPL2	0.99	0	0	1	1	1	1	1	1
AL9A1_HUMAN	ALDH9A1	0.99	0	0	0	1	2	0	2	1
SLK_HUMAN	SLK	0.99	0	0	0	0	1	0	0	1
CG026_HUMAN	C7orf26	0.99	0	0	1	1	1	1	1	1
RTF2_HUMAN	RTFDC1	0.99	0	0	0	1	1	0	1	1
CEP89_HUMAN	CEP89	0.99	0	0	1	1	1	1	1	1
TOM34_HUMAN	TOMM34	0.99	0	0	0	1	0	0	1	0
H90B2_HUMAN	H90B2_HUMAN	0.99	0	0	1	1	1	1	1	1
RN219_HUMAN	RNF219	0.99	0	0	0	1	1	1	1	0
BDP1_HUMAN	BDP1	0.99	0	0	1	1	2	0	2	2
EPS15_HUMAN	EPS15	0.99	0	0	0	1	1	1	1	0
SOSB1_HUMAN	NABP2	0.99	0	0	1	1	1	1	1	1
MARE2_HUMAN	MAPRE2	0.99	0	0	1	1	0	1	0	1
RPP29_HUMAN	POP4	0.99	0	0	1	1	1	1	0	2
C2CD5_HUMAN	C2CD5	0.99	0	0	0	1	1	0	1	1
NAGAB_HUMAN	NAGA	0.99	0	0	1	1	1	2	0	1
RT26_HUMAN	MRPS26	0.99	0	0	4	4	3	4	3	4
RM14_HUMAN	MRPL14	0.99	0	0	3	3	3	4	2	3
TFAM_HUMAN	TFAM	0.99	0	0	0	1	0	0	1	0
SNX2_HUMAN	SNX2	0.99	0	0	0	1	0	0	1	0
TRA2A_HUMAN	TRA2A	0.99	0	0	3	2	2	2	2	3
ATN1_HUMAN	ATN1	0.99	0	0	2	2	2	2	2	2
INS_HUMAN	INS	0.99	0	0	1	1	1	1	1	1
CSRP1_HUMAN	CSRP1	0.99	0	0	2	2	1	1	1	3
PLK1_HUMAN	PLK1	0.99	0	0	1	1	0	0	1	1
PCBP1_HUMAN	PCBP1	0.99	0	0	12	7	12	11	10	10
TBB1_HUMAN	TUBB1	0.99	0	0	1	1	1	1	1	1
HSP13_HUMAN	HSPA13	0.99	0	0	0	1	0	0	1	0
RS20_HUMAN	RPS20	0.99	0	0	4	4	4	4	4	4
GEMI2_HUMAN	GEMIN2	0.99	0	0	4	3	4	4	3	4
CSN5_HUMAN	COPS5	0.99	0	0	1	1	0	0	1	1
MPPA_HUMAN	PMPCA	0.99	0	0	1	3	3	2	4	1
TBG1_HUMAN	TUBG1	0.99	0	0	7	6	6	6	6	7
UIMC1_HUMAN	UIMC1	0.99	0	0	5	3	3	3	4	4
SMD1_HUMAN	SNRPD1	0.99	0	0	6	5	6	5	6	6
F168B_HUMAN	FAM168B	0.99	0	0	1	1	1	1	1	1
MYCBP_HUMAN	MYCBP	0.99	0	0	10	8	9	9	10	8
SC24A_HUMAN	SEC24A	0.99	0	0	13	11	11	13	10	12
NOLC1_HUMAN	NOLC1	0.99	0	0	8	7	7	6	8	8
[truncated: 1,811 more rows]

## Sheet: RNF169 CRAPome Output
PROTID	GENE	RNF169_FC_A	RNF169_SP	RNF169_iREF	IP_RNF169_NE_2_RZUP	IP_RNF169_NE_1_RZUP	IP_BO_NE_3_RZUP	IP_BO_NE_2_RZUP	IP_BO_NE_1_RZUP
RN169_HUMAN	RNF169	29.9	1	1	27	25	1	1	1
APC_HUMAN	APC	24.5	1	0	14	14	0	1	0
CCD92_HUMAN	CCDC92	16.75	1	0	7	7	0	0	0
DYR1A_HUMAN	DYRK1A	15.97	1	0	16	11	1	0	2
CTNA1_HUMAN	CTNNA1	10.63	0.98	0	25	28	1	6	7
MAP7_HUMAN	MAP7	7.75	0.9	0	3	3	0	0	0
BRCA1_HUMAN	BRCA1	15.26	0.87	0	9	34	2	3	1
ABRX1_HUMAN	ABRX1_HUMAN	11.34	0.8	0	2	8	0	0	0
DYR1B_HUMAN	DYRK1B	8.05	0.79	0	4	2	0	0	0
CT2NL_HUMAN	CTTNBP2NL	22.33	0.77	0	6	29	0	2	0
FRIL_HUMAN	FTL	6.47	0.75	0	2	3	0	0	0
CO4A_HUMAN	C4A	6.47	0.75	0	2	3	0	0	0
STRN_HUMAN	STRN	19.5	0.66	0	4	27	1	1	0
DOCK5_HUMAN	DOCK5	7.56	0.62	0	10	9	1	4	1
TXN4A_HUMAN	TXNL4A	5.5	0.59	0	2	2	0	0	0
MAP1S_HUMAN	MAP1S	5.5	0.59	0	2	2	0	0	0
NHS_HUMAN	NHS	9.83	0.58	0	5	16	2	1	1
STRN3_HUMAN	STRN3	17.25	0.57	0	2	20	1	0	0
CHAP1_HUMAN	CHAMP1	14.12	0.55	0	7	38	3	3	1
MIPEP_HUMAN	MIPEP	9.77	0.55	0	9	4	0	0	2
CDYL1_HUMAN	CDYL	6.91	0.53	0	9	6	1	3	1
DDX59_HUMAN	DDX59	15.48	0.52	0	2	23	0	0	2
ARHGC_HUMAN	ARHGEF12	7.62	0.51	0	2	12	1	1	1
ZBT40_HUMAN	ZBTB40	27.23	0.5	0	1	35	1	0	0
SLMAP_HUMAN	SLMAP	24.38	0.5	0	0	24	0	0	0
STRP1_HUMAN	STRIP1	18.53	0.5	0	0	18	0	0	0
TBCD4_HUMAN	TBC1D4	13.76	0.5	0	10	0	0	0	0
SIKE1_HUMAN	SIKE1	11.72	0.5	0	0	11	0	0	0
PI51A_HUMAN	PIP5K1A	10.74	0.5	0	0	10	0	0	0
SENP5_HUMAN	SENP5	9.93	0.5	0	7	0	0	0	0
FGOP2_HUMAN	FGFR1OP2	9.77	0.5	0	0	9	0	0	0
EFL1_HUMAN	EFL1_HUMAN	9.62	0.5	0	11	1	0	1	1
STRN4_HUMAN	STRN4	9.42	0.5	0	1	17	1	1	1
PACS1_HUMAN	PACS1	8.12	0.5	0	1	6	0	0	0
BARD1_HUMAN	BARD1	7.52	0.5	0	1	8	0	0	1
GOGA1_HUMAN	GOLGA1	7.35	0.5	0	0	24	2	4	1
M4K4_HUMAN	MAP4K4	6.86	0.5	0	1	7	0	1	0
PARP9_HUMAN	PARP9	6.84	0.5	0	0	6	0	0	0
STRP2_HUMAN	STRIP2	6.63	0.5	0	0	8	0	1	0
ARI3B_HUMAN	ARID3B	6.25	0.5	0	5	1	1	0	0
BRCC3_HUMAN	BRCC3	6.08	0.5	0	1	6	1	0	0
DNJA2_HUMAN	DNAJA2	6.02	0.5	0	8	3	2	0	2
S3TC1_HUMAN	SH3TC1	5.87	0.5	0	0	5	0	0	0
JMY_HUMAN	JMY	5.87	0.5	0	0	5	0	0	0
BABA2_HUMAN	BABA2_HUMAN	5.84	0.5	0	0	7	0	0	1
BABA1_HUMAN	BABAM1	5.16	0.5	0	0	6	0	1	0
HUWE1_HUMAN	HUWE1	3.76	0.5	0	10	80	20	22	28
CLIP1_HUMAN	CLIP1	5.14	0.49	0	1	10	2	1	1
EXO5_HUMAN	EXO5	4.9	0.49	0	0	4	0	0	0
POGZ_HUMAN	POGZ	4.33	0.48	0	1	11	1	2	3
DTX3L_HUMAN	DTX3L	3.57	0.48	0	1	16	5	3	4
PHOCN_HUMAN	MOB4	4.62	0.47	0	1	4	1	0	0
ICE1_HUMAN	ICE1_HUMAN	4.61	0.47	0	1	4	0	0	1
DLGP5_HUMAN	DLGAP5	3.69	0.47	0	0	4	0	1	0
WDR62_HUMAN	WDR62	5.2	0.45	0	1	3	0	0	0
GOLM1_HUMAN	GOLM1	3.92	0.45	0	0	3	0	0	0
ELMO2_HUMAN	ELMO2	5.83	0.38	0	3	5	0	1	1
MA7D3_HUMAN	MAP7D3	4.84	0.37	0	2	3	0	0	1
ZN687_HUMAN	ZNF687	5.3	0.35	0	8	3	1	2	2
SAP18_HUMAN	SAP18	3.53	0.32	0	0	5	1	1	0
PALB2_HUMAN	PALB2	3.53	0.32	0	0	5	1	1	0
VP33B_HUMAN	VPS33B	3.51	0.32	0	0	5	1	0	1
RFX5_HUMAN	RFX5	4.52	0.31	0	5	11	3	3	3
MAFK_HUMAN	MAFK	4.53	0.3	0	2	1	0	0	0
COX5B_HUMAN	COX5B	4.53	0.3	0	2	1	0	0	0
COF2_HUMAN	CFL2	4.53	0.3	0	2	1	0	0	0
CTNB1_HUMAN	CTNNB1	4.53	0.3	0	2	1	0	0	0
MP2K2_HUMAN	MAP2K2	4.34	0.3	0	3	1	0	0	1
CLP1_HUMAN	CLP1	4.34	0.3	0	3	1	1	0	0
TOIP1_HUMAN	TOR1AIP1	4.22	0.3	0	1	2	0	0	0
NMNA1_HUMAN	NMNAT1	4.22	0.3	0	1	2	0	0	0
PIPNB_HUMAN	PITPNB	4.22	0.3	0	1	2	0	0	0
IKIP_HUMAN	IKBIP	4.22	0.3	0	1	2	0	0	0
MIER1_HUMAN	MIER1	3.64	0.3	0	3	0	0	1	0
IGHA1_HUMAN	IGHA1	3.61	0.3	0	3	0	1	0	0
ISOC1_HUMAN	ISOC1	3.61	0.3	0	3	0	0	0	1
DCTN1_HUMAN	DCTN1	3.61	0.3	0	3	0	0	0	1
PR38A_HUMAN	PRPF38A	3.55	0.3	0	2	0	0	0	0
CAPON_HUMAN	NOS1AP	3.55	0.3	0	2	0	0	0	0
SLPI_HUMAN	SLPI	3.55	0.3	0	2	0	0	0	0
CDYL2_HUMAN	CDYL2	3.55	0.3	0	2	0	0	0	0
PFD2_HUMAN	PFDN2	2.95	0.3	0	0	2	0	0	0
ECD_HUMAN	ECD_HUMAN	2.95	0.3	0	0	2	0	0	0
FBLL1_HUMAN	FBLL1	2.95	0.3	0	0	2	0	0	0
STK24_HUMAN	STK24	2.95	0.3	0	0	2	0	0	0
PSIP1_HUMAN	PSIP1	4.66	0.28	0	3	11	0	3	4
EHMT2_HUMAN	EHMT2	4.6	0.26	0	9	3	3	1	3
SLTM_HUMAN	SLTM	4.04	0.26	0	9	1	1	3	3
ZMYM4_HUMAN	ZMYM4	5.43	0.22	0	4	3	1	1	0
UIMC1_HUMAN	UIMC1	3.54	0.21	0	3	12	3	4	4
TARA_HUMAN	TRIOBP	3.46	0.19	0	11	0	3	3	4
ANR12_HUMAN	ANKRD12	4.42	0.18	0	5	0	2	0	0
OGA_HUMAN	OGA_HUMAN	3.57	0.17	0	1	5	0	1	2
IGHG1_HUMAN	IGHG1	5.01	0.14	0	4	4	2	1	0
IPP2_HUMAN	PPP1R2	4.15	0.14	0	2	2	0	1	0
TFAM_HUMAN	TFAM	4.15	0.14	0	2	2	0	1	0
RM53_HUMAN	MRPL53	4.12	0.14	0	2	2	1	0	0
UBN1_HUMAN	UBN1	4.11	0.14	0	2	2	0	0	1
PPHLN_HUMAN	PPHLN1	4.66	0.12	0	3	3	0	1	1
KIF2A_HUMAN	KIF2A	4.05	0.08	0	3	2	1	0	1
STK26_HUMAN	STK26_HUMAN	3.07	0.08	0	1	5	1	2	1
ERCC1_HUMAN	ERCC1	3.41	0.07	0	2	1	0	1	0
TOM34_HUMAN	TOMM34	3.41	0.07	0	2	1	0	1	0
SP130_HUMAN	SAP130	3.18	0.07	0	1	2	0	1	0
SP20H_HUMAN	SUPT20H	3.16	0.07	0	1	2	1	0	0
GYS1_HUMAN	GYS1	3.16	0.07	0	1	2	1	0	0
RPP40_HUMAN	RPP40	3.16	0.07	0	1	2	0	0	1
MPP5_HUMAN	MPP5	2.66	0.07	0	2	0	1	0	0
ARI3A_HUMAN	ARID3A	2.65	0.07	0	2	0	0	0	1
SYLM_HUMAN	LARS2	2.22	0.07	0	0	2	0	1	0
MABP1_HUMAN	MAPKBP1	2.21	0.07	0	0	2	1	0	0
ZN281_HUMAN	ZNF281	2.2	0.07	0	0	2	0	0	1
TAXB1_HUMAN	TAX1BP1	3.12	0.06	0	1	3	0	1	1
ZBT43_HUMAN	ZBTB43	2.9	0.06	0	3	0	0	1	1
SUH_HUMAN	RBPJ	2.9	0.06	0	3	0	0	1	1
ELOB_HUMAN	TCEB2	3.88	0.05	0	3	3	2	1	0
GLSK_HUMAN	GLS	3.87	0.05	0	3	3	0	1	2
CATD_HUMAN	CTSD	3.85	0.05	0	3	3	1	0	2
KTN1_HUMAN	KTN1	3.39	0.04	0	9	29	13	10	10
CO7A1_HUMAN	COL7A1	3.29	0.04	0	2	2	1	0	1
DCAF7_HUMAN	DCAF7	4.55	0.03	0	7	7	4	1	3
ANKH1_HUMAN	ANKHD1	3.46	0.03	0	4	2	0	2	2
EED_HUMAN	EED	3.39	0.03	0	3	2	2	1	0
RMP_HUMAN	URI1	2.68	0.03	0	1	5	2	2	1
SPAT5_HUMAN	SPATA5	3.33	0.02	0	3	3	1	2	1
MPPB_HUMAN	PMPCB	2.91	0.02	0	3	1	0	2	1
TR61B_HUMAN	TRMT61B	2.84	0.02	0	2	8	3	3	3
GKAP1_HUMAN	GKAP1	2.72	0.02	0	2	1	1	1	0
ZN592_HUMAN	ZNF592	2.72	0.02	0	2	1	1	1	0
FINC_HUMAN	FN1	2.6	0.02	0	1	3	2	1	0
PDC10_HUMAN	PDCD10	2.59	0.02	0	1	3	2	0	1
MPLKI_HUMAN	MPLKIP	2.54	0.02	0	1	2	1	1	0
NDUV3_HUMAN	NDUFV3	2.52	0.02	0	1	2	0	0	2
SPA5L_HUMAN	SPATA5L1	2.52	0.02	0	1	2	0	0	2
EI2BD_HUMAN	EIF2B4	2.52	0.02	0	1	2	1	0	1
RM20_HUMAN	MRPL20	2.15	0.02	0	2	0	0	2	0
SETD5_HUMAN	SETD5	2.14	0.02	0	2	0	1	1	0
ARIP4_HUMAN	RAD54L2	2.13	0.02	0	2	0	0	1	1
RMI1_HUMAN	RMI1	2.12	0.02	0	2	0	0	0	2
TROAP_HUMAN	TROAP	2.12	0.02	0	2	0	1	0	1
TLK2_HUMAN	TLK2	1.96	0.02	0	0	3	1	1	1
AHSA1_HUMAN	AHSA1	1.77	0.02	0	0	2	0	1	1
ECI1_HUMAN	ECI1	1.77	0.02	0	0	2	0	1	1
CLPB_HUMAN	CLPB	1.76	0.02	0	0	2	1	0	1
KCD20_HUMAN	KCTD20	4.16	0.01	0	8	7	4	3	3
H2AY_HUMAN	H2AFY	3.4	0.01	0	4	3	1	3	1
CE170_HUMAN	CEP170	3.12	0.01	0	8	29	10	13	12
IGBP1_HUMAN	IGBP1	3.03	0.01	0	4	2	1	3	1
PKCB1_HUMAN	ZMYND8	2.92	0.01	0	3	2	2	2	0
TYY1_HUMAN	YY1	2.9	0.01	0	3	2	1	1	2
RM43_HUMAN	MRPL43	2.9	0.01	0	3	2	2	1	1
ZMYM2_HUMAN	ZMYM2	2.9	0.01	0	3	2	2	1	1
CSRP1_HUMAN	CSRP1	2.9	0.01	0	3	3	1	1	3
NCKP1_HUMAN	NCKAP1	2.81	0.01	0	2	6	2	2	3
DECR_HUMAN	DECR1	2.77	0.01	0	2	2	1	2	0
FUK_HUMAN	FUK	2.77	0.01	0	2	3	2	1	1
TANC2_HUMAN	TANC2	2.77	0.01	0	2	3	1	1	2
CHCH2_HUMAN	CHCHD2	2.75	0.01	0	2	2	1	1	1
FRG1_HUMAN	FRG1	2.75	0.01	0	2	2	1	1	1
ARFG2_HUMAN	ARFGAP2	2.75	0.01	0	2	2	0	1	2
U3IP2_HUMAN	RRP9	2.75	0.01	0	2	2	1	1	1
MESD_HUMAN	MESDC2	2.38	0.01	0	1	5	1	2	3
BICD2_HUMAN	BICD2	2.29	0.01	0	4	0	2	2	1
EMAL4_HUMAN	EML4	2.28	0.01	0	2	1	1	2	0
PHF6_HUMAN	PHF6	2.27	0.01	0	2	1	0	2	1
TRAF7_HUMAN	TRAF7	2.27	0.01	0	2	1	0	2	1
PTMA_HUMAN	PTMA	2.12	0.01	0	1	2	0	2	1
NADAP_HUMAN	SLC4A1AP	2.12	0.01	0	1	2	0	2	1
UBC12_HUMAN	UBE2M	2.11	0.01	0	1	2	0	1	2
RT63_HUMAN	MRP63	2.11	0.01	0	1	2	1	1	1
SUCB1_HUMAN	SUCLA2	2.11	0.01	0	1	2	2	1	0
SRP09_HUMAN	SRP9	2.11	0.01	0	1	2	1	1	1
ARP8_HUMAN	ACTR8	2.1	0.01	0	1	2	1	0	2
CEP44_HUMAN	CEP44	2.07	0.01	0	3	0	2	1	1
ELYS_HUMAN	AHCTF1	1.83	0.01	0	0	4	2	1	2
CENPF_HUMAN	CENPF	1.78	0.01	0	2	0	2	1	0
ZN598_HUMAN	ZNF598	1.78	0.01	0	2	0	0	2	1
NSF_HUMAN	NSF	1.78	0.01	0	2	0	2	1	0
TOP3A_HUMAN	TOP3A	1.78	0.01	0	2	0	1	1	1
SBDS_HUMAN	SBDS	1.77	0.01	0	2	0	1	0	2
NAA15_HUMAN	NAA15	1.76	0.01	0	2	0	0	0	3
SUMO1_HUMAN	SUMO1	1.69	0.01	0	0	3	2	2	0
KDM5C_HUMAN	KDM5C	1.48	0.01	0	0	2	0	2	1
SMC5_HUMAN	SMC5	1.47	0.01	0	0	2	1	0	2
LS14A_HUMAN	LSM14A	1.47	0.01	0	0	2	0	1	2
RO52_HUMAN	TRIM21	3.48	0	0	9	11	7	6	4
FRIH_HUMAN	FTH1	3.35	0	0	8	8	4	4	6
INT13_HUMAN	INT13_HUMAN	3.31	0	0	5	6	1	4	4
PDIP2_HUMAN	PDIP2_HUMAN	3.28	0	0	4	5	3	1	3
SPAG5_HUMAN	SPAG5	3.27	0	0	4	6	4	4	0
BET1_HUMAN	BET1	3.25	0	0	1	1	0	0	0
EI2BB_HUMAN	EIF2B2	3.25	0	0	1	1	0	0	0
UBA3_HUMAN	UBA3	3.25	0	0	1	1	0	0	0
NSE2_HUMAN	NSMCE2	3.25	0	0	1	1	0	0	0
TIM9_HUMAN	TIMM9	3.25	0	0	1	1	0	0	0
PRPS2_HUMAN	PRPS2	3.25	0	0	1	1	0	0	0
CLAP1_HUMAN	CLASP1	3.25	0	0	1	1	0	0	0
ZKSC8_HUMAN	ZKSCAN8	3.25	0	0	1	1	0	0	0
RHG21_HUMAN	ARHGAP21	3.25	0	0	1	1	0	0	0
PGBM_HUMAN	HSPG2	3.25	0	0	1	1	0	0	0
ACOC_HUMAN	ACO1	3.25	0	0	1	1	0	0	0
BGAL_HUMAN	GLB1	3.25	0	0	1	1	0	0	0
S27A2_HUMAN	SLC27A2	3.25	0	0	1	1	0	0	0
ZC3HA_HUMAN	ZC3H10	3.25	0	0	1	1	0	0	0
MED18_HUMAN	MED18	3.25	0	0	1	1	0	0	0
WASH6_HUMAN	WASH6_HUMAN	3.25	0	0	1	1	0	0	0
RING2_HUMAN	RNF2	3.25	0	0	1	1	0	0	0
IQGA3_HUMAN	IQGAP3	3.25	0	0	1	1	0	0	0
CGNL1_HUMAN	CGNL1	3.25	0	0	1	1	0	0	0
SNX12_HUMAN	SNX12	3.25	0	0	1	1	0	0	0
CISD2_HUMAN	CISD2	3.25	0	0	1	1	0	0	0
STX8_HUMAN	STX8	3.25	0	0	1	1	0	0	0
CCZ1_HUMAN	CCZ1	3.25	0	0	1	1	0	0	0
TIMP1_HUMAN	TIMP1	3.25	0	0	1	1	0	0	0
KAP0_HUMAN	PRKAR1A	3.25	0	0	1	1	0	0	0
SPT6H_HUMAN	SUPT6H	3.25	0	0	1	1	0	0	0
OSB10_HUMAN	OSBPL10	3.25	0	0	1	1	0	0	0
KV401_HUMAN	IGKV4-1	3.25	0	0	1	1	0	0	0
BAZ2A_HUMAN	BAZ2A	3.25	0	0	1	1	0	0	0
PPGB_HUMAN	CTSA	3.25	0	0	1	1	0	0	0
TGM2_HUMAN	TGM2	3.25	0	0	1	1	0	0	0
C2D1A_HUMAN	CC2D1A	3.25	0	0	1	1	0	0	0
NIN_HUMAN	NIN	3.25	0	0	1	1	0	0	0
COQ6_HUMAN	COQ6	3.25	0	0	1	1	0	0	0
CCHL_HUMAN	HCCS	3.25	0	0	1	1	0	0	0
PCGF1_HUMAN	PCGF1	3.25	0	0	1	1	0	0	0
UH1BL_HUMAN	UHRF1BP1L	3.25	0	0	1	1	0	0	0
MD2L2_HUMAN	MAD2L2	3.25	0	0	1	1	0	0	0
MTSSL_HUMAN	MTSS1L	3.25	0	0	1	1	0	0	0
FOPNL_HUMAN	FOPNL	3.25	0	0	1	1	0	0	0
ETHE1_HUMAN	ETHE1	3.25	0	0	1	1	0	0	0
CBR4_HUMAN	CBR4	3.25	0	0	1	1	0	0	0
NOL7_HUMAN	NOL7	3.25	0	0	1	1	0	0	0
NPC1_HUMAN	NPC1	3.25	0	0	1	1	0	0	0
CBS_HUMAN	CBS	3.25	0	0	1	1	0	0	0
AAKG1_HUMAN	PRKAG1	3.25	0	0	1	1	0	0	0
PSB6_HUMAN	PSMB6	3.25	0	0	1	1	0	0	0
ATPG_HUMAN	ATP5C1	3.25	0	0	1	1	0	0	0
SCRB2_HUMAN	SCARB2	3.25	0	0	1	1	0	0	0
CBX8_HUMAN	CBX8	3.25	0	0	1	1	0	0	0
CSPG2_HUMAN	VCAN	3.25	0	0	1	1	0	0	0
PA24A_HUMAN	PLA2G4A	3.25	0	0	1	1	0	0	0
C1QT6_HUMAN	C1QTNF6	3.25	0	0	1	1	0	0	0
KV315_HUMAN	KV315_HUMAN	3.25	0	0	1	1	0	0	0
SCAM1_HUMAN	SCAM1_HUMAN	3.25	0	0	1	1	0	0	0
PNPT1_HUMAN	PNPT1	3.21	0	0	5	10	3	5	5
INT10_HUMAN	INTS10	3.17	0	0	7	4	5	1	4
DNJA1_HUMAN	DNAJA1	2.94	0	0	10	8	8	7	4
DNJA4_HUMAN	DNAJA4	2.89	0	0	6	2	3	3	2
SYHC_HUMAN	HARS	2.89	0	0	3	5	2	1	4
MINT_HUMAN	SPEN	2.7	0	0	8	6	4	7	5
RAD50_HUMAN	RAD50	2.68	0	0	15	15	8	15	13
ZN318_HUMAN	ZNF318	2.61	0	0	9	22	11	14	11
RL18A_HUMAN	RPL18A	2.61	0	0	3	4	3	2	2
RL11_HUMAN	RPL11	2.61	0	0	3	4	3	2	2
EEA1_HUMAN	EEA1	2.59	0	0	3	3	3	2	1
EHMT1_HUMAN	EHMT1	2.59	0	0	11	5	8	6	6
CDC73_HUMAN	CDC73	2.58	0	0	8	8	5	5	9
PRPF3_HUMAN	PRPF3	2.53	0	0	7	8	5	6	7
RL37A_HUMAN	RPL37A	2.48	0	0	2	4	2	2	2
AGO4_HUMAN	AGO4	2.45	0	0	1	1	0	1	0
DLRB1_HUMAN	DYNLRB1	2.45	0	0	1	1	0	1	0
EMD_HUMAN	EMD	2.45	0	0	1	1	0	1	0
PPAC_HUMAN	ACP1	2.45	0	0	1	1	0	1	0
SYCM_HUMAN	CARS2	2.45	0	0	1	1	0	1	0
ING3_HUMAN	ING3	2.45	0	0	1	1	0	1	0
CO4A5_HUMAN	COL4A5	2.45	0	0	1	1	0	1	0
RT14_HUMAN	MRPS14	2.45	0	0	1	1	0	1	0
SLAI2_HUMAN	SLAIN2	2.45	0	0	1	1	0	1	0
ABHDA_HUMAN	ABHD10	2.45	0	0	1	1	0	1	0
APC10_HUMAN	ANAPC10	2.45	0	0	1	1	0	1	0
AGAL_HUMAN	GLA	2.45	0	0	1	1	0	1	0
SKIL_HUMAN	SKIL	2.43	0	0	1	1	1	0	0
DIAP3_HUMAN	DIAPH3	2.43	0	0	2	3	1	2	2
PARN_HUMAN	PARN	2.43	0	0	1	1	0	0	1
DAF_HUMAN	CD55	2.43	0	0	1	1	1	0	0
REEP5_HUMAN	REEP5	2.43	0	0	1	1	1	0	0
CACO2_HUMAN	CALCOCO2	2.43	0	0	1	1	0	0	1
CNOT7_HUMAN	CNOT7	2.43	0	0	1	1	1	0	0
MAP1A_HUMAN	MAP1A	2.43	0	0	1	1	0	0	1
PCM1_HUMAN	PCM1	2.43	0	0	1	1	0	0	1
DICER_HUMAN	DICER1	2.43	0	0	1	1	1	0	0
SCML2_HUMAN	SCML2	2.43	0	0	1	1	0	0	1
RING1_HUMAN	RING1	2.43	0	0	2	3	3	2	0
NAA50_HUMAN	NAA50	2.43	0	0	1	1	0	0	1
PGM2_HUMAN	PGM2	2.43	0	0	1	1	1	0	0
S29A1_HUMAN	SLC29A1	2.43	0	0	1	1	0	0	1
PPIF_HUMAN	PPIF	2.43	0	0	1	1	0	0	1
CDO1_HUMAN	CDO1	2.43	0	0	1	1	0	0	1
CROCC_HUMAN	CROCC	2.43	0	0	1	1	0	0	1
CAR14_HUMAN	CARD14	2.43	0	0	1	1	1	0	0
SDHF2_HUMAN	SDHAF2	2.43	0	0	1	1	0	0	1
CFAH_HUMAN	CFH	2.43	0	0	1	1	1	0	0
SPB12_HUMAN	SERPINB12	2.43	0	0	1	1	1	0	0
DPOG1_HUMAN	POLG	2.43	0	0	1	1	1	0	0
GCP6_HUMAN	TUBGCP6	2.43	0	0	1	1	0	0	1
PPP6_HUMAN	PPP6C	2.42	0	0	2	3	3	1	1
RMXL1_HUMAN	RBMXL1	2.41	0	0	4	2	2	2	3
SKAP_HUMAN	KNSTRN	2.41	0	0	4	2	4	1	2
PRR12_HUMAN	PRR12	2.41	0	0	6	1	3	4	2
INT12_HUMAN	INTS12	2.39	0	0	3	4	2	4	2
DNJC3_HUMAN	DNAJC3	2.37	0	0	2	2	0	3	1
ATR_HUMAN	ATR	2.35	0	0	2	2	2	1	1
RS16_HUMAN	RPS16	2.35	0	0	8	7	6	8	6
SLX4_HUMAN	SLX4	2.35	0	0	2	2	1	1	2
TAF5_HUMAN	TAF5	2.33	0	0	3	3	2	3	2
MEF2D_HUMAN	MEF2D	2.33	0	0	3	7	4	5	3
RL34_HUMAN	RPL34	2.33	0	0	3	3	2	3	2
SMC4_HUMAN	SMC4	2.32	0	0	18	15	10	23	14
RB11B_HUMAN	RAB11B	2.3	0	0	2	5	4	3	1
DDX23_HUMAN	DDX23	2.29	0	0	9	6	6	7	8
MAFF_HUMAN	MAFF	2.28	0	0	1	0	0	0	0
L2GL2_HUMAN	LLGL2	2.28	0	0	1	0	0	0	0
EXOC7_HUMAN	EXOC7	2.28	0	0	1	0	0	0	0
NRDC_HUMAN	NRD1	2.28	0	0	1	0	0	0	0
NAA30_HUMAN	NAA30	2.28	0	0	1	0	0	0	0
PPAP_HUMAN	ACPP	2.28	0	0	1	0	0	0	0
LEGL_HUMAN	LGALSL	2.28	0	0	1	0	0	0	0
TF3C5_HUMAN	GTF3C5	2.28	0	0	1	0	0	0	0
INADL_HUMAN	INADL	2.28	0	0	1	0	0	0	0
EXOS1_HUMAN	EXOSC1	2.28	0	0	1	0	0	0	0
RB15B_HUMAN	RBM15B	2.28	0	0	1	0	0	0	0
ATD3A_HUMAN	ATAD3A	2.28	0	0	1	0	0	0	0
RENT2_HUMAN	UPF2	2.28	0	0	1	0	0	0	0
EDEM3_HUMAN	EDEM3	2.28	0	0	1	0	0	0	0
NDUS2_HUMAN	NDUFS2	2.28	0	0	1	0	0	0	0
LC1L1_HUMAN	LC1L1_HUMAN	2.28	0	0	1	0	0	0	0
CRIPT_HUMAN	CRIPT	2.28	0	0	1	0	0	0	0
UBP54_HUMAN	USP54	2.28	0	0	1	0	0	0	0
ZBT7B_HUMAN	ZBTB7B	2.28	0	0	1	0	0	0	0
NSUN4_HUMAN	NSUN4	2.28	0	0	1	0	0	0	0
PPIL1_HUMAN	PPIL1	2.28	0	0	1	0	0	0	0
MORC3_HUMAN	MORC3	2.28	0	0	1	0	0	0	0
FHL2_HUMAN	FHL2	2.28	0	0	1	0	0	0	0
RHOA_HUMAN	RHOA	2.28	0	0	1	0	0	0	0
CMS1_HUMAN	CMSS1	2.28	0	0	1	0	0	0	0
MBNL2_HUMAN	MBNL2	2.28	0	0	1	0	0	0	0
PARP2_HUMAN	PARP2	2.28	0	0	1	0	0	0	0
KC1D_HUMAN	CSNK1D	2.28	0	0	1	0	0	0	0
CNGB1_HUMAN	CNGB1	2.28	0	0	1	0	0	0	0
VRK3_HUMAN	VRK3	2.28	0	0	1	0	0	0	0
SKA1_HUMAN	SKA1	2.28	0	0	1	0	0	0	0
PDE8B_HUMAN	PDE8B	2.28	0	0	1	0	0	0	0
CD59_HUMAN	CD59	2.28	0	0	1	0	0	0	0
LNP_HUMAN	KIAA1715	2.28	0	0	1	0	0	0	0
FBSP1_HUMAN	FBXO45	2.28	0	0	1	0	0	0	0
LTOR1_HUMAN	LAMTOR1	2.28	0	0	1	0	0	0	0
DHX35_HUMAN	DHX35	2.28	0	0	1	0	0	0	0
EMAL3_HUMAN	EML3	2.28	0	0	1	0	0	0	0
MBD4_HUMAN	MBD4	2.28	0	0	1	0	0	0	0
ANR11_HUMAN	ANKRD11	2.28	0	0	1	0	0	0	0
PHF2_HUMAN	PHF2	2.28	0	0	1	0	0	0	0
AGAP1_HUMAN	AGAP1	2.28	0	0	1	0	0	0	0
PHB2_HUMAN	PHB2	2.28	0	0	1	0	0	0	0
SFR19_HUMAN	SCAF1	2.28	0	0	1	0	0	0	0
HYEP_HUMAN	EPHX1	2.28	0	0	1	0	0	0	0
RICTR_HUMAN	RICTOR	2.28	0	0	1	0	0	0	0
ESCO2_HUMAN	ESCO2	2.28	0	0	1	0	0	0	0
SCAM3_HUMAN	SCAMP3	2.28	0	0	1	0	0	0	0
EPDR1_HUMAN	EPDR1	2.28	0	0	1	0	0	0	0
RRP5_HUMAN	PDCD11	2.28	0	0	1	0	0	0	0
PNKP_HUMAN	PNKP	2.28	0	0	1	0	0	0	0
CENPV_HUMAN	CENPV	2.28	0	0	1	0	0	0	0
VPS41_HUMAN	VPS41	2.28	0	0	1	0	0	0	0
CHD1_HUMAN	CHD1	2.28	0	0	1	0	0	0	0
TBP_HUMAN	TBP	2.28	0	0	1	0	0	0	0
EMAL2_HUMAN	EML2	2.28	0	0	1	0	0	0	0
GIPC1_HUMAN	GIPC1	2.25	0	0	2	4	2	4	1
ECHB_HUMAN	HADHB	2.2	0	0	4	8	4	7	5
CPVL_HUMAN	CPVL	2.19	0	0	4	5	6	3	3
NCOA6_HUMAN	NCOA6	2.18	0	0	3	4	2	3	4
ROCK2_HUMAN	ROCK2	2.17	0	0	3	1	2	1	2
UBP10_HUMAN	USP10	2.17	0	0	1	11	5	6	4
PSDE_HUMAN	PSMD14	2.16	0	0	2	3	1	2	3
RT06_HUMAN	MRPS6	2.15	0	0	2	3	2	1	3
MED17_HUMAN	MED17	2.15	0	0	4	4	5	4	2
HMGB1_HUMAN	HMGB1	2.14	0	0	4	4	3	4	4
RUXF_HUMAN	SNRPF	2.14	0	0	4	4	4	4	3
BLM_HUMAN	BLM	2.13	0	0	8	6	4	8	9
RHG17_HUMAN	ARHGAP17	2.11	0	0	3	3	1	3	4
MRT4_HUMAN	MRTO4	2.11	0	0	4	1	3	1	3
TANC1_HUMAN	TANC1	2.11	0	0	2	5	3	3	3
RPAP3_HUMAN	RPAP3	2.11	0	0	1	7	3	5	2
ATRX_HUMAN	ATRX	2.1	0	0	7	2	5	5	4
RL23A_HUMAN	RPL23A	2.08	0	0	4	3	4	3	3
ELOC_HUMAN	TCEB1	2.07	0	0	2	2	2	2	1
PMF1_HUMAN	PMF1	2.07	0	0	2	2	1	3	1
UBR4_HUMAN	UBR4	2.07	0	0	2	2	2	2	1
SMC2_HUMAN	SMC2	2.07	0	0	17	15	14	19	18
SETX_HUMAN	SETX	2.07	0	0	9	7	5	10	10
AMZ2_HUMAN	AMZ2	2.06	0	0	2	2	2	1	2
PNO1_HUMAN	PNO1	2.06	0	0	2	2	2	1	2
CTRO_HUMAN	CIT	2.06	0	0	2	2	4	1	0
ACINU_HUMAN	ACIN1	2.06	0	0	0	11	1	5	8
TXD12_HUMAN	TXNDC12	2.06	0	0	2	2	1	2	2
TLE3_HUMAN	TLE3	2.05	0	0	2	4	2	5	1
SARNP_HUMAN	SARNP	2.04	0	0	5	5	3	5	7
TPX2_HUMAN	TPX2	2.03	0	0	6	5	4	6	7
SON_HUMAN	SON	2.03	0	0	2	4	3	3	2
GRPE1_HUMAN	GRPEL1	2.02	0	0	3	4	4	5	1
PHF5A_HUMAN	PHF5A	2.01	0	0	4	2	4	3	2
KIFC1_HUMAN	KIFC1	2.01	0	0	4	4	2	6	4
MYCB2_HUMAN	MYCBP2	1.99	0	0	11	9	12	13	8
BUB3_HUMAN	BUB3	1.99	0	0	4	6	2	6	7
WIZ_HUMAN	WIZ	1.98	0	0	10	11	8	12	14
SEPT8_HUMAN	2018-09-08	1.98	0	0	6	4	8	4	4
DIAP2_HUMAN	DIAPH2	1.97	0	0	0	1	0	0	0
FA53C_HUMAN	FAM53C	1.97	0	0	0	1	0	0	0
PANK4_HUMAN	PANK4	1.97	0	0	0	1	0	0	0
PTGES_HUMAN	PTGES	1.97	0	0	0	1	0	0	0
NDUA9_HUMAN	NDUFA9	1.97	0	0	0	1	0	0	0
2A5A_HUMAN	PPP2R5A	1.97	0	0	0	1	0	0	0
VRK1_HUMAN	VRK1	1.97	0	0	0	1	0	0	0
PPM1E_HUMAN	PPM1E	1.97	0	0	0	1	0	0	0
BAP1_HUMAN	BAP1	1.97	0	0	0	1	0	0	0
CTCF_HUMAN	CTCF	1.97	0	0	0	1	0	0	0
OPA1_HUMAN	OPA1	1.97	0	0	0	1	0	0	0
RAP1B_HUMAN	RAP1B	1.97	0	0	0	1	0	0	0
ANRA2_HUMAN	ANKRA2	1.97	0	0	0	1	0	0	0
MSPD2_HUMAN	MOSPD2	1.97	0	0	0	1	0	0	0
SURF6_HUMAN	SURF6	1.97	0	0	0	1	0	0	0
GOGA7_HUMAN	GOLGA7	1.97	0	0	0	1	0	0	0
LMTK2_HUMAN	LMTK2	1.97	0	0	0	1	0	0	0
PLCH1_HUMAN	PLCH1	1.97	0	0	0	1	0	0	0
GDAP2_HUMAN	GDAP2	1.97	0	0	0	1	0	0	0
HIBCH_HUMAN	HIBCH	1.97	0	0	0	1	0	0	0
DLP1_HUMAN	PDSS2	1.97	0	0	0	1	0	0	0
LSM12_HUMAN	LSM12	1.97	0	0	0	1	0	0	0
WDR92_HUMAN	WDR92	1.97	0	0	0	1	0	0	0
TTC19_HUMAN	TTC19	1.97	0	0	0	1	0	0	0
MEN1_HUMAN	MEN1	1.97	0	0	0	1	0	0	0
GRB10_HUMAN	GRB10	1.97	0	0	0	1	0	0	0
MINP1_HUMAN	MINPP1	1.97	0	0	0	1	0	0	0
SNX4_HUMAN	SNX4	1.97	0	0	0	1	0	0	0
UB2L3_HUMAN	UBE2L3	1.97	0	0	0	1	0	0	0
KTNA1_HUMAN	KATNA1	1.97	0	0	0	1	0	0	0
SNAPN_HUMAN	SNAPIN	1.97	0	0	0	1	0	0	0
DYLT1_HUMAN	DYNLT1	1.97	0	0	0	1	0	0	0
NR2C1_HUMAN	NR2C1	1.97	0	0	0	1	0	0	0
TTC5_HUMAN	TTC5	1.97	0	0	0	1	0	0	0
QRIC1_HUMAN	QRICH1	1.97	0	0	0	1	0	0	0
CENPH_HUMAN	CENPH	1.97	0	0	0	1	0	0	0
FA83D_HUMAN	FAM83D	1.97	0	0	0	1	0	0	0
ZN503_HUMAN	ZNF503	1.97	0	0	0	1	0	0	0
SMC1B_HUMAN	SMC1B	1.97	0	0	0	1	0	0	0
KCD15_HUMAN	KCTD15	1.97	0	0	0	1	0	0	0
APH1B_HUMAN	APH1B	1.97	0	0	0	1	0	0	0
ZN384_HUMAN	ZNF384	1.97	0	0	0	1	0	0	0
EZH2_HUMAN	EZH2	1.97	0	0	0	1	0	0	0
GLYC_HUMAN	SHMT1	1.97	0	0	0	1	0	0	0
RAD18_HUMAN	RAD18	1.97	0	0	0	1	0	0	0
ZMAT2_HUMAN	ZMAT2	1.97	0	0	0	1	0	0	0
TYK2_HUMAN	TYK2	1.97	0	0	0	1	0	0	0
ELF2_HUMAN	ELF2	1.97	0	0	0	1	0	0	0
KPB2_HUMAN	PHKA2	1.97	0	0	0	1	0	0	0
NLTP_HUMAN	SCP2	1.97	0	0	0	1	0	0	0
HLAG_HUMAN	HLA-G	1.97	0	0	0	1	0	0	0
MOG1_HUMAN	RANGRF	1.97	0	0	0	1	0	0	0
ZN362_HUMAN	ZNF362	1.97	0	0	0	1	0	0	0
NEST_HUMAN	NES	1.97	0	0	0	1	0	0	0
PTN9_HUMAN	PTPN9	1.97	0	0	0	1	0	0	0
RUSD2_HUMAN	RPUSD2	1.97	0	0	0	1	0	0	0
MAP11_HUMAN	METAP1	1.97	0	0	0	1	0	0	0
CRTC3_HUMAN	CRTC3	1.97	0	0	0	1	0	0	0
BUD13_HUMAN	BUD13	1.97	0	0	0	1	0	0	0
SMOC1_HUMAN	SMOC1	1.97	0	0	0	1	0	0	0
THADA_HUMAN	THADA	1.97	0	0	0	1	0	0	0
F207A_HUMAN	FAM207A	1.97	0	0	0	1	0	0	0
VPS72_HUMAN	VPS72	1.97	0	0	0	1	0	0	0
S38A1_HUMAN	SLC38A1	1.97	0	0	0	1	0	0	0
CMC2_HUMAN	SLC25A13	1.97	0	0	0	1	0	0	0
BLVRB_HUMAN	BLVRB	1.97	0	0	0	1	0	0	0
ANFY1_HUMAN	ANKFY1	1.97	0	0	0	1	0	0	0
ENL_HUMAN	MLLT1	1.97	0	0	0	1	0	0	0
WIPI4_HUMAN	WDR45	1.97	0	0	0	1	0	0	0
SPTC1_HUMAN	SPTLC1	1.97	0	0	0	1	0	0	0
E41L2_HUMAN	EPB41L2	1.97	0	0	0	1	0	0	0
GALK2_HUMAN	GALK2	1.97	0	0	0	1	0	0	0
HIRP3_HUMAN	HIRIP3	1.97	0	0	0	1	0	0	0
H14_HUMAN	HIST1H1E	1.97	0	0	0	1	0	0	0
IN80C_HUMAN	INO80C	1.97	0	0	0	1	0	0	0
DNJB6_HUMAN	DNAJB6	1.97	0	0	0	1	0	0	0
PQBP1_HUMAN	PQBP1	1.97	0	0	1	1	0	2	0
ASPP2_HUMAN	TP53BP2	1.97	0	0	0	1	0	0	0
MK03_HUMAN	MAPK3	1.97	0	0	0	1	0	0	0
CN37_HUMAN	CNP	1.97	0	0	0	1	0	0	0
ARI4A_HUMAN	ARID4A	1.97	0	0	0	1	0	0	0
TBX3_HUMAN	TBX3	1.97	0	0	0	1	0	0	0
KTBL1_HUMAN	KATNBL1	1.97	0	0	0	1	0	0	0
CFA20_HUMAN	CFA20_HUMAN	1.97	0	0	0	1	0	0	0
GLYR1_HUMAN	GLYR1	1.97	0	0	0	1	0	0	0
LSM8_HUMAN	LSM8_HUMAN	1.97	0	0	0	1	0	0	0
RAB18_HUMAN	RAB18	1.97	0	0	0	1	0	0	0
ZZEF1_HUMAN	ZZEF1	1.97	0	0	0	1	0	0	0
TM9S1_HUMAN	TM9SF1	1.97	0	0	0	1	0	0	0
NJMU_HUMAN	C17orf75	1.97	0	0	0	1	0	0	0
LAMP2_HUMAN	LAMP2	1.97	0	0	0	1	0	0	0
ITCH_HUMAN	ITCH	1.96	0	0	1	1	1	1	0
CK098_HUMAN	CK098_HUMAN	1.96	0	0	1	1	1	1	0
ANO3_HUMAN	ANO3	1.96	0	0	1	1	1	1	0
RT24_HUMAN	MRPS24	1.96	0	0	1	1	1	1	0
SYTL4_HUMAN	SYTL4	1.96	0	0	1	1	1	1	0
TTF2_HUMAN	TTF2	1.96	0	0	1	1	1	1	0
MARK2_HUMAN	MARK2	1.96	0	0	1	1	1	1	0
RNZ2_HUMAN	ELAC2	1.95	0	0	1	1	0	1	1
NPTX1_HUMAN	NPTX1	1.95	0	0	1	1	0	1	1
CUX1_HUMAN	CUX1	1.95	0	0	2	3	3	4	0
BT3L4_HUMAN	BTF3L4	1.95	0	0	1	1	0	1	1
RS27_HUMAN	RPS27	1.95	0	0	2	3	2	3	2
PF21A_HUMAN	PHF21A	1.95	0	0	3	3	3	5	1
PI4KA_HUMAN	PI4KA	1.95	0	0	1	1	0	1	1
LSM6_HUMAN	LSM6	1.95	0	0	1	1	0	1	1
ZN629_HUMAN	ZNF629	1.95	0	0	1	1	0	1	1
MMAB_HUMAN	MMAB	1.94	0	0	1	1	1	0	1
IGF1R_HUMAN	IGF1R	1.94	0	0	1	1	2	0	0
ELP2_HUMAN	ELP2	1.94	0	0	1	1	1	0	1
NU153_HUMAN	NUP153	1.94	0	0	3	1	1	3	2
CK5P3_HUMAN	CDK5RAP3	1.94	0	0	1	1	1	0	1
NCBP2_HUMAN	NCBP2	1.94	0	0	2	3	2	2	3
KNOP1_HUMAN	KNOP1	1.94	0	0	1	1	2	0	0
ZZZ3_HUMAN	ZZZ3	1.94	0	0	1	1	1	0	1
CYFP1_HUMAN	CYFIP1	1.94	0	0	3	5	5	4	3
GCR_HUMAN	NR3C1	1.94	0	0	3	3	2	4	3
GLCM_HUMAN	GBA	1.94	0	0	1	1	2	0	0
KIF11_HUMAN	KIF11	1.94	0	0	3	5	4	4	4
JHD2C_HUMAN	JMJD1C	1.94	0	0	4	3	4	4	3
TASOR_HUMAN	TASOR_HUMAN	1.93	0	0	3	1	2	1	3
SET1A_HUMAN	SETD1A	1.93	0	0	5	5	6	5	5
RBM14_HUMAN	RBM14-RBM4;RBM1...	1.9	0	0	22	22	26	30	21
PABP4_HUMAN	PABPC4	1.89	0	0	6	4	6	7	4
KAT2A_HUMAN	KAT2A	1.88	0	0	3	6	5	5	4
RLA2_HUMAN	RPLP2	1.87	0	0	4	4	5	4	4
SRSF7_HUMAN	SRSF7	1.87	0	0	3	4	3	3	5
RFX7_HUMAN	RFX7	1.86	0	0	3	4	4	2	5
RT10_HUMAN	MRPS10	1.86	0	0	2	4	4	3	2
SRSF6_HUMAN	SRSF6	1.85	0	0	3	2	3	3	2
ERH_HUMAN	ERH	1.85	0	0	3	2	3	3	2
RBBP5_HUMAN	RBBP5	1.85	0	0	3	2	2	3	3
KI67_HUMAN	MKI67	1.84	0	0	24	26	28	37	25
HAUS6_HUMAN	HAUS6	1.84	0	0	2	2	1	3	2
ELOA1_HUMAN	TCEB3	1.84	0	0	2	2	0	4	2
SELH_HUMAN	C11orf31	1.83	0	0	2	2	2	2	2
RL35_HUMAN	RPL35	1.83	0	0	2	2	2	2	2
NFIL3_HUMAN	NFIL3	1.83	0	0	2	2	3	2	1
CWC15_HUMAN	CWC15	1.83	0	0	2	2	1	2	3
TSAP1_HUMAN	TRNAU1AP	1.83	0	0	2	2	2	1	3
SYRC_HUMAN	RARS	1.83	0	0	9	11	13	11	11
IRS2_HUMAN	IRS2	1.83	0	0	5	5	4	5	8
GDE_HUMAN	AGL	1.82	0	0	3	5	4	6	3
PTPRF_HUMAN	PTPRF	1.82	0	0	2	2	3	0	3
MO4L2_HUMAN	MORF4L2	1.82	0	0	1	2	1	2	1
EXOS7_HUMAN	EXOSC7	1.82	0	0	1	2	1	2	1
ASSY_HUMAN	ASS1	1.82	0	0	7	6	4	8	11
H2B1L_HUMAN	HIST1H2BL	1.81	0	0	4	3	5	4	3
ADDA_HUMAN	ADD1	1.81	0	0	1	2	2	1	1
RL28_HUMAN	RPL28	1.81	0	0	4	3	5	4	3
PP1G_HUMAN	PPP1CC	1.81	0	0	1	2	2	1	1
EFGM_HUMAN	GFM1	1.8	0	0	1	2	0	1	3
RS25_HUMAN	RPS25	1.8	0	0	4	3	4	4	4
WRIP1_HUMAN	WRNIP1	1.78	0	0	7	2	8	5	4
SUGP1_HUMAN	SUGP1	1.77	0	0	4	1	4	3	2
BPTF_HUMAN	BPTF	1.77	0	0	3	6	6	2	7
MUC16_HUMAN	MUC16_HUMAN	1.76	0	0	4	7	7	6	6
RBMS2_HUMAN	RBMS2	1.76	0	0	2	6	4	5	4
2AAA_HUMAN	PPP2R1A	1.76	0	0	4	16	11	12	11
REN3B_HUMAN	UPF3B	1.75	0	0	3	1	1	4	2
RAM_HUMAN	FAM103A1	1.75	0	0	3	4	5	4	3
PAF1_HUMAN	PAF1	1.75	0	0	5	2	2	5	6
PRDX1_HUMAN	PRDX1	1.75	0	0	10	11	13	12	14
DLG5_HUMAN	DLG5	1.75	0	0	3	1	4	3	0
ACAD9_HUMAN	ACAD9	1.74	0	0	3	1	1	2	4
UBP28_HUMAN	USP28	1.74	0	0	6	3	5	8	4
TADBP_HUMAN	TARDBP	1.74	0	0	6	6	6	9	7
ANR28_HUMAN	ANKRD28	1.73	0	0	1	3	2	1	3
RBMX_HUMAN	RBMX	1.73	0	0	24	29	36	33	32
RIF1_HUMAN	RIF1	1.73	0	0	28	17	32	26	31
CH10_HUMAN	HSPE1	1.73	0	0	5	6	4	8	8
RRP1B_HUMAN	RRP1B	1.73	0	0	1	3	2	2	2
NFRKB_HUMAN	NFRKB	1.73	0	0	1	3	2	2	2
RS6_HUMAN	RPS6	1.73	0	0	4	5	4	6	6
BD1L1_HUMAN	BOD1L1	1.72	0	0	11	24	20	22	22
LTV1_HUMAN	LTV1	1.72	0	0	1	0	0	1	0
UHRF2_HUMAN	UHRF2	1.72	0	0	1	0	0	1	0
THOC7_HUMAN	THOC7	1.72	0	0	1	0	0	1	0
AP3B1_HUMAN	AP3B1	1.72	0	0	1	0	0	1	0
DMAP1_HUMAN	DMAP1	1.72	0	0	3	5	2	7	5
RBM40_HUMAN	RNPC3	1.72	0	0	1	0	0	1	0
NEK9_HUMAN	NEK9	1.72	0	0	1	0	0	1	0
TF2B_HUMAN	GTF2B	1.72	0	0	1	0	0	1	0
SDHA_HUMAN	SDHA_HUMAN	1.72	0	0	5	6	6	6	8
YAP1_HUMAN	YAP1	1.72	0	0	1	0	0	1	0
WDR74_HUMAN	WDR74	1.72	0	0	1	0	0	1	0
NU107_HUMAN	NUP107	1.71	0	0	2	8	4	8	5
NKRF_HUMAN	NKRF	1.71	0	0	19	21	26	24	27
BYST_HUMAN	BYSL	1.71	0	0	3	5	4	5	5
SEPT7_HUMAN	2018-09-07	1.71	0	0	10	7	14	10	9
LTN1_HUMAN	LTN1	1.7	0	0	1	0	0	0	1
MRM1_HUMAN	MRM1	1.7	0	0	1	0	1	0	0
NIPS2_HUMAN	GBAS	1.7	0	0	2	1	1	2	2
CDC16_HUMAN	CDC16	1.7	0	0	6	4	5	4	10
LSM7_HUMAN	LSM7	1.7	0	0	1	0	0	0	1
PP2BA_HUMAN	PPP3CA	1.7	0	0	1	0	1	0	0
MAFG_HUMAN	MAFG	1.7	0	0	1	0	1	0	0
PLP2_HUMAN	PLP2	1.7	0	0	1	0	1	0	0
RL36L_HUMAN	RPL36AL	1.7	0	0	2	1	1	2	2
AP2C_HUMAN	TFAP2C	1.7	0	0	1	0	1	0	0
PCMD2_HUMAN	PCMTD2	1.7	0	0	1	0	1	0	0
TPM1_HUMAN	TPM1	1.7	0	0	1	0	1	0	0
I2BPL_HUMAN	IRF2BPL	1.7	0	0	1	0	0	0	1
SENP6_HUMAN	SENP6	1.7	0	0	1	0	0	0	1
ERI1_HUMAN	ERI1	1.7	0	0	1	0	1	0	0
MORC2_HUMAN	MORC2	1.7	0	0	2	1	1	2	2
KCRU_HUMAN	CKMT1A;CKMT1B	1.7	0	0	1	0	1	0	0
PCY1A_HUMAN	PCYT1A	1.7	0	0	1	0	1	0	0
MSL1_HUMAN	MSL1	1.69	0	0	2	1	3	0	2
GNAS2_HUMAN	GNAS	1.69	0	0	2	1	3	0	2
ZN148_HUMAN	ZNF148	1.69	0	0	2	1	3	1	1
RSMB_HUMAN	SNRPB	1.69	0	0	6	5	7	6	8
RTCB_HUMAN	RTCB	1.69	0	0	12	15	18	17	17
NOP10_HUMAN	NOP10	1.69	0	0	3	2	3	3	3
TEX10_HUMAN	TEX10	1.69	0	0	3	2	7	1	1
DC1L2_HUMAN	DYNC1LI2	1.69	0	0	2	5	5	5	2
TADA3_HUMAN	TADA3	1.68	0	0	1	4	4	2	2
FUS_HUMAN	FUS	1.68	0	0	11	11	13	15	15
MYCBP_HUMAN	MYCBP	1.68	0	0	7	7	9	10	8
UBN2_HUMAN	UBN2	1.67	0	0	3	3	4	5	2
TXLNA_HUMAN	TXLNA	1.67	0	0	4	4	5	7	3
NCOR1_HUMAN	NCOR1	1.67	0	0	36	34	51	49	41
PCNA_HUMAN	PCNA	1.67	0	0	4	4	2	6	7
EWS_HUMAN	EWSR1	1.66	0	0	7	8	9	10	10
RL32_HUMAN	RPL32	1.66	0	0	3	3	4	4	3
MPPA_HUMAN	PMPCA	1.66	0	0	2	2	2	4	1
RS23_HUMAN	RPS23	1.65	0	0	2	2	2	3	2
WDR5_HUMAN	WDR5	1.65	0	0	5	6	6	7	8
RBM27_HUMAN	RBM27	1.65	0	0	2	2	1	3	3
RUSD3_HUMAN	RPUSD3	1.65	0	0	2	2	3	3	1
AP2A_HUMAN	TFAP2A	1.64	0	0	3	4	6	4	3
RS19_HUMAN	RPS19	1.64	0	0	5	7	7	9	7
RT28_HUMAN	MRPS28	1.64	0	0	3	4	4	5	4
LOXL2_HUMAN	LOXL2	1.63	0	0	6	4	7	5	8
UBL4A_HUMAN	UBL4A	1.63	0	0	1	1	2	1	0
STMN1_HUMAN	STMN1	1.63	0	0	1	1	2	1	0
ACADM_HUMAN	ACADM	1.63	0	0	1	1	0	2	1
TRXR2_HUMAN	TXNRD2	1.62	0	0	1	1	1	1	1
CG050_HUMAN	C7orf50	1.62	0	0	1	1	1	1	1
RS14_HUMAN	RPS14	1.62	0	0	1	6	5	3	4
IGJ_HUMAN	IGJ	1.62	0	0	1	1	1	1	1
CE290_HUMAN	CEP290	1.62	0	0	1	1	1	1	1
HSP76_HUMAN	HSPA6	1.62	0	0	1	1	1	1	1
ASXL2_HUMAN	ASXL2	1.62	0	0	1	1	1	1	1
PHF14_HUMAN	PHF14	1.62	0	0	1	1	1	1	1
MTCL1_HUMAN	MTCL1_HUMAN	1.62	0	0	1	1	1	1	1
KBP_HUMAN	KIAA1279	1.62	0	0	1	1	1	0	2
LLPH_HUMAN	LLPH	1.62	0	0	1	1	1	1	1
MD2L1_HUMAN	MAD2L1	1.62	0	0	1	1	1	1	1
MIS12_HUMAN	MIS12	1.62	0	0	1	1	2	0	1
ABCAB_HUMAN	ABCAB_HUMAN	1.62	0	0	1	1	1	1	1
MED20_HUMAN	MED20	1.62	0	0	1	1	2	0	1
VEZF1_HUMAN	VEZF1	1.62	0	0	1	1	1	1	1
R39L5_HUMAN	R39L5_HUMAN	1.62	0	0	1	1	1	1	1
COX41_HUMAN	COX4I1	1.62	0	0	1	1	2	0	1
PP1R8_HUMAN	PPP1R8	1.62	0	0	1	1	1	1	1
H2B2E_HUMAN	HIST2H2BE	1.62	0	1	1	1	1	1	1
SLIRP_HUMAN	SLIRP	1.62	0	0	1	1	0	1	2
SOSB1_HUMAN	NABP2	1.62	0	0	1	1	1	1	1
RT18A_HUMAN	MRPS18A	1.62	0	0	1	1	1	0	2
PPIL4_HUMAN	PPIL4	1.62	0	0	1	1	1	1	1
INS_HUMAN	INS	1.62	0	0	1	1	1	1	1
BZW2_HUMAN	BZW2	1.62	0	0	2	3	1	4	4
F168B_HUMAN	FAM168B	1.62	0	0	1	1	1	1	1
ARAF_HUMAN	ARAF	1.62	0	0	1	1	1	1	1
RL35A_HUMAN	RPL35A	1.62	0	0	1	1	1	1	1
ACTBL_HUMAN	ACTBL2	1.62	0	0	1	1	1	1	1
SYMC_HUMAN	MARS	1.61	0	0	6	6	8	7	9
TRAP1_HUMAN	TRAP1	1.61	0	0	10	9	5	15	19
IGL1_HUMAN	IGL1_HUMAN	1.61	0	0	4	2	3	4	5
S10A8_HUMAN	S100A8	1.61	0	0	2	3	6	1	2
RBM6_HUMAN	RBM6	1.61	0	0	22	27	31	35	34
RBP2_HUMAN	RANBP2	1.61	0	0	20	54	52	41	51
ITB1_HUMAN	ITGB1	1.6	0	0	5	5	12	5	3
RT07_HUMAN	MRPS7	1.6	0	0	7	9	11	11	10
RL3_HUMAN	RPL3	1.6	0	0	6	7	7	10	9
ALX1_HUMAN	ALX1	1.59	0	0	1	2	2	2	1
RALY_HUMAN	RALY	1.59	0	0	13	13	18	18	18
RBM26_HUMAN	RBM26	1.59	0	0	4	3	1	6	7
RBMS1_HUMAN	RBMS1	1.59	0	0	1	2	2	2	1
ANC2_HUMAN	ANAPC2	1.59	0	0	3	1	1	4	3
NBN_HUMAN	NBN	1.59	0	0	3	7	7	6	6
EGFR_HUMAN	EGFR	1.59	0	0	1	2	3	2	0
CCD12_HUMAN	CCDC12	1.59	0	0	1	2	1	2	2
RAB6A_HUMAN	RAB6A	1.58	0	0	1	2	5	0	0
RT16_HUMAN	MRPS16	1.58	0	0	1	2	2	1	2
TOX4_HUMAN	TOX4	1.58	0	0	1	2	1	1	3
CCDC6_HUMAN	CCDC6	1.58	0	0	1	2	2	1	2
KDM6A_HUMAN	KDM6A	1.58	0	0	1	2	2	1	2
FKB15_HUMAN	FKBP15	1.57	0	0	8	3	9	8	7
HSP7C_HUMAN	HSPA8	1.57	0	0	16	23	30	28	23
RL5_HUMAN	RPL5	1.57	0	0	7	7	11	8	10
TR150_HUMAN	THRAP3	1.57	0	0	9	7	9	13	12
NMT1_HUMAN	NMT1	1.57	0	0	1	3	0	4	3
CARF_HUMAN	CDKN2AIP	1.57	0	0	14	15	20	21	20
TBL3_HUMAN	TBL3	1.57	0	0	4	5	4	9	5
RL12_HUMAN	RPL12	1.57	0	0	4	5	6	6	6
ICT1_HUMAN	ICT1	1.57	0	0	3	2	4	4	2
RL6_HUMAN	RPL6	1.56	0	0	7	8	10	8	13
ITA3_HUMAN	ITGA3	1.56	0	0	1	3	3	3	1
CPSF1_HUMAN	CPSF1	1.56	0	0	8	5	11	10	7
AKP8L_HUMAN	AKAP8L	1.56	0	0	2	6	6	4	5
MET16_HUMAN	METTL16	1.56	0	0	3	2	3	3	4
MBNL1_HUMAN	MBNL1	1.56	0	0	3	2	3	3	4
PCBP1_HUMAN	PCBP1	1.56	0	0	7	8	11	10	10
IF2B3_HUMAN	IGF2BP3	1.56	0	0	10	11	16	14	14
1433G_HUMAN	YWHAG	1.54	0	0	5	4	6	7	6
WBP11_HUMAN	WBP11	1.54	0	0	1	4	0	4	5
P66A_HUMAN	GATAD2A	1.54	0	0	7	12	12	13	14
RS18_HUMAN	RPS18	1.54	0	0	8	8	11	12	11
HS90B_HUMAN	HSP90AB1	1.54	0	0	18	18	24	27	27
TBL1R_HUMAN	TBL1XR1	1.54	0	0	8	9	12	12	12
PHC3_HUMAN	PHC3	1.53	0	0	2	0	2	2	0
RS4X_HUMAN	RPS4X	1.53	0	0	10	10	16	14	13
RS3A_HUMAN	RPS3A	1.53	0	0	10	11	18	14	13
GRN_HUMAN	GRN	1.53	0	0	7	6	9	9	10
LYRIC_HUMAN	MTDH	1.53	0	0	2	0	1	3	0
SERA_HUMAN	PHGDH	1.53	0	0	7	6	5	10	13
MPRI_HUMAN	IGF2R	1.53	0	0	2	0	1	2	1
EXOS8_HUMAN	EXOSC8	1.52	0	0	2	0	2	1	1
HDAC1_HUMAN	HDAC1	1.52	0	0	5	8	9	8	10
PPIB_HUMAN	PPIB	1.52	0	0	5	6	7	7	9
SAHH2_HUMAN	AHCYL1	1.52	0	0	2	1	0	4	2
LIN7C_HUMAN	LIN7C	1.52	0	0	2	0	0	2	2
TXLNG_HUMAN	TXLNG	1.51	0	0	2	1	3	2	1
KDM3A_HUMAN	KDM3A	1.51	0	0	2	1	1	2	3
AGGF1_HUMAN	AGGF1	1.51	0	0	2	1	2	2	2
RPA2_HUMAN	POLR1B	1.51	0	0	2	1	1	3	2
ODPB_HUMAN	PDHB	1.51	0	0	2	1	1	2	3
HMBX1_HUMAN	HMBOX1	1.51	0	0	2	1	3	2	1
RDH13_HUMAN	RDH13	1.51	0	0	2	1	2	2	2
RL29_HUMAN	RPL29	1.5	0	0	2	2	2	3	3
RS11_HUMAN	RPS11	1.5	0	0	6	5	10	7	7
RS24_HUMAN	RPS24	1.5	0	0	2	2	3	2	3
PSMD4_HUMAN	PSMD4	1.5	0	0	2	1	2	1	3
DYL1_HUMAN	DYNLL1	1.5	0	0	2	2	2	3	3
RL36_HUMAN	RPL36	1.5	0	0	2	2	3	3	2
ODPA_HUMAN	PDHA1	1.5	0	0	2	2	4	3	1
RRBP1_HUMAN	RRBP1	1.5	0	0	8	10	14	16	9
POP1_HUMAN	POP1	1.5	0	0	2	2	3	2	3
RAB1A_HUMAN	RAB1A	1.5	0	0	2	2	4	2	2
TUFT1_HUMAN	TUFT1	1.49	0	0	0	1	0	1	0
STAU2_HUMAN	STAU2	1.49	0	0	2	4	3	4	5
CDK5_HUMAN	CDK5	1.49	0	0	0	1	0	1	0
CDC26_HUMAN	CDC26	1.49	0	0	0	1	0	1	0
RFC1_HUMAN	RFC1	1.49	0	0	4	8	7	9	9
PMM2_HUMAN	PMM2	1.49	0	0	0	1	0	1	0
MYH6_HUMAN	MYH6	1.49	0	0	0	1	0	1	0
RM48_HUMAN	MRPL48	1.49	0	0	0	1	0	1	0
DPOE3_HUMAN	POLE3	1.49	0	0	0	1	0	1	0
NUP43_HUMAN	NUP43	1.49	0	0	0	1	0	1	0
PFD6_HUMAN	PFDN6	1.49	0	0	0	1	0	1	0
CSKP_HUMAN	CASK	1.49	0	0	0	1	0	1	0
PSMD5_HUMAN	PSMD5	1.49	0	0	0	1	0	1	0
PSMD8_HUMAN	PSMD8	1.49	0	0	2	4	5	4	3
NUP50_HUMAN	NUP50	1.49	0	0	0	1	0	1	0
2A5G_HUMAN	PPP2R5C	1.49	0	0	0	1	0	1	0
SIN3B_HUMAN	SIN3B	1.49	0	0	0	1	0	1	0
NSE3_HUMAN	NSE3_HUMAN	1.49	0	0	0	1	0	1	0
FOXK1_HUMAN	FOXK1	1.49	0	0	2	4	5	4	3
F120C_HUMAN	FAM120C	1.49	0	0	0	1	0	1	0
ATX10_HUMAN	ATXN10	1.48	0	0	0	1	0	0	1
LYSC_HUMAN	LYZ	1.48	0	0	0	1	1	0	0
MTMR3_HUMAN	MTMR3	1.48	0	0	0	1	0	0	1
TIF1A_HUMAN	TRIM24	1.48	0	0	0	1	1	0	0
FANCL_HUMAN	FANCL	1.48	0	0	0	1	0	0	1
KNTC1_HUMAN	KNTC1	1.48	0	0	0	1	0	0	1
TEST_HUMAN	PRSS21	1.48	0	0	0	1	0	0	1
ANKZ1_HUMAN	ANKZF1	1.48	0	0	0	1	0	0	1
FA76B_HUMAN	FAM76B	1.48	0	0	0	1	0	0	1
IVD_HUMAN	IVD	1.48	0	0	0	1	0	0	1
TBK1_HUMAN	TBK1	1.48	0	0	0	1	0	0	1
HMGA1_HUMAN	HMGA1	1.48	0	0	0	1	0	0	1
F111B_HUMAN	FAM111B	1.48	0	0	0	1	1	0	0
NRF1_HUMAN	NRF1	1.48	0	0	0	1	0	0	1
MED25_HUMAN	MED25	1.48	0	0	0	1	0	0	1
FNTA_HUMAN	FNTA	1.48	0	0	0	1	0	0	1
ABRX2_HUMAN	ABRX2_HUMAN	1.48	0	0	0	1	1	0	0
NNTM_HUMAN	NNT	1.48	0	0	0	1	0	0	1
EI2BE_HUMAN	EIF2B5	1.48	0	0	0	1	1	0	0
EIF1_HUMAN	EIF1	1.48	0	0	0	1	0	0	1
SNTB2_HUMAN	SNTB2	1.48	0	0	0	1	1	0	0
LIS1_HUMAN	PAFAH1B1	1.48	0	0	0	1	1	0	0
PRS7_HUMAN	PSMC2	1.48	0	0	5	6	5	12	7
PAR14_HUMAN	PARP14	1.48	0	0	0	1	0	0	1
VCIP1_HUMAN	VCPIP1	1.48	0	0	0	1	1	0	0
CCD58_HUMAN	CCDC58	1.48	0	0	0	1	0	0	1
LMNA_HUMAN	LMNA	1.48	0	0	20	24	33	32	33
RSBN1_HUMAN	RSBN1	1.48	0	0	0	1	1	0	0
HCFC1_HUMAN	HCFC1	1.46	0	0	18	21	34	25	29
TOE1_HUMAN	TOE1	1.46	0	0	3	5	4	7	6
CATA_HUMAN	CAT	1.46	0	0	3	5	7	6	4
PSMD2_HUMAN	PSMD2	1.46	0	0	8	6	11	12	9
NUMA1_HUMAN	NUMA1	1.46	0	0	21	30	44	33	37
COPB2_HUMAN	COPB2	1.45	0	0	6	3	10	6	5
PRDX4_HUMAN	PRDX4	1.45	0	0	3	5	6	5	6
TCOF_HUMAN	TCOF1	1.45	0	0	10	20	18	28	20
RL27A_HUMAN	RPL27A	1.45	0	0	3	3	5	4	4
RL27_HUMAN	RPL27	1.45	0	0	3	4	5	5	5
DHB4_HUMAN	HSD17B4	1.45	0	0	3	2	3	3	5
FKB10_HUMAN	FKBP10	1.45	0	0	6	11	14	12	11
UBP7_HUMAN	USP7	1.45	0	0	12	8	13	19	15
ASH2L_HUMAN	ASH2L	1.45	0	0	3	4	5	5	5
SF3A2_HUMAN	SF3A2	1.45	0	0	6	6	8	8	11
CHD3_HUMAN	CHD3	1.45	0	0	3	2	4	4	3
RL24_HUMAN	RPL24	1.45	0	0	3	3	5	3	5
EMSA1_HUMAN	ELMSAN1	1.44	0	0	13	13	23	21	16
WDR33_HUMAN	WDR33	1.44	0	0	4	7	6	10	8
SMC1A_HUMAN	SMC1A	1.43	0	0	15	13	15	26	25
H4_HUMAN	HIST1H4A;HIST1H...	1.43	0	0	7	6	10	10	10
MRRP1_HUMAN	TRMT10C	1.42	0	0	1	3	0	4	4
SYDC_HUMAN	DARS	1.42	0	0	6	10	11	13	12
IF4A3_HUMAN	EIF4A3	1.41	0	0	7	12	14	17	12
EMSY_HUMAN	C11orf30	1.41	0	0	1	2	3	3	0
MLH1_HUMAN	MLH1	1.41	0	0	1	2	2	2	2
CLIC4_HUMAN	CLIC4	1.41	0	0	1	2	1	2	3
DDX17_HUMAN	DDX17	1.41	0	0	15	16	24	24	25
S10A9_HUMAN	S100A9	1.41	0	0	1	3	5	1	2
P5CS_HUMAN	ALDH18A1	1.41	0	0	10	9	14	16	15
FBRL_HUMAN	FBL	1.41	0	0	1	2	1	3	2
ARGL1_HUMAN	ARGLU1	1.41	0	0	1	2	1	3	2
KHDR1_HUMAN	KHDRBS1	1.41	0	0	9	8	13	14	13
LEO1_HUMAN	LEO1	1.41	0	0	5	4	6	8	7
SUMO2_HUMAN	SUMO2	1.41	0	1	1	2	2	2	2
NDRG1_HUMAN	NDRG1	1.41	0	0	2	5	5	6	4
RFC2_HUMAN	RFC2	1.41	0	0	5	5	7	8	8
ATLA3_HUMAN	ATL3	1.4	0	0	1	1	1	2	1
RM51_HUMAN	MRPL51	1.4	0	0	1	1	1	2	1
DX39B_HUMAN	DDX39B	1.4	0	0	6	6	6	10	12
KAT8_HUMAN	KAT8	1.4	0	0	1	1	1	2	1
LYOX_HUMAN	LOX	1.4	0	0	1	1	1	2	1
SERC_HUMAN	PSAT1	1.4	0	0	1	2	1	1	4
CLAP2_HUMAN	CLASP2	1.4	0	0	1	1	1	2	1
HTF4_HUMAN	TCF12	1.4	0	0	1	1	0	3	1
SYYC_HUMAN	YARS	1.4	0	0	2	5	2	6	7
TRM6_HUMAN	TRMT6	1.4	0	0	1	1	1	2	1
SDF2L_HUMAN	SDF2L1	1.4	0	0	1	1	1	2	1
NOP16_HUMAN	NOP16	1.4	0	0	1	1	2	2	0
ARNT_HUMAN	ARNT	1.4	0	0	1	2	4	1	1
YBOX1_HUMAN	YBX1	1.4	0	0	7	9	12	14	11
NPM3_HUMAN	NPM3	1.4	0	0	1	1	1	2	1
GRP78_HUMAN	HSPA5	1.4	0	0	19	23	34	33	32
LMAN2_HUMAN	LMAN2	1.4	0	0	1	1	1	2	1
RPC4_HUMAN	POLR3D	1.4	0	0	1	1	1	2	1
BAIP2_HUMAN	BAIAP2	1.39	0	0	1	1	2	1	1
NEDD1_HUMAN	NEDD1	1.39	0	0	2	3	4	5	2
MIO_HUMAN	MIOS	1.39	0	0	2	3	4	4	3
RSF1_HUMAN	RSF1	1.39	0	0	1	1	1	1	2
PLOD2_HUMAN	PLOD2	1.39	0	0	6	11	14	15	10
HERC2_HUMAN	HERC2	1.39	0	0	1	1	2	1	1
CBX3_HUMAN	CBX3	1.39	0	0	2	3	4	4	3
G6PD_HUMAN	G6PD	1.39	0	0	1	1	2	1	1
S10A6_HUMAN	S100A6	1.39	0	0	1	1	1	1	2
SRCAP_HUMAN	SRCAP	1.39	0	0	1	1	1	1	2
PSB4_HUMAN	PSMB4	1.39	0	0	1	1	2	1	1
SPSY_HUMAN	SMS	1.39	0	0	1	1	1	1	2
MYOME_HUMAN	PDE4DIP	1.39	0	0	1	1	2	1	1
AGO3_HUMAN	AGO3	1.39	0	0	17	22	33	30	29
RAB5C_HUMAN	RAB5C	1.39	0	0	1	1	2	1	1
PSA2_HUMAN	PSMA2	1.39	0	0	1	1	1	1	2
GRP75_HUMAN	HSPA9	1.38	0	0	22	24	37	40	34
FUBP3_HUMAN	FUBP3	1.38	0	0	12	15	21	22	21
SF3A1_HUMAN	SF3A1	1.38	0	0	15	18	29	25	25
CND2_HUMAN	NCAPH	1.38	0	0	2	2	1	4	4
RAGP1_HUMAN	RANGAP1	1.38	0	0	2	10	8	9	9
ILF3_HUMAN	ILF3	1.38	0	0	26	34	47	48	48
RS15A_HUMAN	RPS15A	1.38	0	0	2	2	3	4	2
IF5A1_HUMAN	EIF5A	1.38	0	0	2	2	0	4	5
RAN_HUMAN	RAN	1.38	0	0	3	4	4	6	6
MATR3_HUMAN	MATR3	1.38	0	0	18	16	27	28	28
PDS5B_HUMAN	PDS5B	1.38	0	0	2	2	3	4	2
MCES_HUMAN	RNMT	1.38	0	0	13	15	23	22	22
RS27A_HUMAN	RPS27A	1.38	0	1	3	4	5	6	5
XPO5_HUMAN	XPO5	1.38	0	0	3	4	5	5	6
RBM28_HUMAN	RBM28	1.38	0	0	1	0	0	2	0
INT5_HUMAN	INTS5	1.38	0	0	2	2	3	4	2
THOC5_HUMAN	THOC5	1.38	0	0	1	0	0	2	0
CSTF3_HUMAN	CSTF3	1.37	0	0	5	6	7	10	9
FKBP9_HUMAN	FKBP9	1.37	0	0	3	3	4	4	6
CBPM_HUMAN	CPM	1.37	0	0	1	0	0	1	1
PRS10_HUMAN	PSMC6	1.37	0	0	3	3	4	6	4
PHF3_HUMAN	PHF3	1.37	0	0	4	4	3	9	7
CPSF3_HUMAN	CPSF3	1.37	0	0	5	7	9	8	11
H12_HUMAN	HIST1H1C	1.37	0	0	3	3	4	5	5
TOP2A_HUMAN	TOP2A	1.37	0	0	9	12	15	19	16
GCP3_HUMAN	TUBGCP3	1.37	0	0	4	5	9	8	4
ANM6_HUMAN	PRMT6	1.37	0	0	1	0	1	1	0
DHPR_HUMAN	QDPR	1.37	0	0	1	0	1	1	0
TB10B_HUMAN	TBC1D10B	1.37	0	0	1	0	0	1	1
SETD2_HUMAN	SETD2	1.37	0	0	7	3	6	7	12
CNPY3_HUMAN	CNPY3	1.37	0	0	1	0	1	1	0
RAB1B_HUMAN	RAB1B	1.37	0	0	1	0	0	1	1
MGME1_HUMAN	MGME1	1.37	0	0	1	0	0	1	1
SMD2_HUMAN	SNRPD2	1.37	0	0	6	8	12	11	10
SHKB1_HUMAN	SHKBP1	1.37	0	0	2	2	3	3	3
GNL3L_HUMAN	GNL3L	1.37	0	0	1	0	1	1	0
STX6_HUMAN	STX6	1.37	0	0	1	0	0	1	1
EIF3I_HUMAN	EIF3I	1.37	0	0	3	3	5	6	3
ETV6_HUMAN	ETV6	1.37	0	0	3	3	5	5	4
OTUD4_HUMAN	OTUD4	1.37	0	0	2	2	3	3	3
FAK1_HUMAN	PTK2	1.37	0	0	1	0	1	1	0
SYF2_HUMAN	SYF2	1.37	0	0	2	2	3	3	3
DYH8_HUMAN	DNAH8	1.37	0	0	1	0	1	1	0
KCY_HUMAN	CMPK1	1.36	0	0	1	0	1	0	1
RREB1_HUMAN	RREB1	1.36	0	0	1	0	0	0	2
UBR5_HUMAN	UBR5	1.36	0	0	10	10	16	18	15
CSPG4_HUMAN	CSPG4	1.36	0	0	1	0	2	0	0
FUBP2_HUMAN	KHSRP	1.36	0	0	17	24	33	35	31
CDC42_HUMAN	CDC42	1.36	0	0	1	0	2	0	0
ARPC5_HUMAN	ARPC5	1.36	0	0	1	0	0	0	2
MCCA_HUMAN	MCCC1	1.36	0	0	1	0	1	0	1
FHOD1_HUMAN	FHOD1	1.36	0	0	1	0	1	0	1
OSBL9_HUMAN	OSBPL9	1.36	0	0	1	0	1	0	1
K1C18_HUMAN	KRT18	1.36	0	0	12	14	22	23	18
GALT2_HUMAN	GALNT2	1.36	0	0	1	0	1	0	1
PPWD1_HUMAN	PPWD1	1.36	0	0	1	0	0	0	2
WDR76_HUMAN	WDR76	1.36	0	0	1	0	1	0	1
ERCC3_HUMAN	ERCC3	1.36	0	0	1	0	1	0	1
ZBTB1_HUMAN	ZBTB1	1.35	0	0	2	1	3	1	3
IF2G_HUMAN	EIF2S3	1.35	0	0	5	4	4	8	10
TRM1L_HUMAN	TRMT1L	1.34	0	0	3	1	3	5	2
EDF1_HUMAN	EDF1	1.34	0	0	0	4	1	4	3
GEMI5_HUMAN	GEMIN5	1.34	0	0	13	15	26	23	20
PODXL_HUMAN	PODXL	1.33	0	0	2	0	3	1	1
DYHC1_HUMAN	DYNC1H1	1.33	0	0	39	64	92	85	75
MED14_HUMAN	MED14	1.33	0	0	2	5	4	6	6
PYR1_HUMAN	CAD	1.33	0	0	12	11	19	18	21
ELAV1_HUMAN	ELAVL1	1.33	0	0	12	15	23	23	21
RCC1_HUMAN	RCC1	1.33	0	0	2	5	1	7	8
PPIA_HUMAN	PPIA	1.32	0	0	3	5	7	6	6
ZC11A_HUMAN	ZC3H11A	1.32	0	0	1	4	2	4	5
ICAL_HUMAN	CAST	1.32	0	0	5	6	7	11	9
WDHD1_HUMAN	WDHD1	1.32	0	0	8	11	18	16	13
PCID2_HUMAN	PCID2	1.31	0	0	3	4	6	5	6
TADA1_HUMAN	TADA1	1.31	0	0	0	3	2	2	2
HS90A_HUMAN	HSP90AA1	1.31	0	0	9	10	15	16	17
DDX1_HUMAN	DDX1	1.31	0	0	16	17	28	28	28
PSME1_HUMAN	PSME1	1.31	0	0	3	4	3	8	6
CDK9_HUMAN	CDK9	1.31	0	0	5	5	9	8	8
SAP_HUMAN	PSAP	1.31	0	0	3	4	5	6	6
PKP3_HUMAN	PKP3	1.31	0	0	2	4	10	2	2
HMGB2_HUMAN	HMGB2	1.31	0	0	2	4	3	5	6
DD19B_HUMAN	DDX19B	1.3	0	0	1	3	1	4	4
ODP2_HUMAN	DLAT	1.3	0	0	7	8	14	13	11
RBM8A_HUMAN	RBM8A	1.3	0	0	1	3	3	4	2
SF3B3_HUMAN	SF3B3	1.3	0	0	20	24	37	36	39
FWCH2_HUMAN	FLYWCH2	1.3	0	0	2	3	1	5	6
SMCE1_HUMAN	SMARCE1	1.3	0	0	18	19	32	34	29
SDE2_HUMAN	SDE2	1.29	0	0	1	3	2	2	5
TBB5_HUMAN	TUBB	1.29	0	0	3	3	5	5	5
RL18_HUMAN	RPL18	1.29	0	0	4	3	6	6	6
RL30_HUMAN	RPL30	1.29	0	0	2	3	5	3	4
KIF2C_HUMAN	KIF2C	1.29	0	0	2	3	2	4	6
RL8_HUMAN	RPL8	1.29	0	0	3	3	6	4	5
RS12_HUMAN	RPS12	1.29	0	0	3	3	6	5	4
SEPT9_HUMAN	2018-09-09	1.29	0	0	17	8	29	19	20
DNJA3_HUMAN	DNAJA3	1.29	0	0	4	3	3	7	8
FUBP1_HUMAN	FUBP1	1.29	0	0	12	16	23	24	24
RS20_HUMAN	RPS20	1.29	0	0	2	3	4	4	4
RL13A_HUMAN	RPL13A	1.29	0	0	3	3	7	4	4
CNDG2_HUMAN	NCAPG2	1.29	0	0	3	3	5	5	5
SRP72_HUMAN	SRP72	1.28	0	0	6	6	11	11	9
XRN2_HUMAN	XRN2	1.28	0	0	18	24	41	37	30
RLA0_HUMAN	RPLP0	1.28	0	0	5	6	9	10	9
DX39A_HUMAN	DDX39A	1.28	0	0	2	2	1	6	3
SERPH_HUMAN	SERPINH1	1.28	0	0	4	6	5	10	10
PRC2C_HUMAN	PRRC2C	1.28	0	0	11	12	20	26	14
INT11_HUMAN	CPSF3L	1.27	0	0	1	2	3	2	2
SNRPA_HUMAN	SNRPA	1.27	0	0	3	5	6	8	6
HPRT_HUMAN	HPRT1	1.27	0	0	1	2	0	4	3
RFXAP_HUMAN	RFXAP	1.27	0	0	1	2	2	3	2
SUGP2_HUMAN	SUGP2	1.27	0	0	1	2	2	2	3
MDHC_HUMAN	MDH1	1.27	0	0	1	2	2	2	3
GTF2I_HUMAN	GTF2I	1.27	0	0	17	19	29	32	33
AATM_HUMAN	GOT2	1.27	0	0	3	5	4	8	8
1433F_HUMAN	YWHAH	1.27	0	0	3	2	4	4	5
FOLR1_HUMAN	FOLR1	1.27	0	0	1	2	3	3	1
NOL11_HUMAN	NOL11	1.27	0	0	0	2	1	3	0
CLCB_HUMAN	CLTB	1.27	0	0	3	2	5	4	4
VP26A_HUMAN	VPS26A	1.27	0	0	1	2	2	4	1
TRA2A_HUMAN	TRA2A	1.27	0	0	1	2	2	2	3
RS21_HUMAN	RPS21	1.27	0	0	2	2	4	4	2
TEAD1_HUMAN	TEAD1	1.27	0	0	2	2	4	3	3
ZBED1_HUMAN	ZBED1	1.27	0	0	1	2	2	3	2
RS8_HUMAN	RPS8	1.26	0	0	5	8	11	11	11
PRP6_HUMAN	PRPF6	1.26	0	0	11	16	21	25	24
DBR1_HUMAN	DBR1	1.26	0	0	0	2	1	1	2
SPEE_HUMAN	SRM	1.26	0	0	0	2	0	1	3
DKC1_HUMAN	DKC1	1.26	0	0	10	10	18	19	16
ANXA2_HUMAN	ANXA2	1.26	0	0	10	16	29	20	18
CCAR1_HUMAN	CCAR1	1.26	0	0	12	13	22	22	22
2AAB_HUMAN	PPP2R1B	1.26	0	0	0	5	3	4	4
HS71B_HUMAN	HS71B_HUMAN	1.26	0	0	11	16	25	22	23
GGCT_HUMAN	GGCT	1.26	0	0	0	2	0	1	3
ANR52_HUMAN	ANKRD52	1.26	0	0	0	2	1	1	2
AGO1_HUMAN	AGO1	1.26	0	0	6	11	14	15	14
PHB_HUMAN	PHB	1.26	0	0	1	2	5	1	1
HNRPU_HUMAN	HNRNPU	1.26	0	0	17	23	38	34	32
HDGF_HUMAN	HDGF	1.26	0	0	4	8	8	11	11
AGO2_HUMAN	AGO2	1.25	0	0	18	27	45	39	34
RL26_HUMAN	RPL26	1.25	0	0	3	4	6	6	6
CNPY2_HUMAN	CNPY2	1.25	0	0	0	2	0	0	4
EXOS2_HUMAN	EXOSC2	1.24	0	0	2	1	1	5	2
SRS10_HUMAN	SRSF10	1.24	0	0	2	4	4	5	6
INT1_HUMAN	INTS1	1.24	0	0	8	8	16	12	15
LONM_HUMAN	LONP1	1.24	0	0	9	8	14	15	17
BRD7_HUMAN	BRD7	1.24	0	0	2	1	3	3	2
FANCA_HUMAN	FANCA	1.24	0	0	2	1	1	4	3
GGH_HUMAN	GGH	1.23	0	0	2	1	6	2	0
LDHA_HUMAN	LDHA	1.23	0	0	8	7	13	13	15
SREK1_HUMAN	SREK1	1.23	0	0	0	4	0	4	5
RFA1_HUMAN	RPA1	1.23	0	0	6	5	8	12	10
RAB8A_HUMAN	RAB8A	1.23	0	0	1	1	2	3	0
CASPE_HUMAN	CASP14	1.23	0	0	1	4	1	4	7
TALDO_HUMAN	TALDO1	1.23	0	0	1	4	2	4	6
AFF1_HUMAN	AFF1	1.23	0	0	1	1	0	4	1
SLFN5_HUMAN	SLFN5	1.23	0	0	1	4	4	4	4
CKAP5_HUMAN	CKAP5	1.23	0	0	6	10	8	19	15
WDR18_HUMAN	WDR18	1.23	0	0	2	1	3	2	3
MED16_HUMAN	MED16	1.23	0	0	0	4	2	5	2
HAP28_HUMAN	PDAP1	1.23	0	0	0	4	1	4	4
RS3_HUMAN	RPS3	1.23	0	0	9	10	18	17	16
PDXD1_HUMAN	PDXDC1	1.22	0	0	1	1	2	2	1
TIAR_HUMAN	TIAL1	1.22	0	0	8	11	16	16	19
DPOD3_HUMAN	POLD3	1.22	0	0	1	1	3	1	1
COR1B_HUMAN	CORO1B	1.22	0	0	1	1	0	3	2
MD1L1_HUMAN	MAD1L1	1.22	0	0	3	5	7	9	5
KCTD3_HUMAN	KCTD3	1.22	0	0	1	1	3	1	1
MCM6_HUMAN	MCM6	1.22	0	0	2	3	3	6	4
RT02_HUMAN	MRPS2	1.22	0	0	3	3	6	5	5
KPBB_HUMAN	PHKB	1.22	0	0	1	1	2	2	1
RS30_HUMAN	FAU	1.22	0	0	1	1	2	2	1
MCM3_HUMAN	MCM3	1.22	0	0	3	3	4	5	7
TERF2_HUMAN	TERF2	1.22	0	0	1	1	1	3	1
KS6A3_HUMAN	RPS6KA3	1.22	0	0	1	1	1	2	2
PRC2B_HUMAN	PRRC2B	1.22	0	0	1	1	1	2	2
ACTZ_HUMAN	ACTR1A	1.22	0	0	1	1	1	2	2
FKBP5_HUMAN	FKBP5	1.22	0	0	1	1	0	3	2
RT36_HUMAN	MRPS36	1.22	0	0	1	1	2	2	1
H2A2B_HUMAN	HIST2H2AB	1.22	0	0	1	1	1	2	2
NEUA_HUMAN	CMAS	1.22	0	0	1	1	1	2	2
JUPI2_HUMAN	JUPI2_HUMAN	1.22	0	0	1	1	0	2	3
APEX1_HUMAN	APEX1	1.21	0	0	3	5	4	9	8
ANM1_HUMAN	PRMT1	1.21	0	0	5	7	11	9	12
RL17_HUMAN	RPL17-C18orf32;...	1.21	0	0	2	3	5	4	4
SRRM2_HUMAN	SRRM2	1.21	0	0	11	11	14	23	24
AL7A1_HUMAN	ALDH7A1	1.21	0	0	2	3	1	4	8
1433E_HUMAN	YWHAE	1.21	0	0	7	8	13	14	14
TCPQ_HUMAN	CCT8	1.21	0	0	9	12	19	20	18
MSH3_HUMAN	MSH3	1.2	0	0	2	0	0	5	1
HIRA_HUMAN	HIRA	1.2	0	0	3	2	5	5	4
BCL7C_HUMAN	BCL7C	1.2	0	0	4	6	9	10	8
PSA5_HUMAN	PSMA5	1.2	0	0	1	3	4	4	2
DHX15_HUMAN	DHX15	1.2	0	0	16	20	35	33	31
NPM_HUMAN	NPM1	1.2	0	0	4	4	7	8	7
EBP2_HUMAN	EBNA1BP2	1.2	0	0	4	4	9	6	7
RU17_HUMAN	SNRNP70	1.2	0	0	10	13	19	22	22
DC1L1_HUMAN	DYNC1LI1	1.2	0	0	4	4	10	8	4
DDX42_HUMAN	DDX42	1.2	0	0	3	2	1	6	7
SC16A_HUMAN	SEC16A	1.2	0	0	24	31	48	51	52
F120B_HUMAN	FAM120B	1.19	0	0	0	1	0	2	0
TAF2_HUMAN	TAF2	1.19	0	0	0	1	1	1	0
MECR_HUMAN	MECR	1.19	0	0	0	1	0	1	1
NDUF2_HUMAN	NDUF2_HUMAN	1.19	0	0	0	1	0	1	1
CRIP1_HUMAN	CRIP1	1.19	0	0	0	1	0	1	1
GRB2_HUMAN	GRB2	1.19	0	0	0	1	0	1	1
ERCC6_HUMAN	ERCC6	1.19	0	0	0	1	0	1	1
RBBP6_HUMAN	RBBP6	1.19	0	0	2	0	1	3	2
CDK4_HUMAN	CDK4	1.19	0	0	0	1	0	2	0
TBCA_HUMAN	TBCA	1.19	0	0	0	1	0	1	1
URFB1_HUMAN	UHRF1BP1	1.19	0	0	0	1	1	1	0
ORC3_HUMAN	ORC3	1.19	0	0	0	1	0	1	1
GBG5_HUMAN	GNG5	1.19	0	0	0	1	1	1	0
CCD94_HUMAN	CCDC94	1.19	0	0	0	1	0	1	1
COA6_HUMAN	COA6	1.19	0	0	0	1	0	1	1
PALLD_HUMAN	PALLD	1.19	0	0	13	21	31	31	31
MSH2_HUMAN	MSH2	1.19	0	0	4	10	11	12	14
PININ_HUMAN	PNN	1.19	0	0	3	4	5	5	9
PRKRA_HUMAN	PRKRA	1.19	0	0	0	1	1	1	0
UB2V1_HUMAN	UBE2V1	1.19	0	0	0	1	0	1	1
GPT11_HUMAN	GPATCH11	1.19	0	0	0	1	1	1	0
NIPA_HUMAN	ZC3HC1	1.19	0	0	0	1	0	1	1
NU133_HUMAN	NUP133	1.19	0	0	1	5	7	3	5
ZC3HD_HUMAN	ZC3H13	1.19	0	0	0	1	0	1	1
RS13_HUMAN	RPS13	1.19	0	0	3	4	7	6	6
MKRN2_HUMAN	MKRN2	1.19	0	0	0	1	1	1	0
F172A_HUMAN	FAM172A	1.19	0	0	0	1	0	2	0
NEMF_HUMAN	NEMF	1.19	0	0	0	1	0	1	1
DCP1A_HUMAN	DCP1A_HUMAN	1.19	0	0	0	1	0	1	1
MDC1_HUMAN	MDC1	1.19	0	0	0	1	0	1	1
MPCP_HUMAN	SLC25A3	1.19	0	0	0	1	0	1	1
RHG01_HUMAN	ARHGAP1	1.19	0	0	0	1	1	1	0
THOP1_HUMAN	THOP1	1.19	0	0	0	1	0	1	1
NFYC_HUMAN	NFYC	1.19	0	0	0	1	0	1	1
AN32B_HUMAN	ANP32B	1.19	0	0	0	1	0	2	0
NAKD2_HUMAN	NADK2	1.19	0	0	0	1	0	1	1
COX2_HUMAN	MT-CO2	1.19	0	0	0	1	1	1	0
PDPR_HUMAN	PDPR	1.19	0	0	0	1	1	1	0
CUL2_HUMAN	CUL2	1.18	0	0	2	2	5	3	3
RL21_HUMAN	RPL21	1.18	0	0	2	2	4	4	3
ERAL1_HUMAN	ERAL1	1.18	0	0	2	2	4	5	2
TFPI1_HUMAN	TFPI	1.18	0	0	0	1	1	0	1
PAPD1_HUMAN	MTPAP	1.18	0	0	0	1	1	0	1
HNRL1_HUMAN	HNRNPUL1	1.18	0	0	20	21	41	38	37
RL9_HUMAN	RPL9	1.18	0	0	2	2	4	4	3
FKBP3_HUMAN	FKBP3	1.18	0	0	0	1	0	0	2
SYK_HUMAN	KARS	1.18	0	0	8	7	16	16	11
UGPA_HUMAN	UGP2	1.18	0	0	0	1	1	0	1
BOLA2_HUMAN	BOLA2B;BOLA2	1.18	0	0	0	1	0	0	2
TBB3_HUMAN	TBB3_HUMAN	1.18	0	0	0	1	2	0	0
BZW1_HUMAN	BZW1	1.18	0	0	5	7	8	12	13
RU1C_HUMAN	SNRPC	1.18	0	0	2	2	4	4	3
AHNK_HUMAN	AHNAK	1.18	0	0	65	108	173	157	148
RIOX2_HUMAN	RIOX2_HUMAN	1.18	0	0	0	1	1	0	1
IMA1_HUMAN	KPNA2	1.18	0	0	4	5	11	8	6
DNJC7_HUMAN	DNAJC7	1.18	0	0	0	1	0	0	2
TPPC3_HUMAN	TRAPPC3	1.18	0	0	0	1	1	0	1
ARMC1_HUMAN	ARMC1	1.18	0	0	0	1	1	0	1
RLGPB_HUMAN	RALGAPB	1.18	0	0	0	1	1	0	1
WAC_HUMAN	WAC	1.18	0	0	2	2	4	5	2
BRE1A_HUMAN	RNF20	1.17	0	0	3	5	6	9	7
BCL7A_HUMAN	BCL7A	1.17	0	0	3	7	10	10	7
RAD21_HUMAN	RAD21	1.17	0	0	5	4	7	10	9
PGK1_HUMAN	PGK1	1.17	0	0	7	11	14	18	18
RPB2_HUMAN	POLR2B	1.16	0	0	8	10	19	16	16
BCL9L_HUMAN	BCL9L	1.16	0	0	4	6	9	10	9
YTHD2_HUMAN	YTHDF2	1.16	0	0	4	6	9	9	10
RPA49_HUMAN	POLR1E	1.16	0	0	1	2	2	5	1
SMD1_HUMAN	SNRPD1	1.16	0	0	3	3	5	6	6
ZN638_HUMAN	ZNF638	1.16	0	0	3	1	3	5	4
C1TM_HUMAN	MTHFD1L	1.16	0	0	3	1	3	5	4
BRD8_HUMAN	BRD8	1.15	0	0	2	5	6	6	7
F120A_HUMAN	FAM120A	1.15	0	0	15	12	27	28	25
NFAT5_HUMAN	NFAT5	1.15	0	0	1	2	2	3	3
RM03_HUMAN	MRPL3	1.15	0	0	1	2	2	2	4
MED27_HUMAN	MED27	1.15	0	0	1	2	3	2	3
PWP2_HUMAN	PWP2	1.14	0	0	1	0	1	2	0
MYBB_HUMAN	MYBL2	1.14	0	0	1	0	1	2	0
S10A4_HUMAN	S100A4	1.14	0	0	1	0	0	2	1
PSD10_HUMAN	PSMD10	1.14	0	0	1	0	1	1	1
LAT1_HUMAN	SLC7A5	1.14	0	0	1	0	2	1	0
CO3_HUMAN	C3	1.14	0	0	1	0	1	1	1
S100P_HUMAN	S100P	1.14	0	0	1	0	1	1	1
WDR70_HUMAN	WDR70	1.14	0	0	1	0	0	1	2
RL10A_HUMAN	RPL10A	1.14	0	0	4	5	9	9	8
BAF_HUMAN	BANF1	1.14	0	0	1	0	1	1	1
ACTG_HUMAN	ACTG1	1.14	0	0	1	0	1	1	1
DHX8_HUMAN	DHX8	1.14	0	0	1	0	1	1	1
ACADS_HUMAN	ACADS	1.14	0	0	1	0	0	1	2
TBL1X_HUMAN	TBL1X	1.14	0	0	3	4	8	6	6
KDIS_HUMAN	KIDINS220	1.14	0	0	1	0	1	1	1
NOP2_HUMAN	NOP2	1.14	0	0	1	0	2	1	0
PR38B_HUMAN	PRPF38B	1.14	0	0	1	0	1	1	1
CSTF2_HUMAN	CSTF2	1.14	0	0	4	5	9	10	7
MMSA_HUMAN	ALDH6A1	1.14	0	0	1	0	1	1	1
CPNE3_HUMAN	CPNE3	1.14	0	0	1	0	2	1	0
P3C2A_HUMAN	PIK3C2A	1.14	0	0	1	0	1	1	1
CPSM_HUMAN	CPS1	1.14	0	0	29	36	55	70	65
TSC2_HUMAN	TSC2	1.14	0	0	1	0	1	1	1
THOC3_HUMAN	THOC3	1.14	0	0	1	0	1	1	1
DOCK1_HUMAN	DOCK1	1.14	0	0	1	0	1	1	1
RM30_HUMAN	MRPL30	1.14	0	0	1	0	1	1	1
PURB_HUMAN	PURB	1.14	0	0	1	0	1	1	1
RM45_HUMAN	MRPL45	1.14	0	0	1	0	1	1	1
SC22B_HUMAN	SC22B_HUMAN	1.14	0	0	1	0	1	1	1
PPIH_HUMAN	PPIH	1.14	0	0	1	0	1	2	0
MTPN_HUMAN	MTPN	1.14	0	0	1	0	1	1	1
RPAB5_HUMAN	POLR2L	1.14	0	0	1	0	1	1	1
TAF1_HUMAN	TAF1	1.14	0	0	1	0	2	1	0
PRDX2_HUMAN	PRDX2	1.14	0	0	3	4	7	7	6
TBB4B_HUMAN	TUBB4B	1.14	0	0	10	10	21	19	19
CMTR1_HUMAN	CMTR1_HUMAN	1.14	0	0	1	0	1	1	1
FLNC_HUMAN	FLNC	1.14	0	0	1	0	1	1	1
SYWM_HUMAN	WARS2	1.14	0	0	1	0	0	1	2
TCPE_HUMAN	CCT5	1.13	0	0	5	11	14	15	16
HDAC3_HUMAN	HDAC3	1.13	0	0	2	1	5	3	1
TOPB1_HUMAN	TOPBP1	1.13	0	0	2	1	1	3	5
NUP37_HUMAN	NUP37	1.13	0	0	1	0	0	0	3
RECQ1_HUMAN	RECQL	1.13	0	0	2	6	3	7	12
SRSF9_HUMAN	SRSF9	1.13	0	0	7	11	18	17	17
ROA2_HUMAN	HNRNPA2B1	1.13	0	0	21	23	40	44	46
SF3B6_HUMAN	SF3B6_HUMAN	1.13	0	0	2	1	3	3	3
ZN609_HUMAN	ZNF609	1.13	0	0	10	11	23	20	19
SR140_HUMAN	U2SURP	1.13	0	0	14	18	31	32	31
LMNB1_HUMAN	LMNB1	1.13	0	0	7	8	15	14	15
SMRD2_HUMAN	SMARCD2	1.13	0	0	12	17	30	27	27
A16A1_HUMAN	ALDH16A1	1.13	0	0	6	7	14	11	13
CO4A6_HUMAN	COL4A6	1.13	0	0	1	0	2	0	1
TTK_HUMAN	TTK	1.13	0	0	2	1	2	3	4
TCPH_HUMAN	CCT7	1.13	0	0	6	7	11	14	13
ZN363_HUMAN	RCHY1	1.13	0	0	3	2	7	5	3
DOCK7_HUMAN	DOCK7	1.12	0	0	2	4	7	5	5
CUL4A_HUMAN	CUL4A	1.12	0	0	9	4	14	14	13
CH60_HUMAN	HSPD1	1.12	0	0	13	18	31	30	30
RL13_HUMAN	RPL13	1.12	0	0	3	5	7	10	6
ACTB_HUMAN	ACTB	1.12	0	0	12	15	31	24	25
PAWR_HUMAN	PAWR	1.12	0	0	2	4	6	5	6
RBBP7_HUMAN	RBBP7	1.12	0	0	7	9	14	16	17
ABCF1_HUMAN	ABCF1	1.12	0	0	3	5	3	9	11
HNRPL_HUMAN	HNRNPL	1.12	0	0	12	14	26	26	25
RBM10_HUMAN	RBM10	1.12	0	0	4	6	9	8	12
SMCA5_HUMAN	SMARCA5	1.12	0	0	6	6	9	13	14
THIL_HUMAN	ACAT1	1.12	0	0	1	3	1	6	4
GAR1_HUMAN	GAR1	1.11	0	0	1	3	4	3	4
MRE11_HUMAN	MRE11A	1.11	0	0	2	7	6	9	10
PSMD6_HUMAN	PSMD6	1.11	0	0	1	3	3	4	4
KRR1_HUMAN	KRR1	1.11	0	0	0	2	1	2	2
KDM1A_HUMAN	KDM1A	1.11	0	0	7	10	17	15	18
RPA34_HUMAN	CD3EAP	1.11	0	0	1	3	3	4	4
TDIF1_HUMAN	DNTTIP1	1.11	0	0	4	4	9	7	8
CCNT1_HUMAN	CCNT1	1.11	0	0	4	4	9	9	6
TKT_HUMAN	TKT	1.11	0	0	7	8	12	16	17
PIN4_HUMAN	PIN4	1.11	0	0	0	2	0	2	3
PP1A_HUMAN	PPP1CA	1.11	0	0	1	3	4	4	3
TITIN_HUMAN	TTN	1.11	0	0	1	3	6	3	2
TE2IP_HUMAN	TERF2IP	1.11	0	0	3	0	5	3	2
HCDH_HUMAN	HADH	1.11	0	0	0	2	0	2	3
TFAP4_HUMAN	TFAP4	1.11	0	0	0	2	2	2	1
ZBT21_HUMAN	ZBTB21	1.1	0	0	0	2	1	1	3
DHX36_HUMAN	DHX36	1.1	0	0	13	15	27	29	29
KINH_HUMAN	KIF5B	1.1	0	0	4	5	10	10	7
SEP10_HUMAN	2018-09-10	1.1	0	0	9	3	16	12	11
GT251_HUMAN	COLGALT1	1.1	0	0	2	5	6	6	8
H2A1J_HUMAN	HIST1H2AJ	1.1	0	0	2	2	4	4	4
BCLF1_HUMAN	BCLAF1	1.1	0	0	5	3	4	10	11
RAVR1_HUMAN	RAVR1_HUMAN	1.1	0	0	2	2	2	6	4
DDB1_HUMAN	DDB1	1.1	0	0	21	19	41	41	41
CALR_HUMAN	CALR	1.1	0	0	4	5	8	10	9
PP2AB_HUMAN	PPP2CB	1.1	0	0	0	2	4	0	1
NUSAP_HUMAN	NUSAP1	1.1	0	0	4	5	7	10	10
SMCA4_HUMAN	SMARCA4	1.1	0	0	32	41	74	72	74
TPP2_HUMAN	TPP2	1.1	0	0	7	10	19	20	12
EIF3E_HUMAN	EIF3E	1.1	0	0	2	8	8	12	8
SFPQ_HUMAN	SFPQ	1.1	0	0	16	21	38	36	37
CABIN_HUMAN	CABIN1	1.1	0	0	4	2	8	6	5
TBC15_HUMAN	TBC1D15	1.09	0	0	1	1	1	4	1
UFD1_HUMAN	UFD1L	1.09	0	0	1	1	0	3	3
ARP3_HUMAN	ACTR3	1.09	0	0	3	1	6	4	3
SGF29_HUMAN	CCDC101	1.09	0	0	2	2	4	2	6
CUL4B_HUMAN	CUL4B	1.09	0	0	1	1	1	4	1
1433B_HUMAN	YWHAB	1.09	0	0	1	4	5	5	4
CNOT3_HUMAN	CNOT3	1.09	0	0	1	1	2	3	1
ILF2_HUMAN	ILF2	1.09	0	0	10	12	23	21	23
EP400_HUMAN	EP400	1.09	0	0	9	7	21	18	11
TP53B_HUMAN	TP53BP1	1.09	0	0	15	16	35	28	32
RL1D1_HUMAN	RSL1D1	1.09	0	0	3	1	5	5	3
NOB1_HUMAN	NOB1	1.09	0	0	1	1	2	3	1
H2AV_HUMAN	H2AFV	1.08	0	0	1	1	1	2	3
SLX4I_HUMAN	SLX4IP	1.08	0	0	1	1	2	2	2
ANR17_HUMAN	ANKRD17	1.08	0	0	1	1	3	1	2
RUXE_HUMAN	SNRPE	1.08	0	0	1	1	2	2	2
NASP_HUMAN	NASP	1.08	0	0	6	7	9	15	16
BCAT2_HUMAN	BCAT2	1.08	0	0	1	1	1	1	4
PSME2_HUMAN	PSME2	1.08	0	0	1	1	2	2	2
MGN2_HUMAN	MAGOHB	1.08	0	0	2	3	6	5	4
SPF45_HUMAN	RBM17	1.08	0	0	11	12	24	25	22
TAF6_HUMAN	TAF6	1.08	0	0	2	3	6	4	5
RUXG_HUMAN	SNRPG	1.08	0	0	1	1	2	2	2
STRAP_HUMAN	STRAP	1.08	0	0	5	8	15	12	12
RS15_HUMAN	RPS15	1.08	0	0	1	1	2	2	2
ESRP2_HUMAN	ESRP2	1.08	0	0	1	1	2	1	3
PDE12_HUMAN	PDE12	1.08	0	0	1	1	3	0	3
KMT2D_HUMAN	KMT2D	1.08	0	0	2	3	4	5	6
VPS28_HUMAN	VPS28	1.08	0	0	1	1	2	2	2
DAZP1_HUMAN	DAZAP1	1.08	0	0	4	7	10	10	13
YETS4_HUMAN	YEATS4	1.08	0	0	1	1	3	2	1
PPIE_HUMAN	PPIE	1.08	0	0	1	1	2	2	2
SODC_HUMAN	SOD1	1.08	0	0	1	1	2	2	2
QOR_HUMAN	CRYZ	1.08	0	0	1	1	1	2	3
RPAB1_HUMAN	POLR2E	1.08	0	0	2	3	6	5	4
RM18_HUMAN	MRPL18	1.08	0	0	1	1	2	1	3
UBC9_HUMAN	UBE2I	1.08	0	0	1	1	2	2	2
MED6_HUMAN	MED6	1.08	0	0	1	1	2	2	2
ATN1_HUMAN	ATN1	1.08	0	0	1	1	2	2	2
PRP39_HUMAN	PRPF39	1.08	0	0	14	15	30	30	30
DHX9_HUMAN	DHX9	1.08	0	0	27	30	59	60	58
RL7_HUMAN	RPL7	1.07	0	0	4	4	9	8	8
EIF2A_HUMAN	EIF2A	1.07	0	0	3	2	4	6	6
ODO2_HUMAN	DLST	1.07	0	0	2	7	9	9	8
DDX3X_HUMAN	DDX3X	1.07	0	0	21	24	49	45	46
TCPA_HUMAN	TCP1	1.07	0	0	7	10	17	19	16
BAP18_HUMAN	C17orf49	1.07	0	0	0	3	1	4	3
CARL1_HUMAN	CARL1_HUMAN	1.07	0	0	2	0	3	3	1
CDK1_HUMAN	CDK1	1.07	0	0	3	2	4	5	7
BCCIP_HUMAN	BCCIP	1.07	0	0	2	0	1	3	3
EIF3D_HUMAN	EIF3D	1.07	0	0	3	2	5	5	6
DDB2_HUMAN	DDB2	1.07	0	0	2	0	2	3	2
PSMD3_HUMAN	PSMD3	1.07	0	0	3	2	6	6	4
PCNP_HUMAN	PCNP	1.07	0	0	2	4	5	7	6
NH2L1_HUMAN	NHP2L1	1.06	0	0	1	2	3	3	3
ACADV_HUMAN	ACADVL	1.06	0	0	3	7	5	11	14
CCAR2_HUMAN	CCAR2_HUMAN	1.06	0	0	7	8	16	15	16
RPB7_HUMAN	POLR2G	1.06	0	0	2	0	3	2	2
MDHM_HUMAN	MDH2	1.06	0	0	1	6	3	7	10
SMC3_HUMAN	SMC3	1.06	0	0	8	7	12	18	18
NACC1_HUMAN	NACC1	1.06	0	0	4	1	8	4	5
CLPX_HUMAN	CLPX	1.06	0	0	5	4	11	11	7
EF1D_HUMAN	EEF1D	1.06	0	0	3	7	10	11	9
HNRPM_HUMAN	HNRNPM	1.06	0	0	13	17	31	32	31
CD99_HUMAN	CD99	1.06	0	0	1	2	3	3	3
PSA6_HUMAN	PSMA6	1.06	0	0	2	0	1	2	4
RL7A_HUMAN	RPL7A	1.06	0	0	4	5	9	9	10
RM10_HUMAN	MRPL10	1.06	0	0	1	2	4	3	2
RS26_HUMAN	RPS26	1.06	0	0	1	2	3	3	3
SSXT_HUMAN	SS18	1.06	0	0	1	2	3	3	3
RBM4_HUMAN	RBM4	1.06	0	0	5	8	15	13	12
RBM7_HUMAN	RBM7	1.06	0	0	1	2	3	4	2
PCH2_HUMAN	TRIP13	1.06	0	0	1	2	2	3	4
RPB1_HUMAN	POLR2A	1.06	0	0	6	10	15	15	19
ARI1A_HUMAN	ARID1A	1.06	0	0	30	43	80	77	70
GPTC8_HUMAN	GPATCH8	1.05	0	0	2	1	3	4	3
PDIA1_HUMAN	P4HB	1.05	0	0	11	13	24	26	26
MOES_HUMAN	MSN	1.05	0	0	8	10	17	16	24
RO60_HUMAN	TROVE2	1.05	0	0	2	5	7	6	8
DJB11_HUMAN	DNAJB11	1.05	0	0	2	1	3	4	3
SIN3A_HUMAN	SIN3A	1.05	0	0	3	7	11	5	14
GANAB_HUMAN	GANAB	1.05	0	0	9	7	13	16	23
ZN346_HUMAN	ZNF346	1.05	0	0	4	2	8	8	4
DDX5_HUMAN	DDX5	1.05	0	0	13	20	34	36	33
COPA_HUMAN	COPA	1.05	0	0	5	5	8	11	13
DHE3_HUMAN	GLUD1	1.05	0	0	3	4	5	7	10
TPR_HUMAN	TPR	1.05	0	0	25	31	56	59	63
PHF10_HUMAN	PHF10	1.04	0	0	3	4	9	5	8
ASHWN_HUMAN	C2orf49	1.04	0	0	1	3	4	6	2
DSRAD_HUMAN	ADAR	1.04	0	0	24	24	53	54	49
DDX20_HUMAN	DDX20	1.04	0	0	8	6	16	16	14
U5S1_HUMAN	EFTUD2	1.04	0	0	8	11	19	19	22
DLDH_HUMAN	DLD	1.04	0	0	3	5	8	9	8
LAP2A_HUMAN	TMPO	1.04	0	0	7	8	13	19	16
RL19_HUMAN	RPL19	1.04	0	0	2	1	4	3	3
RT18B_HUMAN	MRPS18B	1.04	0	0	2	1	3	3	4
PARP1_HUMAN	PARP1	1.04	0	0	10	13	21	25	27
PLIN3_HUMAN	PLIN3	1.04	0	0	1	3	2	5	5
PLOD3_HUMAN	PLOD3	1.03	0	0	5	8	18	13	10
NONO_HUMAN	NONO	1.03	0	0	10	14	25	26	26
ROA3_HUMAN	HNRNPA3	1.03	0	0	14	17	32	33	35
PABP1_HUMAN	PABPC1	1.03	0	0	8	11	20	22	19
RFC4_HUMAN	RFC4	1.03	0	0	3	7	11	10	10
CYBP_HUMAN	CACYBP	1.03	0	0	2	2	2	5	6
PDIA3_HUMAN	PDIA3	1.03	0	0	8	12	19	22	23
G3P_HUMAN	GAPDH	1.03	0	0	6	7	15	12	15
RSRC2_HUMAN	RSRC2	1.03	0	0	2	2	3	5	5
GCDH_HUMAN	GCDH	1.03	0	0	2	2	4	4	5
NAT10_HUMAN	NAT10	1.03	0	0	1	5	4	10	4
SMHD1_HUMAN	SMCHD1	1.03	0	0	9	9	17	20	22
GSE1_HUMAN	GSE1	1.03	0	0	4	4	8	9	9
TRRAP_HUMAN	TRRAP	1.03	0	0	13	13	37	23	25
NUCL_HUMAN	NCL	1.03	0	0	5	10	15	16	16
TF3C3_HUMAN	GTF3C3	1.02	0	0	2	3	5	5	6
ODPX_HUMAN	PDHX	1.02	0	0	2	3	4	6	6
ITAV_HUMAN	ITGAV	1.02	0	0	3	1	6	5	3
RBM3_HUMAN	RBM3	1.02	0	0	2	3	5	6	5
ODB2_HUMAN	DBT	1.02	0	0	2	3	4	6	6
KIF4A_HUMAN	KIF4A	1.02	0	0	3	9	12	13	12
PUM1_HUMAN	PUM1	1.02	0	0	9	13	25	27	19
P3H1_HUMAN	LEPRE1	1.02	0	0	7	8	19	16	14
DCTN2_HUMAN	DCTN2	1.02	0	0	3	1	6	5	3
CDC27_HUMAN	CDC27	1.02	0	0	2	3	4	7	5
ATX2L_HUMAN	ATXN2L	1.02	0	0	5	6	11	14	11
PRS4_HUMAN	PSMC1	1.02	0	0	3	2	5	7	5
SK2L2_HUMAN	SKIV2L2	1.02	0	0	12	13	30	28	24
TRIM8_HUMAN	TRIM8	1.02	0	0	5	6	13	12	11
SYQ_HUMAN	QARS	1.02	0	0	4	7	14	11	10
NUP88_HUMAN	NUP88	1.01	0	0	2	6	10	8	7
RBP56_HUMAN	TAF15	1.01	0	0	3	4	7	8	8
BGLR_HUMAN	GUSB	1.01	0	0	2	5	8	6	8
PLOD1_HUMAN	PLOD1	1.01	0	0	15	22	40	41	40
TPM3_HUMAN	TPM3	1.01	0	0	3	3	10	5	5
HYOU1_HUMAN	HYOU1	1.01	0	0	5	9	13	16	16
AFF4_HUMAN	AFF4	1.01	0	0	1	6	6	7	8
SEC13_HUMAN	SEC13	1.01	0	0	3	4	10	7	6
MTU1_HUMAN	TRMU	1.01	0	0	2	4	6	6	7
EIF3C_HUMAN	EIF3C	1.01	0	0	5	8	13	15	14
UACA_HUMAN	UACA	1.01	0	0	4	1	9	7	2
SMRD1_HUMAN	SMARCD1	1.01	0	0	15	17	35	35	36
EF2_HUMAN	EEF2	1	0	0	13	10	28	26	25
SNW1_HUMAN	SNW1	1	0	0	3	7	9	12	11
ALDOA_HUMAN	ALDOA	1	0	0	6	10	17	17	18
IF4A1_HUMAN	EIF4A1	1	0	0	5	4	9	11	11
QSER1_HUMAN	QSER1	1	0	0	4	6	12	12	9
ROAA_HUMAN	HNRNPAB	1	0	0	3	5	9	9	8
HNRPK_HUMAN	HNRNPK	1	0	0	13	15	31	31	32
PA2G4_HUMAN	PA2G4	1	0	0	4	5	6	13	11
HXK2_HUMAN	HK2	1	0	0	5	1	6	6	10
NUCKS_HUMAN	NUCKS1	0.99	0	0	0	1	1	1	1
MANF_HUMAN	MANF	0.99	0	0	0	1	0	1	2
DNLI1_HUMAN	LIG1	0.99	0	0	0	1	0	1	2
MBD1_HUMAN	MBD1	0.99	0	0	0	1	1	1	1
PSMG1_HUMAN	PSMG1	0.99	0	0	0	1	0	1	2
DJC10_HUMAN	DNAJC10	0.99	0	0	10	12	26	24	24
BRAT1_HUMAN	BRAT1	0.99	0	0	0	1	1	1	1
LZTS2_HUMAN	LZTS2	0.99	0	0	0	1	1	1	1
KATL2_HUMAN	KATNAL2	0.99	0	0	0	1	1	1	1
RACK1_HUMAN	RACK1_HUMAN	0.99	0	0	5	5	13	11	10
LG3BP_HUMAN	LGALS3BP	0.99	0	0	7	7	16	16	16
PDCL3_HUMAN	PDCL3	0.99	0	0	0	1	1	1	1
SOSSC_HUMAN	INIP	0.99	0	0	0	1	1	1	1
NFAC3_HUMAN	NFATC3	0.99	0	0	0	1	1	2	0
AP2M1_HUMAN	AP2M1	0.99	0	0	0	1	1	1	1
MTDC_HUMAN	MTHFD2	0.99	0	0	0	1	0	1	2
TFP11_HUMAN	TFIP11	0.99	0	0	1	0	0	4	0
UBP14_HUMAN	USP14	0.99	0	0	1	0	0	4	0
HMGX4_HUMAN	HMGXB4	0.99	0	0	0	1	1	1	1
HP1B3_HUMAN	HP1BP3	0.99	0	0	0	3	2	6	1
TTC28_HUMAN	TTC28	0.99	0	0	0	1	1	1	1
CDK7_HUMAN	CDK7	0.99	0	0	0	1	0	2	1
THYN1_HUMAN	THYN1	0.99	0	0	0	1	0	1	2
ARI1B_HUMAN	ARID1B	0.99	0	0	18	21	45	43	43
PUS7_HUMAN	PUS7	0.99	0	0	0	1	1	1	1
LAMB1_HUMAN	LAMB1	0.99	0	0	0	1	1	1	1
IPO9_HUMAN	IPO9	0.99	0	0	0	1	1	1	1
FKBP2_HUMAN	FKBP2	0.99	0	0	0	1	1	1	1
RM02_HUMAN	MRPL2	0.99	0	0	0	1	1	1	1
HDAC6_HUMAN	HDAC6	0.99	0	0	0	1	1	1	1
E2AK2_HUMAN	EIF2AK2	0.99	0	0	0	1	0	1	2
CDK13_HUMAN	CDK13	0.99	0	0	0	1	1	1	1
RT05_HUMAN	MRPS5	0.99	0	0	0	1	1	1	1
SF01_HUMAN	SF1	0.99	0	0	7	7	16	16	16
ENPL_HUMAN	HSP90B1	0.99	0	0	14	17	29	38	37
KLH12_HUMAN	KLHL12	0.98	0	0	1	0	2	2	0
G3BP2_HUMAN	G3BP2	0.98	0	0	1	4	6	6	4
SUPT3_HUMAN	SUPT3H	0.98	0	0	1	0	1	2	1
RTF1_HUMAN	RTF1	0.98	0	0	1	0	0	2	2
CLU_HUMAN	CLUH	0.98	0	0	0	2	3	2	1
HMCES_HUMAN	HMCES_HUMAN	0.98	0	0	1	0	1	2	1
PRP17_HUMAN	CDC40	0.98	0	0	1	0	0	3	1
EXOC8_HUMAN	EXOC8	0.98	0	0	1	0	1	2	1
CEBPB_HUMAN	CEBPB	0.98	0	0	1	1	3	3	1
RL38_HUMAN	RPL38	0.98	0	0	1	0	2	2	0
MASU1_HUMAN	MALSU1	0.98	0	0	1	0	1	2	1
NACA_HUMAN	NACA	0.98	0	0	1	2	2	4	4
CLPP_HUMAN	CLPP	0.98	0	0	0	2	2	2	2
GIT2_HUMAN	GIT2	0.98	0	0	1	0	1	3	0
F1142_HUMAN	FAM114A2	0.98	0	0	0	1	1	0	2
CYTB_HUMAN	CSTB	0.98	0	0	1	1	1	3	3
CD9_HUMAN	CD9	0.98	0	0	0	1	2	0	1
IDH3G_HUMAN	IDH3G	0.98	0	0	1	0	1	2	1
RM09_HUMAN	MRPL9	0.98	0	0	0	2	1	2	3
HELLS_HUMAN	HELLS	0.98	0	0	1	0	0	2	2
TCF20_HUMAN	TCF20	0.98	0	0	24	29	60	61	59
ACPH_HUMAN	APEH	0.98	0	0	1	3	3	5	5
PSA1_HUMAN	PSMA1	0.98	0	0	1	1	2	3	2
DPOD1_HUMAN	POLD1	0.98	0	0	1	3	2	6	5
TPD54_HUMAN	TPD52L2	0.98	0	0	1	1	1	4	2
BAG2_HUMAN	BAG2	0.98	0	0	1	2	5	5	0
HSP72_HUMAN	HSPA2	0.98	0	0	0	2	6	0	0
DDX41_HUMAN	DDX41	0.98	0	0	0	2	2	2	2
FSCN1_HUMAN	FSCN1	0.98	0	0	0	1	1	0	2
ICAM1_HUMAN	ICAM1	0.98	0	0	0	1	3	0	0
ES1_HUMAN	C21orf33	0.98	0	0	0	2	2	2	2
CGBP1_HUMAN	CGGBP1	0.98	0	0	1	0	1	3	0
PDIP3_HUMAN	POLDIP3	0.97	0	0	1	1	1	2	4
COPG1_HUMAN	COPG1	0.97	0	0	2	5	5	8	10
ATPA_HUMAN	ATP5A1	0.97	0	0	3	6	13	8	9
SYMPK_HUMAN	SYMPK	0.97	0	0	8	8	21	17	18
ARP2_HUMAN	ACTR2	0.97	0	0	2	2	6	4	4
CDK19_HUMAN	CDK19	0.97	0	0	1	0	3	0	1
ARHG2_HUMAN	ARHGEF2	0.97	0	0	3	1	4	7	4
SHIP2_HUMAN	INPPL1	0.97	0	0	1	0	2	1	1
PDLI7_HUMAN	PDLIM7	0.97	0	0	1	1	2	2	3
PRS6A_HUMAN	PSMC3	0.97	0	0	3	3	8	6	7
HSP74_HUMAN	HSPA4	0.97	0	0	2	4	6	8	6
CN166_HUMAN	C14orf166	0.97	0	0	6	8	15	17	16
ILEU_HUMAN	SERPINB1	0.97	0	0	1	2	2	2	6
LAMP1_HUMAN	LAMP1	0.97	0	0	1	2	5	3	2
CWC27_HUMAN	CWC27	0.97	0	0	1	0	1	1	2
TFG_HUMAN	TFG	0.97	0	0	6	7	14	16	15
TF3C4_HUMAN	GTF3C4	0.97	0	0	3	2	4	5	9
RS9_HUMAN	RPS9	0.97	0	0	3	4	7	8	9
RUVB2_HUMAN	RUVBL2	0.97	0	0	6	13	21	20	22
UBE2N_HUMAN	UBE2N	0.97	0	0	1	0	1	1	2
RED_HUMAN	IK	0.97	0	0	1	0	0	1	3
WDR82_HUMAN	WDR82	0.97	0	0	1	3	4	4	5
FPPS_HUMAN	FDPS	0.97	0	0	1	1	2	2	3
STIP1_HUMAN	STIP1	0.97	0	0	4	5	5	14	12
1433T_HUMAN	YWHAQ	0.97	0	0	3	2	6	5	7
MIA40_HUMAN	CHCHD4	0.97	0	0	1	0	2	1	1
COR1C_HUMAN	CORO1C	0.97	0	0	2	2	3	5	6
CYC_HUMAN	CYCS	0.97	0	0	1	2	0	3	7
WDR11_HUMAN	WDR11	0.97	0	0	1	1	2	2	3
PRP4_HUMAN	PRPF4	0.97	0	0	4	5	13	10	8
TBA4A_HUMAN	TUBA4A	0.97	0	0	2	2	5	5	4
CALL5_HUMAN	CALML5	0.97	0	0	2	2	11	1	2
HTRA2_HUMAN	HTRA2	0.97	0	0	1	1	2	2	3
THOC6_HUMAN	THOC6	0.97	0	0	1	0	1	1	2
SMTN_HUMAN	SMTN	0.97	0	0	1	0	1	1	2
CSDE1_HUMAN	CSDE1	0.97	0	0	3	4	6	7	11
API5_HUMAN	API5	0.97	0	0	2	4	4	7	9
NFKB2_HUMAN	NFKB2	0.97	0	0	3	1	4	5	6
TRI29_HUMAN	TRIM29	0.97	0	0	2	3	9	6	2
I2BP2_HUMAN	IRF2BP2	0.97	0	0	2	2	3	6	5
NF1_HUMAN	NF1	0.97	0	0	2	1	4	4	3
BUD31_HUMAN	BUD31	0.97	0	0	1	0	1	1	2
SC24A_HUMAN	SEC24A	0.97	0	0	5	5	13	10	12
HNRPC_HUMAN	HNRNPC	0.97	0	0	11	15	30	28	31
YTHD1_HUMAN	YTHDF1	0.97	0	0	1	4	6	4	6
KC1A_HUMAN	CSNK1A1	0.97	0	0	1	0	1	1	2
PRDX3_HUMAN	PRDX3	0.97	0	0	3	3	7	7	7
PRC1_HUMAN	PRC1	0.97	0	0	2	1	2	4	5
WDCP_HUMAN	WDCP_HUMAN	0.97	0	0	2	1	4	4	3
NOG1_HUMAN	GTPBP4	0.97	0	0	2	1	5	5	1
SPTB2_HUMAN	SPTBN1	0.96	0	0	41	60	130	112	104
PRP8_HUMAN	PRPF8	0.96	0	0	17	18	33	42	48
MDN1_HUMAN	MDN1	0.96	0	0	4	2	10	6	6
SMRC2_HUMAN	SMARCC2	0.96	0	0	20	23	53	47	50
SND1_HUMAN	SND1	0.96	0	0	4	2	3	7	12
RAI14_HUMAN	RAI14	0.96	0	0	3	0	8	2	2
EFTU_HUMAN	TUFM	0.95	0	0	7	8	12	22	19
SPTN1_HUMAN	SPTAN1	0.95	0	0	46	61	137	127	109
YLPM1_HUMAN	YLPM1_HUMAN	0.95	0	0	14	15	34	37	32
HNRH3_HUMAN	HNRNPH3	0.95	0	0	5	8	13	15	17
SYEP_HUMAN	EPRS	0.95	0	0	10	14	30	29	25
YTHD3_HUMAN	YTHD3_HUMAN	0.95	0	0	6	6	14	16	13
RT23_HUMAN	MRPS23	0.94	0	0	4	4	9	9	11
TXND5_HUMAN	TXNDC5	0.94	0	0	1	7	7	10	9
OGT1_HUMAN	OGT	0.94	0	0	8	10	22	22	20
RCN1_HUMAN	RCN1	0.94	0	0	3	7	11	12	11
TRI33_HUMAN	TRIM33	0.94	0	0	2	6	10	12	5
CHD4_HUMAN	CHD4	0.94	0	0	17	23	44	42	55
SC24C_HUMAN	SEC24C	0.94	0	0	12	15	33	30	33
ZCHC8_HUMAN	ZCCHC8	0.94	0	0	10	10	28	22	22
SMRC1_HUMAN	SMARCC1	0.94	0	0	19	32	62	60	55
PEBP1_HUMAN	PEBP1	0.93	0	0	1	5	5	7	8
P5CR1_HUMAN	PYCR1	0.93	0	0	3	3	7	8	7
XPO1_HUMAN	XPO1	0.93	0	0	4	8	13	16	13
PRDX6_HUMAN	PRDX6	0.93	0	0	3	4	7	7	11
KIF23_HUMAN	KIF23	0.93	0	0	2	3	5	7	6
KIF14_HUMAN	KIF14	0.93	0	0	4	4	14	6	9
RED1_HUMAN	ADARB1	0.93	0	0	2	3	5	10	3
FUMH_HUMAN	FH	0.93	0	0	2	4	5	7	9
RM15_HUMAN	MRPL15	0.93	0	0	3	4	8	7	10
HM20B_HUMAN	HMG20B	0.93	0	0	2	5	8	7	9
NUP85_HUMAN	NUP85	0.92	0	0	2	3	7	6	5
RS28_HUMAN	RPS28	0.92	0	0	2	2	5	5	5
MED15_HUMAN	MED15	0.92	0	0	2	3	6	5	7
DNMT1_HUMAN	DNMT1	0.92	0	0	4	6	4	15	17
CARM1_HUMAN	CARM1	0.92	0	0	7	8	19	18	18
SYNE2_HUMAN	SYNE2	0.92	0	0	0	4	6	5	2
P66B_HUMAN	GATAD2B	0.92	0	0	6	5	14	15	12
SF3B2_HUMAN	SF3B2	0.92	0	0	13	17	36	37	35
VIME_HUMAN	VIM	0.92	0	0	7	11	25	19	20
HNRPF_HUMAN	HNRNPF	0.92	0	0	6	9	18	17	19
LARP7_HUMAN	LARP7	0.92	0	0	6	9	18	18	18
RS5_HUMAN	RPS5	0.91	0	0	4	4	10	11	9
UBP3_HUMAN	USP3	0.91	0	0	1	2	3	6	2
IF16_HUMAN	IFI16	0.91	0	0	5	3	7	10	14
RSBNL_HUMAN	RSBN1L	0.91	0	0	2	1	3	6	3
PSPC1_HUMAN	PSPC1	0.91	0	0	1	2	4	5	2
RBM45_HUMAN	RBM45	0.91	0	0	2	2	3	4	8
PRP19_HUMAN	PRPF19	0.91	0	0	4	5	12	11	10
CNDD3_HUMAN	NCAPD3	0.91	0	0	1	2	4	4	3
ANM5_HUMAN	PRMT5	0.91	0	0	2	6	7	10	11
PYRG1_HUMAN	CTPS1	0.9	0	0	5	6	16	14	11
ROA1_HUMAN	HNRNPA1	0.9	0	0	11	17	34	35	33
NFIA_HUMAN	NFIA	0.9	0	0	1	2	4	3	4
RT27_HUMAN	MRPS27	0.9	0	0	3	4	8	9	9
HNRL2_HUMAN	HNRNPUL2	0.9	0	0	14	15	37	35	36
NU160_HUMAN	NUP160	0.9	0	0	3	4	11	7	8
DC1I2_HUMAN	DYNC1I2	0.9	0	0	3	4	9	8	9
ACON_HUMAN	ACO2	0.9	0	0	0	3	0	4	6
RCC2_HUMAN	RCC2	0.9	0	0	3	4	4	9	13
CAH9_HUMAN	CA9	0.9	0	0	1	2	6	3	2
INT9_HUMAN	INTS9	0.9	0	0	2	1	4	4	4
LDHB_HUMAN	LDHB	0.9	0	0	3	4	7	8	11
RT29_HUMAN	DAP3	0.9	0	0	5	6	15	14	12
BRE1B_HUMAN	RNF40	0.9	0	0	1	2	2	3	6
PSA4_HUMAN	PSMA4	0.9	0	0	0	3	3	3	4
HNRH1_HUMAN	HNRNPH1	0.89	0	0	13	14	32	35	35
SF3B5_HUMAN	SF3B5	0.89	0	0	1	1	3	3	2
RPP25_HUMAN	RPP25	0.89	0	0	1	1	2	3	3
RL22_HUMAN	RPL22	0.89	0	0	1	1	3	3	2
RCOR3_HUMAN	RCOR3	0.89	0	0	0	2	2	3	2
VWA8_HUMAN	VWA8	0.89	0	0	10	12	30	29	24
RT25_HUMAN	MRPS25	0.89	0	0	1	1	2	3	3
RANG_HUMAN	RANBP1	0.89	0	0	1	1	0	3	5
INT8_HUMAN	INTS8	0.89	0	0	2	0	4	2	3
COPZ1_HUMAN	COPZ1	0.89	0	0	1	1	2	3	3
ECHA_HUMAN	HADHA	0.89	0	0	6	6	13	15	18
DPY30_HUMAN	DPY30	0.89	0	0	1	1	3	3	2
BCKD_HUMAN	BCKDK	0.89	0	0	1	1	3	3	2
1433Z_HUMAN	YWHAZ	0.89	0	0	3	3	7	6	10
RBM15_HUMAN	RBM15	0.89	0	0	1	1	2	4	2
PR40A_HUMAN	PRPF40A	0.89	0	0	3	2	6	8	6
COT1_HUMAN	NR2F1	0.88	0	0	1	1	2	2	4
CD97_HUMAN	CD97	0.88	0	0	1	1	5	1	2
LMAN1_HUMAN	LMAN1	0.88	0	0	0	2	3	2	2
HMGB3_HUMAN	HMGB3	0.88	0	0	0	2	0	3	4
TWF1_HUMAN	TWF1	0.88	0	0	1	1	3	2	3
FA98A_HUMAN	FAM98A	0.88	0	0	2	3	8	6	5
RBBP4_HUMAN	RBBP4	0.88	0	0	2	3	8	5	6
TAF6L_HUMAN	TAF6L	0.88	0	0	1	1	2	2	4
HEXI1_HUMAN	HEXIM1	0.88	0	0	0	2	2	2	3
TFR1_HUMAN	TFRC	0.88	0	0	5	9	23	14	15
FA98B_HUMAN	FAM98B	0.88	0	0	2	6	10	9	10
PSA3_HUMAN	PSMA3	0.88	0	0	0	2	3	2	2
DNJC8_HUMAN	DNAJC8	0.87	0	0	3	4	9	9	9
PDS5A_HUMAN	PDS5A	0.87	0	0	5	7	9	17	20
P4HA1_HUMAN	P4HA1	0.87	0	0	6	6	16	16	15
TTC37_HUMAN	TTC37	0.87	0	0	4	2	9	11	5
NUCB1_HUMAN	NUCB1	0.87	0	0	2	2	4	7	5
COPE_HUMAN	COPE	0.87	0	0	2	2	3	5	8
CLUS_HUMAN	CLU	0.87	0	0	1	3	5	5	5
CPSF5_HUMAN	NUDT21	0.87	0	0	1	3	5	5	5
PFKAP_HUMAN	PFKAP_HUMAN	0.87	0	0	1	3	3	7	5
NU205_HUMAN	NUP205	0.87	0	0	3	1	5	7	5
OAT_HUMAN	OAT	0.86	0	0	1	0	0	3	2
SNF5_HUMAN	SMARCB1	0.86	0	0	6	7	20	16	15
RECQ5_HUMAN	RECQL5	0.86	0	0	1	0	1	3	1
LRRF1_HUMAN	LRRFIP1	0.86	0	0	2	4	8	9	6
MSH6_HUMAN	MSH6	0.86	0	0	4	4	6	13	13
PUR6_HUMAN	PAICS	0.86	0	0	3	3	7	9	8
MED13_HUMAN	MED13	0.86	0	0	2	4	8	7	8
RRP12_HUMAN	RRP12	0.86	0	0	3	3	8	5	11
UBP2L_HUMAN	UBAP2L	0.86	0	0	8	10	23	24	23
GUAA_HUMAN	GMPS	0.86	0	0	3	3	2	9	13
ACL6A_HUMAN	ACTL6A	0.86	0	0	7	9	21	20	21
T2EB_HUMAN	GTF2E2	0.86	0	0	1	0	0	3	2
CCD86_HUMAN	CCDC86	0.86	0	0	1	0	1	3	1
MYO1E_HUMAN	MYO1E	0.85	0	0	7	13	29	25	23
CCNC_HUMAN	CCNC	0.85	0	0	0	1	2	1	1
MRCKB_HUMAN	CDC42BPB	0.85	0	0	1	0	2	2	1
PP6R3_HUMAN	PPP6R3	0.85	0	0	2	6	12	7	11
CAF1B_HUMAN	CHAF1B	0.85	0	0	0	1	0	2	2
PK3C3_HUMAN	PIK3C3	0.85	0	0	0	1	1	2	1
COIL_HUMAN	COIL	0.85	0	0	1	0	1	2	2
S10A7_HUMAN	S100A7	0.85	0	0	0	1	2	1	1
RFA3_HUMAN	RPA3	0.85	0	0	1	0	1	2	2
TRUB2_HUMAN	TRUB2	0.85	0	0	1	2	4	5	3
CSN7A_HUMAN	COPS7A	0.85	0	0	0	1	2	1	1
ZCRB1_HUMAN	ZCRB1	0.85	0	0	0	1	1	2	1
PCMD1_HUMAN	PCMTD1	0.85	0	0	1	0	2	1	2
RTN3_HUMAN	RTN3	0.85	0	0	0	1	2	1	1
DNLI3_HUMAN	LIG3	0.85	0	0	0	1	0	3	1
SH3B4_HUMAN	SH3BP4	0.85	0	0	0	1	2	2	0
SMC6_HUMAN	SMC6	0.85	0	0	1	0	2	1	2
E41L1_HUMAN	EPB41L1	0.85	0	0	0	1	1	2	1
AP1B1_HUMAN	AP1B1	0.85	0	0	1	0	0	2	3
KPRP_HUMAN	KPRP	0.85	0	0	1	0	5	0	0
JUPI1_HUMAN	JUPI1_HUMAN	0.85	0	0	0	1	0	2	2
P20D2_HUMAN	PM20D2	0.85	0	0	1	0	1	1	3
ANXA5_HUMAN	ANXA5	0.85	0	0	1	2	2	5	5
ACTS_HUMAN	ACTA1	0.85	0	0	0	1	1	2	1
RB12B_HUMAN	RBM12B	0.85	0	0	1	0	3	1	1
FCHO2_HUMAN	FCHO2	0.85	0	0	0	1	1	2	1
NCOR2_HUMAN	NCOR2	0.85	0	0	7	16	30	29	28
C1TC_HUMAN	MTHFD1	0.85	0	0	2	1	2	4	7
VPS16_HUMAN	VPS16	0.85	0	0	0	1	1	2	1
RAB10_HUMAN	RAB10	0.85	0	0	0	1	2	1	1
BDP1_HUMAN	BDP1	0.85	0	0	0	1	0	2	2
SQSTM_HUMAN	SQSTM1	0.85	0	0	0	1	2	1	1
LC7L3_HUMAN	LUC7L3	0.85	0	0	1	0	1	2	2
PARP4_HUMAN	PARP4	0.85	0	0	1	2	4	5	3
KAPCA_HUMAN	PRKACA	0.85	0	0	0	1	3	1	0
ASCC1_HUMAN	ASCC1	0.85	0	0	1	0	3	1	1
ZFHX3_HUMAN	ZFHX3	0.85	0	0	0	1	2	2	0
BICRL_HUMAN	BICRL_HUMAN	0.85	0	0	2	1	6	4	3
UBP48_HUMAN	USP48	0.85	0	0	1	0	0	2	3
CTR9_HUMAN	CTR9	0.85	0	0	4	1	3	9	10
IMA4_HUMAN	KPNA3	0.85	0	0	0	1	2	1	1
CDV3_HUMAN	CDV3	0.85	0	0	0	1	0	2	2
ZN143_HUMAN	ZNF143	0.85	0	0	1	0	1	2	2
IST1_HUMAN	IST1	0.85	0	0	1	0	2	1	2
SMD3_HUMAN	SNRPD3	0.84	0	0	2	5	9	9	9
CBX5_HUMAN	CBX5	0.84	0	0	0	1	1	1	2
CAMP1_HUMAN	CAMSAP1	0.84	0	0	0	1	1	1	2
CHTOP_HUMAN	CHTOP	0.84	0	0	1	2	4	4	4
HS105_HUMAN	HSPH1	0.84	0	0	1	2	4	4	4
RS17_HUMAN	RPS17	0.84	0	0	1	2	4	3	5
QTRT2_HUMAN	QTRT2_HUMAN	0.84	0	0	1	4	8	7	4
K2C6B_HUMAN	KRT6B	0.84	0	0	0	1	3	0	1
EXOSX_HUMAN	EXOSC10	0.84	0	0	3	6	11	14	10
NQO1_HUMAN	NQO1	0.84	0	0	0	1	0	1	3
SRSF4_HUMAN	SRSF4	0.84	0	0	1	2	4	4	4
SPRE_HUMAN	SPR	0.84	0	0	0	1	1	1	2
GABPA_HUMAN	GABPA	0.84	0	0	0	1	0	1	3
ZN207_HUMAN	ZNF207	0.84	0	0	0	3	2	5	4
KDEL2_HUMAN	KDELC2	0.84	0	0	0	1	1	1	2
TF3C2_HUMAN	GTF3C2	0.84	0	0	1	2	4	3	5
CYTA_HUMAN	CSTA	0.84	0	0	0	1	3	0	1
PB1_HUMAN	PBRM1	0.84	0	0	5	6	14	14	16
MYH9_HUMAN	MYH9	0.84	0	0	35	26	100	79	70
FLNA_HUMAN	FLNA	0.83	0	0	28	42	99	87	91
CNOT1_HUMAN	CNOT1	0.83	0	0	9	14	30	27	34
USO1_HUMAN	USO1	0.83	0	0	3	3	6	11	8
STRBP_HUMAN	STRBP	0.83	0	0	3	3	8	11	6
RADI_HUMAN	RDX	0.83	0	0	1	5	5	9	9
MED12_HUMAN	MED12	0.83	0	0	6	5	16	14	16
TCPD_HUMAN	CCT4	0.83	0	0	7	6	17	18	19
SRSF1_HUMAN	SRSF1	0.83	0	0	6	7	17	19	17
NDKB_HUMAN	NME1-NME2;NME2	0.82	0	0	1	3	5	4	7
FIBG_HUMAN	FGG	0.82	0	0	2	0	3	3	4
IF2B_HUMAN	EIF2S2	0.82	0	0	2	5	5	12	11
HSPB1_HUMAN	HSPB1	0.82	0	0	2	2	7	5	5
HNRPR_HUMAN	HNRNPR	0.82	0	0	11	11	30	31	30
PO2F1_HUMAN	POU2F1	0.82	0	0	1	1	2	5	2
FKBP4_HUMAN	FKBP4	0.81	0	0	2	3	2	10	9
GNAI2_HUMAN	GNAI2	0.81	0	0	1	1	5	1	3
SF3B4_HUMAN	SF3B4	0.81	0	0	1	1	3	4	2
HNRPD_HUMAN	HNRNPD	0.81	0	0	5	6	15	15	16
S10AB_HUMAN	S100A11	0.81	0	0	1	1	3	3	3
VINC_HUMAN	VCL	0.81	0	0	2	3	8	7	6
APC4_HUMAN	ANAPC4	0.81	0	0	1	1	2	3	4
YTDC2_HUMAN	YTHDC2	0.81	0	0	2	3	6	10	5
NCBP1_HUMAN	NCBP1	0.81	0	0	6	5	17	16	14
RS29_HUMAN	RPS29	0.81	0	0	1	1	3	3	3
SEH1_HUMAN	SEH1L	0.81	0	0	1	1	4	3	2
IDH3B_HUMAN	IDH3B	0.81	0	0	1	1	2	4	3
RM14_HUMAN	MRPL14	0.81	0	0	1	1	4	2	3
CCNK_HUMAN	CCNK	0.81	0	0	1	1	2	3	4
NOLC1_HUMAN	NOLC1	0.81	0	0	3	2	6	8	8
BORG4_HUMAN	CDC42EP4	0.81	0	0	1	1	4	3	2
ELP1_HUMAN	IKBKAP	0.81	0	0	2	3	8	7	6
P4HA2_HUMAN	P4HA2	0.81	0	0	2	3	9	5	7
ACLY_HUMAN	ACLY	0.8	0	0	5	8	14	20	20
MOV10_HUMAN	MOV10	0.8	0	0	8	8	26	21	21
SRP14_HUMAN	SRP14	0.8	0	0	0	2	3	3	2
MYH14_HUMAN	MYH14	0.8	0	0	0	2	2	3	3
ZO1_HUMAN	TJP1	0.8	0	0	6	6	22	15	14
MED1_HUMAN	MED1	0.8	0	0	2	4	5	12	8
CHD1L_HUMAN	CHD1L	0.8	0	0	0	2	2	3	3
METK2_HUMAN	MAT2A	0.8	0	0	0	2	1	3	4
SYFA_HUMAN	FARSA	0.8	0	0	0	2	3	2	3
RPN1_HUMAN	RPN1	0.8	0	0	0	2	5	2	1
SYVC_HUMAN	VARS	0.8	0	0	2	4	8	8	9
SPAS2_HUMAN	SPATS2	0.8	0	0	1	2	3	8	2
TRXR1_HUMAN	TXNRD1	0.8	0	0	3	3	11	6	9
CND3_HUMAN	NCAPG	0.8	0	0	2	1	4	4	6
SEPT6_HUMAN	2018-09-06	0.79	0	0	3	1	7	5	7
AKAP8_HUMAN	AKAP8	0.79	0	0	5	6	15	18	14
XRCC6_HUMAN	XRCC6	0.79	0	0	7	7	14	25	22
MBIP1_HUMAN	MBIP	0.79	0	0	1	2	6	4	3
IMB1_HUMAN	KPNB1	0.79	0	0	3	8	13	15	17
UBA1_HUMAN	UBA1	0.79	0	0	4	8	13	17	20
RL23_HUMAN	RPL23	0.79	0	0	1	2	5	5	3
U2AF2_HUMAN	U2AF2	0.79	0	0	3	5	10	12	12
PLAK_HUMAN	JUP	0.79	0	0	2	5	27	1	1
H32_HUMAN	HIST2H3A;HIST2H...	0.79	0	0	1	2	5	4	4
SYIC_HUMAN	IARS	0.79	0	0	6	6	19	18	15
CYTSB_HUMAN	SPECC1	0.79	0	0	1	2	8	1	4
NFIC_HUMAN	NFIC	0.79	0	0	2	2	5	6	7
SET_HUMAN	SET	0.79	0	0	1	2	3	5	5
MTA2_HUMAN	MTA2	0.79	0	0	6	12	20	27	27
PTBP1_HUMAN	PTBP1	0.78	0	0	5	6	14	17	17
RT31_HUMAN	MRPS31	0.78	0	0	2	3	8	7	7
AQR_HUMAN	AQR	0.78	0	0	3	3	7	10	10
MCM7_HUMAN	MCM7	0.78	0	0	0	3	4	4	4
APC7_HUMAN	ANAPC7	0.78	0	0	2	2	7	5	6
SYLC_HUMAN	LARS	0.78	0	0	4	7	15	16	16
PRKDC_HUMAN	PRKDC	0.78	0	0	31	21	55	95	82
FIP1_HUMAN	FIP1L1	0.78	0	0	1	3	4	6	7
ERO1A_HUMAN	ERO1L	0.78	0	0	2	2	4	6	8
RUVB1_HUMAN	RUVBL1	0.78	0	0	4	7	15	16	16
PAIRB_HUMAN	SERBP1	0.77	0	0	3	5	12	13	10
SF3B1_HUMAN	SF3B1	0.77	0	0	20	16	55	52	53
GEMI4_HUMAN	GEMIN4	0.77	0	0	5	4	14	13	14
ACTN1_HUMAN	ACTN1	0.77	0	0	3	4	10	11	10
ROA0_HUMAN	HNRNPA0	0.77	0	0	3	5	11	12	12
MYPT1_HUMAN	PPP1R12A	0.77	0	0	6	8	28	19	14
RSSA_HUMAN	RPSA	0.77	0	0	2	4	10	8	8
GLYM_HUMAN	SHMT2	0.77	0	0	4	7	12	16	19
IPO8_HUMAN	IPO8	0.76	0	0	1	0	3	1	2
ATX2_HUMAN	ATXN2	0.76	0	0	1	0	3	2	1
SDS3_HUMAN	SUDS3	0.76	0	0	1	0	2	2	2
CPSF6_HUMAN	CPSF6	0.76	0	0	2	0	1	4	6
LIPA1_HUMAN	PPFIA1	0.76	0	0	1	0	2	3	1
SC23B_HUMAN	SEC23B	0.76	0	0	9	13	32	34	30
2ABA_HUMAN	PPP2R2A	0.76	0	0	1	0	2	1	3
HMMR_HUMAN	HMMR	0.76	0	0	1	0	3	3	0
RBM5_HUMAN	RBM5	0.76	0	0	1	0	2	1	3
ERCC5_HUMAN	ERCC5	0.76	0	0	1	0	2	2	2
EXOS9_HUMAN	EXOSC9	0.76	0	0	1	0	2	3	1
MEP50_HUMAN	WDR77	0.76	0	0	1	0	3	1	2
ESYT1_HUMAN	ESYT1	0.76	0	0	1	0	3	1	2
TAF9B_HUMAN	TAF9B	0.76	0	0	2	0	3	4	4
H15_HUMAN	HIST1H1B	0.76	0	0	1	0	1	2	3
ENOA_HUMAN	ENO1	0.76	0	0	7	9	22	23	26
1433S_HUMAN	SFN	0.76	0	0	3	1	8	6	6
RT11_HUMAN	MRPS11	0.75	0	0	1	1	3	3	4
PSMD7_HUMAN	PSMD7	0.75	0	0	1	1	3	4	3
ZA2G_HUMAN	AZGP1	0.75	0	0	1	0	5	0	1
GARS_HUMAN	GARS_HUMAN	0.75	0	0	1	2	1	6	7
MAGD2_HUMAN	MAGED2	0.75	0	0	2	4	8	11	8
IF2A_HUMAN	EIF2S1	0.75	0	0	4	2	5	11	13
MED24_HUMAN	MED24	0.75	0	0	3	3	8	10	10
GEMI6_HUMAN	GEMIN6	0.75	0	0	1	1	3	4	3
ACOT9_HUMAN	ACOT9	0.75	0	0	1	2	5	5	4
H1X_HUMAN	H1FX	0.75	0	0	1	1	1	6	3
TRI25_HUMAN	TRIM25	0.75	0	0	1	1	1	5	4
AHNK2_HUMAN	AHNAK2	0.75	0	0	2	2	6	7	6
SRSF5_HUMAN	SRSF5	0.75	0	0	1	1	2	4	4
ATM_HUMAN	ATM	0.75	0	0	1	1	3	3	4
COF1_HUMAN	CFL1	0.75	0	0	2	3	9	7	7
RT17_HUMAN	MRPS17	0.75	0	0	1	1	4	4	2
ANLN_HUMAN	ANLN	0.75	0	0	5	3	14	10	14
EF1A1_HUMAN	EEF1A1	0.75	0	0	7	11	26	27	27
PFKAL_HUMAN	PFKAL_HUMAN	0.75	0	0	1	1	2	3	5
VIGLN_HUMAN	HDLBP	0.75	0	0	4	4	5	16	16
PDIA4_HUMAN	PDIA4	0.75	0	0	6	6	11	20	24
PDE3A_HUMAN	PDE3A	0.75	0	0	1	1	3	3	4
CASC3_HUMAN	CASC3	0.75	0	0	1	1	2	4	4
EXOS6_HUMAN	EXOSC6	0.75	0	0	1	1	3	3	4
SC23A_HUMAN	SEC23A	0.74	0	0	7	6	23	19	19
TAF7_HUMAN	TAF7	0.74	0	0	0	1	2	1	2
SCAF8_HUMAN	SCAF8	0.74	0	0	0	1	1	3	1
KDEL1_HUMAN	KDELC1	0.74	0	0	0	1	1	2	2
FOXC2_HUMAN	FOXC2	0.74	0	0	2	5	10	9	12
SYVM_HUMAN	VARS2	0.74	0	0	0	1	3	2	0
PCKGM_HUMAN	PCK2	0.74	0	0	0	1	0	1	4
RM47_HUMAN	MRPL47	0.74	0	0	0	1	1	2	2
ORC2_HUMAN	ORC2	0.74	0	0	0	1	2	1	2
STXB3_HUMAN	STXBP3	0.74	0	0	0	1	2	2	1
TMEDA_HUMAN	TMED10	0.74	0	0	0	1	1	1	3
PYRG2_HUMAN	CTPS2	0.74	0	0	0	1	2	1	2
RBM33_HUMAN	RBM33	0.74	0	0	0	1	1	1	3
PSB1_HUMAN	PSMB1	0.74	0	0	0	2	3	3	3
LKHA4_HUMAN	LTA4H	0.74	0	0	0	1	1	1	3
F10A1_HUMAN	ST13	0.74	0	0	0	1	1	1	3
CALM3_HUMAN	CALM3_HUMAN	0.74	0	0	1	2	5	4	5
COQ9_HUMAN	COQ9	0.74	0	0	0	1	1	2	2
CSN2_HUMAN	COPS2	0.74	0	0	0	1	1	1	3
CAB45_HUMAN	SDF4	0.74	0	0	0	1	3	2	0
REL_HUMAN	REL	0.74	0	0	0	1	2	0	3
RFC5_HUMAN	RFC5	0.74	0	0	1	3	6	6	6
U520_HUMAN	SNRNP200	0.74	0	0	13	19	46	49	48
F168A_HUMAN	FAM168A	0.74	0	0	0	2	3	4	2
S10AA_HUMAN	S100A10	0.74	0	0	0	1	2	2	1
NNMT_HUMAN	NNMT	0.74	0	0	0	1	1	1	3
LRBA_HUMAN	LRBA	0.74	0	0	0	1	2	0	3
[truncated: 1,809 more rows]
