# Supplementary material for: The nuclear interactome of DYRK1A reveals a functional role in DNA damage repair
Source: Sci Rep. 2019 Apr 25;9:6539. doi: 10.1038/s41598-019-42990-5 (PMC6483993; doi:10.1038/s41598-019-42990-5)
Supplement: Supplementary file 4 — Supplemental Table 3 [file 41598_2019_42990_MOESM4_ESM.xlsx]

## Sheet: Processed 53BP1 and yH2AX Foci
Output Tables
	WT	100nM Harmine	1uM Harmine	10uM Harmine	100nM L41	1uM L41	10uM L41	100nM Indy	1uM Indy	10uM Indy	KO	KO +100nm Har	KO + 1uM Har	KO + 10uM Har
0	0.00439239	0.00598802	0.00120919	0.00255428	0	0.002457	0	0	0.0015083	0	0.00401606	0.0102564	0	0
1	0.519118	0.528354	0.255699	0.19928	0.512977	0.384401	0.25256	0.540984	0.347826	0.301724	0.382716	0.296296	0.277344	0.112676
4	0.164502	0.155598	0.125948	0.123881	0.141479	0.143066	0.0626186	0.19281	0.149718	0.122905	0.194175	0.0261569	0.13211	0.073922
8	0.0626263	0.0853859	0.084022	0.0873908	0.0736842	0.0328767	0.013834	0.0701439	0.0760402	0.0391872	0.0597826	0.0729412	0.0779896	0.056338
yH2AX+
	WT	100nM Harmine	1uM Harmine	10uM Harmine	100nM L41	1uM L41	10uM L41	100nM Indy	1uM Indy	10uM Indy	KO	KO +100nm Har	KO + 1uM Har	KO + 10uM Har
0Gy_0Hr	0.263543	0.196407	0.174123	0.264368	0.217262	0.109337	0.0734767	0.255738	0.111614	0.139693	0.26506	0.261538	0.132812	0.16
4Gy_1Hr	0.367647	0.374827	0.23885	0.218487	0.39542	0.316156	0.325939	0.590164	0.550725	0.517241	0.62963	0.555556	0.320312	0.521127
4Gy_4Hr	0.465368	0.309298	0.306525	0.401493	0.347267	0.271533	0.246679	0.356209	0.228814	0.191341	0.533981	0.227364	0.236697	0.119097
4Gy_8Hr	0.377778	0.343186	0.283747	0.161049	0.257895	0.0945205	0.0375494	0.395683	0.159254	0.156749	0.483696	0.263529	0.216638	0.105634
n=
	WT	100nM Harmine	1uM Harmine	10uM Harmine	100nM L41	1uM L41	10uM L41	100nM Indy	1uM Indy	10uM Indy	KO	KO +100nm Har	KO + 1uM Har	KO + 10uM Har
0Gy_0Hr	683	835	827	783	672	814	558	610	663	587	249	195	384	400
4Gy_1Hr	680	723	1009	833	655	718	586	183	414	464	81	54	256	142
4Gy_4Hr	462	527	659	670	622	685	527	612	708	716	412	497	545	487
4Gy_8Hr	495	609	726	801	570	730	506	556	697	689	368	425	577	426
1hr normalized 53BP1+ cells
	WT	100nM Harmine	1uM Harmine	10uM Harmine	100nM L41	1uM L41	10uM L41	100nM Indy	1uM Indy	10uM Indy	KO	KO +100nm Har	KO + 1uM Har	KO + 10uM Har
0	0.00846125	0.0113334	0.00472896	0.0128176	0	0.00639177	0	0	0.00433635	0	0.0104936	0.0346154	0	0
1	1	1	1	1	1	1	1	1	1	1	1	1	1	1
4	0.316888	0.294495	0.492566	0.621642	0.2758	0.372178	0.247936	0.356407	0.430438	0.407342	0.50736	0.0882797	0.476341	0.656057
8	0.12064	0.161607	0.328598	0.438533	0.14364	0.0855271	0.0547751	0.12966	0.218615	0.129878	0.156206	0.246176	0.281202	0.5
